# Supplementary material for: Zebrafish tsc1 and cxcl12a increase susceptibility to mycobacterial infection
Source: Life Sci Alliance. 2024 Feb 2;7(4):e202302523. doi: 10.26508/lsa.202302523 (PMC10837051; doi:10.26508/lsa.202302523)
Supplement: Supplemental Data 1. — Sheets 1–4: Possible gene targets of miR-126 from database sources. Sheets 5–6: lists of RNAseq differentially expressed genes from miR-126 KD experiments associated with Fig S2A and C. [file LSA-2023-02523_Supplemental_Data_1.xlsx]

## Sheet: zebrafish target prediction
miR-126
420 genes with a total of 452 conserved sites (counting each overlapping site only once, although all are shown below).
Target gene	Representative 3' UTR	3' UTR expression profile	All sites				Representative miRNA	Total context+ score
			total	8mer	7mer-m8	7mer-1A
mecr	ENSDARG00000032326.1	72h,Adult,Brain,Ovary	2	1	1	0	dre-miR-126a	-0.87
mecr	ENSDARG00000032326.2	72h,Brain	2	1	1	0	dre-miR-126a	-0.87
ZBTB41	ENSDARG00000054984.1	24h,72h,Adult,Brain,Ovary,Testis	3	0	1	2	dre-miR-126b	-0.72
CU929142.2	ENSDARG00000087372.2	Adult,Brain,Ovary,Testis	1	1	0	0	dre-miR-126a	-0.72
PKDCC	ENSDARG00000035161.1	24h,72h,Adult,Brain,Ovary,Testis	2	0	2	0	dre-miR-126a	-0.72
nptx1l	ENSDARG00000074671.1	24h,72h,Adult,Brain,Ovary,Testis	1	1	0	0	dre-miR-126a	-0.7
sra1	ENSDARG00000053619.1	24h,72h,Brain	2	0	2	0	dre-miR-126a	-0.69
CR391963.1	ENSDARG00000015732.4	Brain	2	0	1	1	dre-miR-126a	-0.68
CU929142.2	ENSDARG00000087372.1	24h,72h,Adult,Brain,Ovary,Testis	1	1	0	0	dre-miR-126a	-0.68
lrrfip2	ENSDARG00000010400.2	24h,72h,Adult,Brain,Ovary,Testis	1	1	0	0	dre-miR-126a	-0.68
CR391963.1	ENSDARG00000015732.3	72h,Adult,Brain,Testis	2	0	1	1	dre-miR-126a	-0.66
stmn4l	ENSDARG00000043932.1	24h,72h,Adult,Brain,Testis	1	1	0	0	dre-miR-126a	-0.65
aldh5a1	ENSDARG00000076544.1	72h	1	1	0	0	dre-miR-126b	-0.64
aldh5a1	ENSDARG00000076544.2	72h,Adult,Brain	1	1	0	0	dre-miR-126b	-0.64
aldh5a1	ENSDARG00000076544.3	24h,72h,Adult,Brain,Ovary,Testis	1	1	0	0	dre-miR-126b	-0.64
aldh5a1	ENSDARG00000076544.4	24h,72h,Adult,Brain,Testis	1	1	0	0	dre-miR-126b	-0.64
igf2r	ENSDARG00000006094.1	24h,72h,Adult,Brain,Ovary,Testis	2	0	2	0	dre-miR-126a	-0.64
TRAK2	ENSDARG00000078872.1	24h,72h,Adult,Brain,Ovary,Testis	4	0	0	4	dre-miR-126a	-0.64
efr3a	ENSDARG00000087491.1	24h,72h,Adult,Brain,Ovary,Testis	1	1	0	0	dre-miR-126a	-0.63
CR391963.1	ENSDARG00000015732.2	72h,Adult,Brain,Testis	2	0	1	1	dre-miR-126a	-0.63
CNIH3	ENSDARG00000014953.3	72h,Brain,Testis	1	1	0	0	dre-miR-126a	-0.63
CR391963.1	ENSDARG00000015732.1	Adult,Brain,Testis	2	0	1	1	dre-miR-126a	-0.62
lrrfip2	ENSDARG00000010400.1	24h,72h,Adult,Brain,Ovary,Testis	1	1	0	0	dre-miR-126a	-0.62
CNIH3	ENSDARG00000014953.2	72h,Brain	1	1	0	0	dre-miR-126a	-0.62
SH2B2	ENSDARG00000090421.1	24h,72h,Adult,Brain	1	1	0	0	dre-miR-126a	-0.61
SH2B2	ENSDARG00000090421.2	24h,72h,Adult,Brain,Testis	1	1	0	0	dre-miR-126a	-0.61
CT867948.2	ENSDARG00000090679.1	72h,Adult,Ovary,Testis	1	1	0	0	dre-miR-126a	-0.6
CT867948.2	ENSDARG00000090679.2	Brain	1	1	0	0	dre-miR-126a	-0.6
CT867948.2	ENSDARG00000090679.3	24h,72h,Adult,Brain,Ovary,Testis	1	1	0	0	dre-miR-126a	-0.6
pdk3a	ENSDARG00000014527.8	Testis	1	1	0	0	dre-miR-126a	-0.6
C14H8orf40	ENSDARG00000037423.1	24h,72h,Adult,Brain	1	1	0	0	dre-miR-126a	-0.6
C14H8orf40	ENSDARG00000037423.3	24h,72h,Adult,Brain,Ovary,Testis	1	1	0	0	dre-miR-126a	-0.6
vipr1	ENSDARG00000059058.1	Adult,Brain,Testis	1	1	0	0	dre-miR-126a	-0.6
STBD1	ENSDARG00000086641.1	72h,Adult,Brain,Testis	1	1	0	0	dre-miR-126a	-0.6
STBD1	ENSDARG00000086641.2	72h	1	1	0	0	dre-miR-126a	-0.6
STBD1	ENSDARG00000086641.3	24h,72h,Adult,Brain,Ovary,Testis	1	1	0	0	dre-miR-126a	-0.6
STBD1	ENSDARG00000086641.4	72h,Testis	1	1	0	0	dre-miR-126a	-0.6
STBD1	ENSDARG00000086641.5	72h	1	1	0	0	dre-miR-126a	-0.6
cdh2	ENSDARG00000018693.1	24h,72h,Adult,Brain,Ovary,Testis	1	1	0	0	dre-miR-126a	-0.59
cdh2	ENSDARG00000018693.2	72h,Brain,Ovary,Testis	1	1	0	0	dre-miR-126a	-0.59
cdh2	ENSDARG00000018693.3	24h,72h,Brain,Ovary,Testis	1	1	0	0	dre-miR-126a	-0.59
cdh2	ENSDARG00000018693.4	24h,72h,Adult,Ovary,Testis	1	1	0	0	dre-miR-126a	-0.59
cdh2	ENSDARG00000018693.5	24h,72h	1	1	0	0	dre-miR-126a	-0.59
TCP11L2	ENSDARG00000027316.1	72h,Brain,Testis	1	1	0	0	dre-miR-126b	-0.57
TCP11L2	ENSDARG00000027316.2	Adult,Ovary	1	1	0	0	dre-miR-126b	-0.57
TCP11L2	ENSDARG00000027316.3	72h,Adult,Ovary	1	1	0	0	dre-miR-126b	-0.57
TCP11L2	ENSDARG00000027316.4	72h,Adult,Ovary,Testis	1	1	0	0	dre-miR-126b	-0.57
PHTF2	ENSDARG00000077204.1	24h,72h,Adult,Brain,Ovary,Testis	1	1	0	0	dre-miR-126a	-0.57
PHTF2	ENSDARG00000077204.3	24h,72h,Adult,Brain,Ovary,Testis	1	1	0	0	dre-miR-126a	-0.57
ZBTB43	ENSDARG00000045983.1	72h,Testis	1	1	0	0	dre-miR-126a	-0.57
CABZ01080590.2	ENSDARG00000087802.1	24h,72h,Adult,Testis	1	1	0	0	dre-miR-126a	-0.56
CABZ01080590.2	ENSDARG00000087802.2	24h,72h,Adult,Brain,Testis	1	1	0	0	dre-miR-126a	-0.56
CABZ01080590.2	ENSDARG00000087802.3	24h,72h,Brain,Ovary,Testis	1	1	0	0	dre-miR-126a	-0.56
CABZ01080590.2	ENSDARG00000087802.4	72h,Brain,Testis	1	1	0	0	dre-miR-126a	-0.56
fam135a	ENSDARG00000059843.1	Testis	1	1	0	0	dre-miR-126a	-0.54
clcn6	ENSDARG00000032577.1	24h,72h,Brain	2	1	1	0	dre-miR-126a	-0.54
CU571162.1	ENSDARG00000062502.5	24h,72h,Adult,Brain,Testis	2	0	1	1	dre-miR-126a	-0.53
erbb3a	ENSDARG00000006202.2	72h,Adult	2	0	2	0	dre-miR-126a	-0.53
dlk2	ENSDARG00000076247.1	24h,72h,Adult,Brain,Testis	1	1	0	0	dre-miR-126a	-0.53
spred1	ENSDARG00000041449.1	24h,72h,Adult,Brain,Ovary,Testis	2	0	2	0	dre-miR-126b	-0.52
C2CD4C (1 of 2)	ENSDARG00000079556.1	72h	2	0	1	1	dre-miR-126a	-0.52
C2CD4C (1 of 2)	ENSDARG00000079556.2	Testis	2	0	1	1	dre-miR-126a	-0.52
C2CD4C (1 of 2)	ENSDARG00000079556.3	72h,Testis	2	0	1	1	dre-miR-126a	-0.52
LRP1	ENSDARG00000029146.2	24h,72h,Adult,Brain,Ovary,Testis	2	0	1	1	dre-miR-126a	-0.52
erbb3a	ENSDARG00000006202.1	24h,72h,Adult,Brain,Ovary,Testis	2	0	2	0	dre-miR-126a	-0.51
si:ch211-13f8.1	ENSDARG00000093342.1	24h,72h,Adult,Brain,Testis	2	0	2	0	dre-miR-126a	-0.51
keap1b	ENSDARG00000074634.4	Brain,Testis	1	1	0	0	dre-miR-126a	-0.51
LRP1	ENSDARG00000029146.1	24h,72h,Adult,Brain,Ovary,Testis	2	0	1	1	dre-miR-126a	-0.5
si:ch211-268m12.5	ENSDARG00000014802.2	Adult,Brain	1	1	0	0	dre-miR-126a	-0.5
keap1b	ENSDARG00000074634.1	24h	1	1	0	0	dre-miR-126a	-0.49
keap1b	ENSDARG00000074634.2	Ovary	1	1	0	0	dre-miR-126a	-0.49
keap1b	ENSDARG00000074634.3	24h,72h,Adult,Brain,Ovary,Testis	1	1	0	0	dre-miR-126a	-0.49
tnni2a.2	ENSDARG00000005841.1	24h,72h,Adult,Brain,Testis	1	1	0	0	dre-miR-126a	-0.48
hapln1a	ENSDARG00000089769.1	72h,Adult	1	1	0	0	dre-miR-126a	-0.47
hapln1a	ENSDARG00000089769.2	Adult	1	1	0	0	dre-miR-126a	-0.47
hapln1a	ENSDARG00000089769.3	24h,72h,Adult,Testis	1	1	0	0	dre-miR-126a	-0.47
hapln1a	ENSDARG00000089769.4	24h	1	1	0	0	dre-miR-126a	-0.47
PRR5	ENSDARG00000075977.1	Testis	1	1	0	0	dre-miR-126a	-0.47
chmp2b	ENSDARG00000068683.4	72h,Adult,Brain,Ovary,Testis	2	0	0	2	dre-miR-126a	-0.46
CNIH3	ENSDARG00000014953.1	24h,72h,Adult,Brain,Testis	1	1	0	0	dre-miR-126a	-0.46
MAN2C1	ENSDARG00000079835.2	24h,72h,Adult,Brain,Ovary,Testis	2	0	1	1	dre-miR-126a	-0.46
CU571162.1	ENSDARG00000062502.4	72h,Brain	2	0	1	1	dre-miR-126a	-0.46
si:ch211-278f9.2	ENSDARG00000093624.1	24h,72h,Adult,Testis	2	0	0	2	dre-miR-126a	-0.46
si:ch211-163b2.4	ENSDARG00000094890.1	24h,72h,Brain,Testis	2	0	0	2	dre-miR-126a	-0.46
pdk3a	ENSDARG00000014527.1	72h,Brain,Testis	1	1	0	0	dre-miR-126a	-0.46
pdk3a	ENSDARG00000014527.2	Brain,Testis	1	1	0	0	dre-miR-126a	-0.46
pdk3a	ENSDARG00000014527.3	24h,72h,Adult,Brain	1	1	0	0	dre-miR-126a	-0.46
pdk3a	ENSDARG00000014527.4	Brain,Testis	1	1	0	0	dre-miR-126a	-0.46
pdk3a	ENSDARG00000014527.5	Brain,Testis	1	1	0	0	dre-miR-126a	-0.46
pdk3a	ENSDARG00000014527.6	Testis	1	1	0	0	dre-miR-126a	-0.46
pdk3a	ENSDARG00000014527.7	Brain,Testis	1	1	0	0	dre-miR-126a	-0.46
rab9a	ENSDARG00000045027.3	24h,72h,Adult,Brain,Ovary,Testis	1	1	0	0	dre-miR-126a	-0.46
extl3	ENSDARG00000026811.4	24h,Brain,Testis	1	0	1	0	dre-miR-126b	-0.45
MMEL1	ENSDARG00000026398.2	72h	1	0	1	0	dre-miR-126a	-0.45
chmp2b	ENSDARG00000068683.3	24h,72h,Adult,Brain,Ovary,Testis	2	0	0	2	dre-miR-126a	-0.44
BX248318.1	ENSDARG00000022570.1	Brain,Testis	1	1	0	0	dre-miR-126a	-0.44
si:ch211-114l13.10	ENSDARG00000078620.1	Adult,Testis	2	0	0	2	dre-miR-126a	-0.44
GLDC	ENSDARG00000035120.1	24h,72h,Adult,Brain,Ovary,Testis	1	0	1	0	dre-miR-126a	-0.44
GLDC	ENSDARG00000035120.2	72h	1	0	1	0	dre-miR-126a	-0.44
rab9a	ENSDARG00000045027.2	24h,72h	1	1	0	0	dre-miR-126a	-0.43
FBXO4	ENSDARG00000074170.1	24h,72h,Adult,Brain,Testis	1	1	0	0	dre-miR-126a	-0.43
MAN2C1	ENSDARG00000079835.1	24h,72h,Adult,Brain,Ovary,Testis	2	0	1	1	dre-miR-126a	-0.43
cdon	ENSDARG00000061328.1	24h,72h,Adult,Brain,Testis	1	0	1	0	dre-miR-126a	-0.43
CLCN4	ENSDARG00000035808.1	Brain,Ovary,Testis	1	0	1	0	dre-miR-126a	-0.42
CLCN4	ENSDARG00000035808.2	24h,72h,Adult,Brain,Ovary,Testis	1	0	1	0	dre-miR-126a	-0.42
hmgcl	ENSDARG00000021220.3	72h,Adult,Ovary,Testis	1	0	1	0	dre-miR-126a	-0.42
dennd5a	ENSDARG00000017006.1	24h,72h,Adult,Brain,Ovary,Testis	1	1	0	0	dre-miR-126a	-0.42
dennd5a	ENSDARG00000017006.2	72h,Adult,Brain	1	1	0	0	dre-miR-126a	-0.42
extl3	ENSDARG00000026811.3	24h,72h,Adult,Brain,Ovary,Testis	1	0	1	0	dre-miR-126b	-0.42
lzic	ENSDARG00000055899.4	72h	1	0	1	0	dre-miR-126a	-0.41
map7d1b	ENSDARG00000062543.1	72h,Brain,Ovary,Testis	1	1	0	0	dre-miR-126a	-0.41
lrpap1	ENSDARG00000033604.1	72h,Adult	1	0	1	0	dre-miR-126a	-0.41
lrpap1	ENSDARG00000033604.2	24h,72h,Adult,Brain,Ovary,Testis	1	0	1	0	dre-miR-126a	-0.41
si:dkeyp-51f12.2	ENSDARG00000095606.1	24h,Brain	3	0	3	0	dre-miR-126a	-0.41
CU861891.1	ENSDARG00000088541.1	24h,72h,Adult,Brain,Testis	1	0	1	0	dre-miR-126a	-0.41
CU571162.1	ENSDARG00000062502.3	72h,Brain	2	0	1	1	dre-miR-126a	-0.41
rab9a	ENSDARG00000045027.1	24h,72h,Adult,Brain,Ovary,Testis	1	1	0	0	dre-miR-126a	-0.4
lzic	ENSDARG00000055899.1	72h	1	0	1	0	dre-miR-126a	-0.4
lzic	ENSDARG00000055899.2	24h,72h,Adult,Brain,Ovary,Testis	1	0	1	0	dre-miR-126a	-0.4
lzic	ENSDARG00000055899.3	72h	1	0	1	0	dre-miR-126a	-0.4
B3GALT2 (2 of 2)	ENSDARG00000087979.1	72h,Brain	1	0	1	0	dre-miR-126a	-0.4
B3GALT2 (2 of 2)	ENSDARG00000087979.2	24h,72h,Adult,Brain,Testis	1	0	1	0	dre-miR-126a	-0.4
xylt1	ENSDARG00000061248.2	72h,Brain,Testis	1	1	0	0	dre-miR-126a	-0.4
NETO2 (2 of 2)	ENSDARG00000063293.5	72h,Brain,Ovary,Testis	1	0	1	0	dre-miR-126a	-0.4
trmt2a	ENSDARG00000002830.1	Brain,Testis	2	0	0	2	dre-miR-126a	-0.4
extl3	ENSDARG00000026811.2	24h,72h,Adult,Brain	1	0	1	0	dre-miR-126b	-0.39
WIPF2 (2 of 2)	ENSDARG00000006712.3	Ovary,Testis	1	0	1	0	dre-miR-126a	-0.39
NETO2 (2 of 2)	ENSDARG00000063293.4	Brain,Testis	1	0	1	0	dre-miR-126a	-0.39
DPY19L3	ENSDARG00000079013.1	24h,72h,Adult,Brain,Ovary,Testis	1	0	1	0	dre-miR-126a	-0.39
ABCF2 (2 of 2)	ENSDARG00000052331.4	Brain,Testis	1	0	1	0	dre-miR-126a	-0.38
cplx4b	ENSDARG00000059486.1	Testis	2	0	2	0	dre-miR-126a	-0.38
unc13c	ENSDARG00000069731.1	24h,72h,Adult,Brain,Ovary,Testis	1	0	1	0	dre-miR-126a	-0.38
extl3	ENSDARG00000026811.1	24h,72h,Brain,Ovary,Testis	1	0	1	0	dre-miR-126b	-0.38
ADAP1	ENSDARG00000086306.3	24h,72h	1	0	1	0	dre-miR-126a	-0.38
CABZ01093075.1	ENSDARG00000086616.1	Adult,Brain,Ovary,Testis	1	0	1	0	dre-miR-126a	-0.38
CABZ01093075.1	ENSDARG00000086616.2	Brain,Testis	1	0	1	0	dre-miR-126a	-0.38
scrt2	ENSDARG00000056175.1	24h,72h,Adult,Brain	1	0	1	0	dre-miR-126a	-0.38
hspa14	ENSDARG00000058030.1	24h,72h,Brain	1	1	0	0	dre-miR-126a	-0.38
si:dkey-281i8.2	ENSDARG00000032640.1	24h,72h,Adult,Brain,Ovary,Testis	1	0	1	0	dre-miR-126a	-0.37
gpx3	ENSDARG00000043342.2	Adult,Testis	1	0	1	0	dre-miR-126a	-0.37
zgc:194990	ENSDARG00000069407.3	Adult,Brain,Testis	1	0	1	0	dre-miR-126a	-0.37
si:ch73-138e16.8	ENSDARG00000075145.1	24h,72h,Adult,Brain,Ovary,Testis	1	0	1	0	dre-miR-126a	-0.37
rd3	ENSDARG00000031600.1	72h,Adult,Brain,Testis	2	0	0	2	dre-miR-126a	-0.37
rabgef1	ENSDARG00000014430.2	Ovary,Testis	1	0	1	0	dre-miR-126a	-0.37
vps8	ENSDARG00000060477.1	72h,Brain	1	0	1	0	dre-miR-126a	-0.37
WIPF2 (2 of 2)	ENSDARG00000006712.2	72h,Adult	1	0	1	0	dre-miR-126a	-0.37
GPR101	ENSDARG00000039218.3	Brain,Testis	2	0	0	2	dre-miR-126a	-0.36
aacs	ENSDARG00000012468.1	24h,72h,Adult,Brain,Ovary,Testis	2	0	1	1	dre-miR-126a	-0.36
aacs	ENSDARG00000012468.2	24h	2	0	1	1	dre-miR-126a	-0.36
aacs	ENSDARG00000012468.3	24h,Testis	2	0	1	1	dre-miR-126a	-0.36
GPR101	ENSDARG00000039218.1	24h,72h,Adult,Brain,Testis	2	0	0	2	dre-miR-126a	-0.36
GPR101	ENSDARG00000039218.2	Brain,Testis	2	0	0	2	dre-miR-126a	-0.36
MDFIC (2 of 2)	ENSDARG00000095284.3	24h,72h,Adult,Ovary,Testis	1	0	1	0	dre-miR-126a	-0.36
WIPF2 (2 of 2)	ENSDARG00000006712.1	24h,72h,Adult,Brain,Ovary,Testis	1	0	1	0	dre-miR-126a	-0.36
CTSA (1 of 2)	ENSDARG00000078382.2	24h,72h,Adult,Brain,Ovary,Testis	1	0	1	0	dre-miR-126a	-0.35
RRP8	ENSDARG00000071652.1	72h,Testis	1	0	1	0	dre-miR-126a	-0.35
CU571162.1	ENSDARG00000062502.1	72h,Brain	2	0	1	1	dre-miR-126a	-0.35
CU571162.1	ENSDARG00000062502.2	72h	2	0	1	1	dre-miR-126a	-0.35
napgl	ENSDARG00000006617.2	72h,Brain,Testis	1	0	1	0	dre-miR-126a	-0.35
tead1b	ENSDARG00000059483.2	Testis	1	0	1	0	dre-miR-126a	-0.35
LUC7L2	ENSDARG00000019765.1	24h,72h,Adult,Brain,Ovary,Testis	1	0	1	0	dre-miR-126a	-0.35
prps1a	ENSDARG00000015524.3	Adult,Ovary	1	0	0	1	dre-miR-126a	-0.35
sirt5	ENSDARG00000039684.5	24h,72h,Adult,Brain,Ovary,Testis	1	0	0	1	dre-miR-126b	-0.35
cldn15b	ENSDARG00000067678.1	72h,Adult,Testis	1	0	1	0	dre-miR-126a	-0.35
armc1	ENSDARG00000013861.12	72h,Ovary,Testis	1	0	1	0	dre-miR-126a	-0.35
armc1	ENSDARG00000013861.2	24h,72h,Adult,Brain,Ovary,Testis	1	0	1	0	dre-miR-126a	-0.35
armc1	ENSDARG00000013861.4	72h,Brain	1	0	1	0	dre-miR-126a	-0.35
armc1	ENSDARG00000013861.6	Adult,Testis	1	0	1	0	dre-miR-126a	-0.35
armc1	ENSDARG00000013861.8	24h,Adult,Ovary,Testis	1	0	1	0	dre-miR-126a	-0.35
armc1	ENSDARG00000013861.9	72h,Ovary	1	0	1	0	dre-miR-126a	-0.35
inpp4b	ENSDARG00000075201.1	Brain,Testis	1	0	0	1	dre-miR-126a	-0.35
inpp4b	ENSDARG00000075201.2	Adult,Testis	1	0	0	1	dre-miR-126a	-0.35
inpp4b	ENSDARG00000075201.3	24h,72h,Adult,Testis	1	0	0	1	dre-miR-126a	-0.35
inpp4b	ENSDARG00000075201.4	Testis	1	0	0	1	dre-miR-126a	-0.35
inpp4b	ENSDARG00000075201.5	Adult,Testis	1	0	0	1	dre-miR-126a	-0.35
rabgef1	ENSDARG00000014430.1	24h,72h,Adult,Brain,Ovary,Testis	1	0	1	0	dre-miR-126a	-0.34
ACSL1 (2 of 2)	ENSDARG00000003854.1	24h,Adult,Brain,Testis	1	0	1	0	dre-miR-126a	-0.34
zgc:56457	ENSDARG00000038027.2	72h,Testis	1	0	1	0	dre-miR-126a	-0.34
znf142	ENSDARG00000061373.2	24h,72h,Adult,Brain,Testis	1	0	1	0	dre-miR-126a	-0.34
si:dkey-90l8.3	ENSDARG00000052657.1	24h,72h,Adult,Brain,Ovary,Testis	1	0	1	0	dre-miR-126a	-0.34
gpx3	ENSDARG00000043342.1	Adult,Brain,Testis	1	0	1	0	dre-miR-126a	-0.34
fgf6a	ENSDARG00000009351.2	Adult,Brain,Ovary,Testis	1	0	0	1	dre-miR-126a	-0.34
ncs1b	ENSDARG00000054186.3	Adult,Brain,Testis	1	0	1	0	dre-miR-126a	-0.34
PTGIR	ENSDARG00000038278.1	24h,72h,Adult,Brain,Testis	1	1	0	0	dre-miR-126a	-0.34
sirt5	ENSDARG00000039684.4	72h	1	0	0	1	dre-miR-126b	-0.34
armc1	ENSDARG00000013861.10	24h,72h,Adult,Brain,Ovary,Testis	1	0	1	0	dre-miR-126a	-0.34
armc1	ENSDARG00000013861.11	72h,Ovary,Testis	1	0	1	0	dre-miR-126a	-0.34
armc1	ENSDARG00000013861.1	24h,72h,Adult,Brain,Ovary,Testis	1	0	1	0	dre-miR-126a	-0.34
armc1	ENSDARG00000013861.3	72h,Brain	1	0	1	0	dre-miR-126a	-0.34
armc1	ENSDARG00000013861.5	Adult,Testis	1	0	1	0	dre-miR-126a	-0.34
armc1	ENSDARG00000013861.7	24h,Adult,Ovary,Testis	1	0	1	0	dre-miR-126a	-0.34
zgc:56457	ENSDARG00000038027.1	24h	1	0	1	0	dre-miR-126a	-0.34
ANKS4B	ENSDARG00000036846.1	72h,Adult,Brain,Testis	1	0	1	0	dre-miR-126a	-0.33
SEMA4B (2 of 2)	ENSDARG00000076104.3	24h,72h	1	0	0	1	dre-miR-126a	-0.33
QSOX2	ENSDARG00000077174.1	24h,72h,Adult,Brain,Ovary,Testis	1	1	0	0	dre-miR-126a	-0.33
QSOX2	ENSDARG00000077174.2	Adult	1	1	0	0	dre-miR-126a	-0.33
QSOX2	ENSDARG00000077174.3	24h,72h,Adult,Brain,Ovary,Testis	1	1	0	0	dre-miR-126a	-0.33
NETO2 (2 of 2)	ENSDARG00000063293.3	72h,Adult,Brain,Testis	1	0	1	0	dre-miR-126a	-0.33
si:dkey-97a13.6	ENSDARG00000012600.1	72h,Adult,Brain,Ovary,Testis	1	0	0	1	dre-miR-126b	-0.33
fmnl2a	ENSDARG00000012586.1	72h,Adult,Brain,Ovary,Testis	1	0	1	0	dre-miR-126a	-0.33
ZBTB26	ENSDARG00000028949.4	72h,Testis	1	0	1	0	dre-miR-126a	-0.33
msi2b	ENSDARG00000032614.4	72h,Brain	1	0	1	0	dre-miR-126a	-0.33
BX927349.3	ENSDARG00000091813.2	Adult,Ovary,Testis	1	0	0	1	dre-miR-126a	-0.33
pag1	ENSDARG00000055875.1	24h,72h,Adult,Brain,Ovary,Testis	1	0	0	1	dre-miR-126a	-0.33
COL16A1|col16a1	ENSDARG009194|093421.3	72h,Adult	1	0	0	1	dre-miR-126a	-0.33
PKD1	ENSDARG00000030417.2	24h,72h,Brain,Ovary,Testis	1	0	0	1	dre-miR-126a	-0.33
sirt5	ENSDARG00000039684.1	72h,Adult,Brain,Testis	1	0	0	1	dre-miR-126b	-0.33
sirt5	ENSDARG00000039684.2	Brain	1	0	0	1	dre-miR-126b	-0.33
sirt5	ENSDARG00000039684.3	72h,Adult,Brain,Ovary,Testis	1	0	0	1	dre-miR-126b	-0.33
CR925810.1	ENSDARG00000019438.9	24h,72h,Adult,Brain,Ovary,Testis	1	0	0	1	dre-miR-126a	-0.32
vezf1a	ENSDARG00000008247.1	24h,72h,Adult,Brain,Ovary,Testis	1	0	1	0	dre-miR-126a	-0.32
grap2a	ENSDARG00000006468.1	72h,Adult,Brain,Ovary,Testis	1	0	0	1	dre-miR-126a	-0.32
raver2	ENSDARG00000075034.2	24h,72h,Adult,Brain,Ovary,Testis	1	0	0	1	dre-miR-126a	-0.32
limk1	ENSDARG00000063651.1	24h,72h,Adult,Brain,Ovary,Testis	1	0	1	0	dre-miR-126a	-0.32
adam8a	ENSDARG00000001452.1	24h,72h,Adult,Brain,Ovary,Testis	1	0	0	1	dre-miR-126a	-0.32
MMEL1	ENSDARG00000026398.1	72h,Testis	1	0	1	0	dre-miR-126a	-0.32
zgc:194990	ENSDARG00000069407.2	24h,72h,Brain	1	0	1	0	dre-miR-126a	-0.32
BX927349.3	ENSDARG00000091813.1	24h,72h,Adult,Brain,Ovary,Testis	1	0	0	1	dre-miR-126a	-0.32
CR774195.1	ENSDARG00000052255.1	Adult,Testis	1	0	0	1	dre-miR-126b	-0.32
aftpha	ENSDARG00000069249.1	Adult,Brain,Ovary,Testis	1	0	1	0	dre-miR-126a	-0.32
aftpha	ENSDARG00000069249.2	Brain,Ovary,Testis	1	0	1	0	dre-miR-126a	-0.32
aftpha	ENSDARG00000069249.3	72h,Ovary	1	0	1	0	dre-miR-126a	-0.32
ncs1b	ENSDARG00000054186.2	72h,Adult,Brain,Ovary,Testis	1	0	1	0	dre-miR-126a	-0.32
CU856207.1	ENSDARG00000074630.2	72h,Brain,Testis	1	0	1	0	dre-miR-126a	-0.32
zgc:112083	ENSDARG00000037405.1	24h,72h,Adult,Brain,Ovary,Testis	1	0	0	1	dre-miR-126a	-0.32
atp1b4	ENSDARG00000053262.3	Brain	1	0	0	1	dre-miR-126a	-0.32
RICTOR (1 of 3)	ENSDARG00000002020.4	Adult,Ovary,Testis	1	0	0	1	dre-miR-126a	-0.31
znf142	ENSDARG00000061373.1	24h,72h,Adult,Brain,Ovary,Testis	1	0	1	0	dre-miR-126a	-0.31
CU210890.3	ENSDARG00000088051.1	24h,72h	1	0	1	0	dre-miR-126a	-0.31
LGALS8 (1 of 2)	ENSDARG00000037066.1	Brain,Testis	1	0	0	1	dre-miR-126a	-0.31
LGALS8 (1 of 2)	ENSDARG00000037066.2	72h,Adult,Brain,Ovary,Testis	1	0	0	1	dre-miR-126a	-0.31
LGALS8 (1 of 2)	ENSDARG00000037066.3	Adult	1	0	0	1	dre-miR-126a	-0.31
KCNJ9	ENSDARG00000061636.1	Brain	1	0	0	1	dre-miR-126a	-0.31
KCNJ9	ENSDARG00000061636.2	72h,Brain	1	0	0	1	dre-miR-126a	-0.31
KCNJ9	ENSDARG00000061636.3	72h,Adult,Brain,Testis	1	0	0	1	dre-miR-126a	-0.31
KCNJ9	ENSDARG00000061636.4	Brain,Testis	1	0	0	1	dre-miR-126a	-0.31
si:ch211-268m12.5	ENSDARG00000014802.1	24h,72h,Brain,Ovary,Testis	1	1	0	0	dre-miR-126a	-0.31
SAMD10 (1 of 2)	ENSDARG00000094377.3	72h,Testis	1	0	0	1	dre-miR-126a	-0.31
neurod4	ENSDARG00000003469.2	24h,72h,Adult,Brain,Testis	1	0	1	0	dre-miR-126a	-0.31
msi2b	ENSDARG00000032614.3	Brain	1	0	1	0	dre-miR-126a	-0.31
PAK1 (1 of 2)	ENSDARG00000042624.1	24h,72h,Adult,Brain,Ovary,Testis	1	0	0	1	dre-miR-126a	-0.31
pak1	ENSDARG00000074186.1	24h,72h,Adult,Brain,Ovary,Testis	1	0	0	1	dre-miR-126a	-0.31
mmd2	ENSDARG00000087446.2	Brain	1	0	0	1	dre-miR-126a	-0.31
mmd2	ENSDARG00000087446.4	Brain,Testis	1	0	0	1	dre-miR-126a	-0.31
mmd2	ENSDARG00000087446.6	24h,Brain,Testis	1	0	0	1	dre-miR-126a	-0.31
KCNJ1 (7 of 7)	ENSDARG00000089060.1	24h,72h,Adult,Testis	1	0	0	1	dre-miR-126b	-0.31
mmd2	ENSDARG00000087446.1	Brain	1	0	0	1	dre-miR-126a	-0.31
mmd2	ENSDARG00000087446.3	Brain,Testis	1	0	0	1	dre-miR-126a	-0.31
mmd2	ENSDARG00000087446.5	24h,Brain,Testis	1	0	0	1	dre-miR-126a	-0.31
atp1b4	ENSDARG00000053262.2	24h,72h,Adult,Brain,Testis	1	0	0	1	dre-miR-126a	-0.31
nfasca	ENSDARG00000061099.3	24h,72h	1	0	0	1	dre-miR-126a	-0.31
CTSA (1 of 2)	ENSDARG00000078382.1	24h,72h,Brain	1	0	1	0	dre-miR-126a	-0.31
LHPP	ENSDARG00000060196.1	24h,72h,Adult,Brain,Ovary,Testis	1	0	0	1	dre-miR-126a	-0.31
COL16A1|col16a1	ENSDARG009194|093421.2	72h,Adult	1	0	0	1	dre-miR-126a	-0.31
mri1	ENSDARG00000075754.3	72h	1	0	1	0	dre-miR-126b	-0.3
C5HXorf57	ENSDARG00000010331.4	72h,Brain,Ovary,Testis	1	0	0	1	dre-miR-126a	-0.3
fam131bb	ENSDARG00000070575.5	72h,Brain,Ovary,Testis	1	0	0	1	dre-miR-126a	-0.3
prps1a	ENSDARG00000015524.2	72h,Ovary,Testis	1	0	0	1	dre-miR-126a	-0.3
prune	ENSDARG00000076246.6	Adult,Ovary,Testis	1	0	0	1	dre-miR-126a	-0.3
SERTAD4	ENSDARG00000089795.1	24h,72h,Adult,Brain,Ovary,Testis	1	0	0	1	dre-miR-126a	-0.3
si:dkey-117m1.4	ENSDARG00000093120.5	Adult,Ovary	1	0	0	1	dre-miR-126a	-0.3
camk2a	ENSDARG00000053617.1	24h,72h,Adult,Brain,Testis	1	0	0	1	dre-miR-126a	-0.3
gpd1a	ENSDARG00000043701.1	72h,Brain,Ovary,Testis	1	0	1	0	dre-miR-126a	-0.3
gpd1a	ENSDARG00000043701.2	24h,Adult,Ovary,Testis	1	0	1	0	dre-miR-126a	-0.3
RICTOR (1 of 3)	ENSDARG00000002020.1	24h,72h,Adult,Brain,Ovary,Testis	1	0	0	1	dre-miR-126a	-0.3
RICTOR (1 of 3)	ENSDARG00000002020.2	72h,Brain,Ovary,Testis	1	0	0	1	dre-miR-126a	-0.3
RICTOR (1 of 3)	ENSDARG00000002020.3	Adult,Ovary	1	0	0	1	dre-miR-126a	-0.3
aacs	ENSDARG00000012468.5	72h,Adult,Ovary,Testis	1	0	0	1	dre-miR-126a	-0.3
dgcr2	ENSDARG00000042962.4	Adult,Ovary,Testis	1	0	0	1	dre-miR-126a	-0.3
BRPF3 (2 of 2)	ENSDARG00000070513.1	24h,72h,Adult,Brain,Ovary,Testis	1	0	0	1	dre-miR-126a	-0.3
BRPF3 (2 of 2)	ENSDARG00000070513.2	24h,Adult	1	0	0	1	dre-miR-126a	-0.3
BRPF3 (2 of 2)	ENSDARG00000070513.3	24h,72h,Adult,Ovary,Testis	1	0	0	1	dre-miR-126a	-0.3
BRPF3 (2 of 2)	ENSDARG00000070513.4	Adult,Ovary,Testis	1	0	0	1	dre-miR-126a	-0.3
si:dkey-4c15.16	ENSDARG00000074868.2	24h	1	0	0	1	dre-miR-126a	-0.3
chmp2b	ENSDARG00000068683.1	72h,Adult,Brain,Testis	2	0	0	2	dre-miR-126a	-0.3
chmp2b	ENSDARG00000068683.2	72h,Brain,Testis	2	0	0	2	dre-miR-126a	-0.3
TMCO4	ENSDARG00000078924.1	24h,Adult,Testis	1	0	1	0	dre-miR-126a	-0.3
CR339046.1	ENSDARG00000056961.1	72h,Adult,Brain,Testis	1	0	0	1	dre-miR-126a	-0.3
CR339046.1	ENSDARG00000056961.2	Brain,Testis	1	0	0	1	dre-miR-126a	-0.3
lamp1	ENSDARG00000092610.2	72h,Adult,Brain,Ovary,Testis	1	0	0	1	dre-miR-126a	-0.3
neurod4	ENSDARG00000003469.1	24h,72h	1	0	1	0	dre-miR-126a	-0.3
ABCF2 (2 of 2)	ENSDARG00000052331.3	Brain,Testis	1	0	1	0	dre-miR-126a	-0.3
wrap73	ENSDARG00000009557.1	24h,72h,Adult,Brain,Ovary,Testis	1	0	0	1	dre-miR-126a	-0.3
wrap73	ENSDARG00000009557.2	72h	1	0	0	1	dre-miR-126a	-0.3
wrap73	ENSDARG00000009557.3	72h,Adult,Testis	1	0	0	1	dre-miR-126a	-0.3
si:ch211-195b13.1	ENSDARG00000016623.2	Testis	1	0	0	1	dre-miR-126a	-0.3
pard6gb	ENSDARG00000036090.1	24h,72h,Adult,Brain,Ovary,Testis	1	0	0	1	dre-miR-126a	-0.3
NPPC (1 of 2)	ENSDARG00000068126.1	24h,Adult,Brain,Ovary,Testis	1	0	0	1	dre-miR-126a	-0.3
fgf13a	ENSDARG00000035056.1	24h,72h,Adult,Brain,Ovary,Testis	1	0	1	0	dre-miR-126a	-0.3
CR925810.1	ENSDARG00000019438.7	72h,Ovary,Testis	1	0	0	1	dre-miR-126a	-0.3
CABZ01059390.1	ENSDARG00000025074.1	24h,72h,Adult,Brain,Ovary,Testis	1	0	0	1	dre-miR-126a	-0.3
prg4b	ENSDARG00000028163.2	72h,Adult,Brain,Testis	1	0	0	1	dre-miR-126a	-0.3
usp37	ENSDARG00000040990.3	72h,Adult,Ovary,Testis	1	0	0	1	dre-miR-126a	-0.3
tab3	ENSDARG00000062063.3	72h	1	0	0	1	dre-miR-126a	-0.3
KCNJ1 (5 of 7)	ENSDARG00000090635.1	24h,72h,Adult	1	0	0	1	dre-miR-126a	-0.29
KCNJ1 (5 of 7)	ENSDARG00000090635.2	24h,72h,Adult	1	0	0	1	dre-miR-126a	-0.29
cdc37l1	ENSDARG00000044265.7	Adult	1	0	0	1	dre-miR-126b	-0.29
FAM124B	ENSDARG00000087489.2	24h,Brain,Testis	1	0	1	0	dre-miR-126a	-0.29
aacs	ENSDARG00000012468.4	Adult,Ovary	1	0	0	1	dre-miR-126a	-0.29
LOX (1 of 2)	ENSDARG00000028412.1	72h	1	0	0	1	dre-miR-126a	-0.29
prps1a	ENSDARG00000015524.1	24h,72h,Adult,Brain,Ovary,Testis	1	0	0	1	dre-miR-126a	-0.29
mlec	ENSDARG00000059630.6	72h,Adult,Brain,Ovary,Testis	1	0	0	1	dre-miR-126a	-0.29
UNC5D (3 of 3)	ENSDARG00000062725.1	72h,Brain,Testis	1	0	0	1	dre-miR-126a	-0.29
gata3	ENSDARG00000016526.6	Testis	1	0	0	1	dre-miR-126b	-0.29
TSHZ3 (1 of 2)	ENSDARG00000015959.2	24h,72h	1	0	1	0	dre-miR-126a	-0.29
msi2b	ENSDARG00000032614.2	24h,72h,Adult,Brain,Testis	1	0	1	0	dre-miR-126a	-0.29
shrprbck1r	ENSDARG00000059871.1	Adult,Testis	1	0	0	1	dre-miR-126a	-0.29
shrprbck1r	ENSDARG00000059871.2	24h,72h,Adult,Brain,Ovary,Testis	1	0	0	1	dre-miR-126a	-0.29
si:dkey-117m1.4	ENSDARG00000093120.4	72h,Adult,Ovary,Testis	1	0	0	1	dre-miR-126a	-0.29
ZBTB26	ENSDARG00000028949.3	24h,72h,Adult,Brain,Ovary,Testis	1	0	1	0	dre-miR-126a	-0.29
zgc:194990	ENSDARG00000069407.1	72h,Brain,Testis	1	0	1	0	dre-miR-126a	-0.29
ek1	ENSDARG00000020080.5	24h,72h,Adult,Testis	1	0	0	1	dre-miR-126a	-0.29
tab3	ENSDARG00000062063.2	Testis	1	0	0	1	dre-miR-126a	-0.29
ankrd13c	ENSDARG00000042444.6	72h,Ovary	1	0	1	0	dre-miR-126a	-0.29
cept1a	ENSDARG00000058716.1	24h,72h,Adult,Brain,Ovary,Testis	1	0	1	0	dre-miR-126a	-0.29
prune	ENSDARG00000076246.1	24h,72h,Adult,Brain,Ovary,Testis	1	0	0	1	dre-miR-126a	-0.29
prune	ENSDARG00000076246.2	72h,Ovary,Testis	1	0	0	1	dre-miR-126a	-0.29
prune	ENSDARG00000076246.3	72h,Adult,Brain,Ovary,Testis	1	0	0	1	dre-miR-126a	-0.29
prune	ENSDARG00000076246.4	72h,Testis	1	0	0	1	dre-miR-126a	-0.29
prune	ENSDARG00000076246.5	24h,Ovary	1	0	0	1	dre-miR-126a	-0.29
cdc37l1	ENSDARG00000044265.8	Adult,Ovary	1	0	0	1	dre-miR-126b	-0.29
pid1	ENSDARG00000040315.1	24h,72h,Adult,Brain,Ovary,Testis	1	1	0	0	dre-miR-126b	-0.29
pid1	ENSDARG00000040315.2	24h,72h,Testis	1	1	0	0	dre-miR-126b	-0.29
pid1	ENSDARG00000040315.3	72h,Ovary	1	1	0	0	dre-miR-126b	-0.29
ankrd13c	ENSDARG00000042444.1	72h,Ovary	1	0	1	0	dre-miR-126a	-0.29
ankrd13c	ENSDARG00000042444.2	24h,Adult	1	0	1	0	dre-miR-126a	-0.29
ankrd13c	ENSDARG00000042444.3	24h,72h,Adult,Brain,Ovary,Testis	1	0	1	0	dre-miR-126a	-0.29
ankrd13c	ENSDARG00000042444.4	Adult	1	0	1	0	dre-miR-126a	-0.29
ankrd13c	ENSDARG00000042444.5	Adult	1	0	1	0	dre-miR-126a	-0.29
ncs1b	ENSDARG00000054186.1	72h	1	0	1	0	dre-miR-126a	-0.29
NBEAL1	ENSDARG00000012524.2	24h,72h,Adult,Brain,Ovary,Testis	1	0	0	1	dre-miR-126a	-0.29
nudt3a	ENSDARG00000016256.1	72h,Brain,Testis	1	0	0	1	dre-miR-126a	-0.29
usp37	ENSDARG00000040990.2	24h,72h,Adult,Brain,Ovary,Testis	1	0	0	1	dre-miR-126a	-0.29
ZC3H12A (1 of 2)	ENSDARG00000005271.1	24h,72h,Adult,Brain,Ovary,Testis	1	0	1	0	dre-miR-126a	-0.29
ZC3H12A (1 of 2)	ENSDARG00000005271.2	72h,Adult	1	0	1	0	dre-miR-126a	-0.29
vax1	ENSDARG00000021916.1	24h,72h,Brain,Testis	1	0	0	1	dre-miR-126a	-0.29
MYOCD	ENSDARG00000076267.1	72h,Adult,Brain,Testis	1	0	0	1	dre-miR-126a	-0.29
plekhn1	ENSDARG00000087844.1	24h,72h,Adult,Brain,Ovary,Testis	1	0	0	1	dre-miR-126a	-0.29
si:dkey-117m1.4	ENSDARG00000093120.1	24h,72h,Brain,Testis	1	0	0	1	dre-miR-126a	-0.29
si:dkey-117m1.4	ENSDARG00000093120.2	Brain	1	0	0	1	dre-miR-126a	-0.29
si:dkey-117m1.4	ENSDARG00000093120.3	24h,72h,Adult,Brain,Ovary,Testis	1	0	0	1	dre-miR-126a	-0.29
cdc37l1	ENSDARG00000044265.6	Adult	1	0	0	1	dre-miR-126b	-0.29
NETO2 (2 of 2)	ENSDARG00000063293.2	24h,72h,Adult,Brain,Testis	1	0	1	0	dre-miR-126a	-0.28
si:dkey-56m20.3	ENSDARG00000093564.1	Testis	1	0	1	0	dre-miR-126a	-0.28
atp2b1a	ENSDARG00000012684.1	Adult	1	0	1	0	dre-miR-126b	-0.28
atp2b1a	ENSDARG00000012684.2	Adult,Testis	1	0	1	0	dre-miR-126b	-0.28
atp2b1a	ENSDARG00000012684.3	24h,72h,Adult,Brain,Ovary,Testis	1	0	1	0	dre-miR-126b	-0.28
atp2b1a	ENSDARG00000012684.4	24h,72h,Adult,Brain,Ovary,Testis	1	0	1	0	dre-miR-126b	-0.28
atp2b1a	ENSDARG00000012684.5	24h,72h,Adult,Ovary	1	0	1	0	dre-miR-126b	-0.28
atp2b1a	ENSDARG00000012684.6	Adult,Ovary	1	0	1	0	dre-miR-126b	-0.28
atp2b1a	ENSDARG00000012684.7	72h,Adult,Ovary,Testis	1	0	1	0	dre-miR-126b	-0.28
prg4b	ENSDARG00000028163.1	Adult,Brain,Testis	1	0	0	1	dre-miR-126a	-0.28
alg3	ENSDARG00000053155.3	24h,72h,Adult,Brain,Ovary,Testis	1	0	0	1	dre-miR-126a	-0.28
ZNF384 (3 of 3)	ENSDARG00000089032.3	24h,72h,Adult,Brain,Ovary,Testis	1	0	0	1	dre-miR-126a	-0.28
ZNF384 (2 of 3)	ENSDARG00000090545.2	24h,72h,Adult,Brain,Ovary,Testis	1	0	0	1	dre-miR-126a	-0.28
dnase2|dnase2	ENSDARG073893|093109.1	72h,Adult,Brain,Ovary,Testis	1	0	0	1	dre-miR-126a	-0.28
dnase2|dnase2	ENSDARG073893|093109.2	72h	1	0	0	1	dre-miR-126a	-0.28
dnase2|dnase2	ENSDARG073893|093109.3	72h,Ovary,Testis	1	0	0	1	dre-miR-126a	-0.28
TBC1D14	ENSDARG00000003520.1	24h,72h,Adult,Brain,Ovary,Testis	1	0	1	0	dre-miR-126a	-0.28
NBEAL1	ENSDARG00000012524.1	24h,72h,Adult,Brain,Ovary,Testis	1	0	0	1	dre-miR-126a	-0.28
CU468905.2	ENSDARG00000076797.1	24h,72h,Adult,Brain,Testis	1	0	0	1	dre-miR-126a	-0.28
hoxa13a	ENSDARG00000007609.1	24h,72h,Adult,Testis	1	0	0	1	dre-miR-126a	-0.28
mknk2b	ENSDARG00000015164.7	Adult	1	0	0	1	dre-miR-126a	-0.28
IKZF4	ENSDARG00000037068.1	Adult,Ovary,Testis	1	0	0	1	dre-miR-126a	-0.28
slc7a2	ENSDARG00000037097.1	72h,Adult,Brain,Ovary,Testis	1	0	0	1	dre-miR-126a	-0.28
usp37	ENSDARG00000040990.1	24h,72h,Adult,Brain,Ovary,Testis	1	0	0	1	dre-miR-126a	-0.28
SLC5A6 (1 of 2)	ENSDARG00000042859.1	72h,Adult,Testis	1	0	0	1	dre-miR-126a	-0.28
KLC2	ENSDARG00000075485.1	24h,72h,Adult,Brain,Ovary,Testis	1	0	0	1	dre-miR-126a	-0.28
GRM8 (2 of 2)	ENSDARG00000076508.1	Brain,Testis	1	0	0	1	dre-miR-126b	-0.28
GRM8 (2 of 2)	ENSDARG00000076508.2	24h,72h,Brain,Ovary,Testis	1	0	0	1	dre-miR-126b	-0.28
GRM8 (2 of 2)	ENSDARG00000076508.3	24h,72h,Adult,Brain,Ovary,Testis	1	0	0	1	dre-miR-126b	-0.28
DTX4 (1 of 2)	ENSDARG00000076302.2	24h,72h,Ovary,Testis	1	0	1	0	dre-miR-126a	-0.28
rgs18	ENSDARG00000036106.1	72h,Adult,Brain,Ovary,Testis	1	0	1	0	dre-miR-126a	-0.28
otof	ENSDARG00000030832.3	24h,72h,Adult,Brain,Ovary,Testis	1	0	0	1	dre-miR-126b	-0.28
fto	ENSDARG00000044216.3	72h,Testis	1	0	0	1	dre-miR-126a	-0.28
si:dkey-172j4.3	ENSDARG00000074183.2	72h,Adult,Testis	1	0	0	1	dre-miR-126b	-0.28
oscp1a|lsm10	ENSDARG074655|094513.3	24h,72h,Adult,Brain,Ovary,Testis	1	0	1	0	dre-miR-126a	-0.28
si:ch211-193e13.4	ENSDARG00000060096.7	Ovary	1	0	0	1	dre-miR-126a	-0.28
CU633910.1	ENSDARG00000059029.1	24h,Brain,Testis	1	0	1	0	dre-miR-126a	-0.28
CU633910.1	ENSDARG00000059029.2	24h,72h	1	0	1	0	dre-miR-126a	-0.28
CDC42EP4 (1 of 2)	ENSDARG00000045036.3	24h,72h,Adult,Brain,Ovary,Testis	1	0	0	1	dre-miR-126a	-0.28
MRPL51	ENSDARG00000041340.4	24h,72h,Adult,Brain,Testis	1	0	0	1	dre-miR-126a	-0.28
dctn1b	ENSDARG00000056753.1	24h,72h,Adult,Brain,Ovary,Testis	1	1	0	0	dre-miR-126a	-0.28
si:ch211-106h11.1	ENSDARG00000017720.1	Brain,Testis	1	0	0	1	dre-miR-126a	-0.28
zfyve28	ENSDARG00000060430.2	24h,72h	1	0	0	1	dre-miR-126a	-0.28
CBX8 (3 of 3)	ENSDARG00000087327.1	24h,72h,Adult,Brain,Ovary,Testis	1	0	0	1	dre-miR-126a	-0.28
si:ch211-195b13.1	ENSDARG00000016623.1	24h,72h,Adult,Brain,Ovary,Testis	1	0	0	1	dre-miR-126a	-0.27
mknk1	ENSDARG00000018411.1	24h,72h,Adult,Brain,Ovary,Testis	1	0	0	1	dre-miR-126a	-0.27
mknk1	ENSDARG00000018411.2	Adult,Ovary	1	0	0	1	dre-miR-126a	-0.27
ankrd6	ENSDARG00000029370.5	24h,72h,Adult,Brain,Ovary,Testis	1	0	0	1	dre-miR-126a	-0.27
cbx8a	ENSDARG00000092933.1	24h,72h,Adult,Brain,Ovary,Testis	1	0	0	1	dre-miR-126a	-0.27
oscp1a|lsm10	ENSDARG074655|094513.1	24h,72h,Adult,Brain,Ovary,Testis	1	0	1	0	dre-miR-126a	-0.27
oscp1a|lsm10	ENSDARG074655|094513.2	Brain,Testis	1	0	1	0	dre-miR-126a	-0.27
CR925810.1	ENSDARG00000019438.1	24h,72h,Adult,Brain,Testis	1	0	0	1	dre-miR-126a	-0.27
CR925810.1	ENSDARG00000019438.3	72h,Testis	1	0	0	1	dre-miR-126a	-0.27
dip2c	ENSDARG00000062154.1	Adult,Ovary,Testis	1	0	0	1	dre-miR-126a	-0.27
COL16A1|col16a1	ENSDARG009194|093421.1	24h,72h,Adult,Brain,Testis	1	0	0	1	dre-miR-126a	-0.27
cdc37l1	ENSDARG00000044265.1	72h,Testis	1	0	0	1	dre-miR-126b	-0.27
cdc37l1	ENSDARG00000044265.2	24h,72h,Adult,Brain,Ovary,Testis	1	0	0	1	dre-miR-126b	-0.27
cdc37l1	ENSDARG00000044265.3	24h,Adult,Ovary,Testis	1	0	0	1	dre-miR-126b	-0.27
cdc37l1	ENSDARG00000044265.4	Adult	1	0	0	1	dre-miR-126b	-0.27
cdc37l1	ENSDARG00000044265.5	Adult	1	0	0	1	dre-miR-126b	-0.27
kctd6	ENSDARG00000023703.1	Adult,Brain,Ovary	1	0	0	1	dre-miR-126a	-0.27
itgb8	ENSDARG00000028222.2	Brain,Testis	1	0	0	1	dre-miR-126a	-0.27
itgb8	ENSDARG00000028222.4	Brain,Testis	1	0	0	1	dre-miR-126a	-0.27
evlb	ENSDARG00000031086.1	24h,72h,Adult,Brain,Testis	1	0	0	1	dre-miR-126a	-0.27
evlb	ENSDARG00000031086.2	24h,72h,Adult,Brain,Ovary,Testis	1	0	0	1	dre-miR-126a	-0.27
evlb	ENSDARG00000031086.3	24h,72h,Adult,Brain,Ovary,Testis	1	0	0	1	dre-miR-126a	-0.27
rap1gap	ENSDARG00000056554.1	24h,72h,Adult,Brain,Ovary,Testis	1	0	1	0	dre-miR-126a	-0.27
rap1gap	ENSDARG00000056554.2	24h,72h,Adult,Ovary,Testis	1	0	1	0	dre-miR-126a	-0.27
zhx3	ENSDARG00000019774.2	24h,72h,Adult,Brain,Ovary,Testis	1	0	0	1	dre-miR-126a	-0.27
FP236789.1	ENSDARG00000086113.1	Adult,Brain,Ovary,Testis	1	0	1	0	dre-miR-126a	-0.27
FP236789.1	ENSDARG00000086113.2	Adult,Brain,Ovary,Testis	1	0	1	0	dre-miR-126a	-0.27
CACFD1	ENSDARG00000090818.3	72h,Adult,Testis	1	0	0	1	dre-miR-126b	-0.27
prkcbb	ENSDARG00000022254.3	72h,Adult,Ovary	1	0	1	0	dre-miR-126a	-0.27
hs3st3b1a	ENSDARG00000059594.1	24h,72h,Adult,Brain,Testis	1	0	0	1	dre-miR-126a	-0.27
ARHGAP24	ENSDARG00000060175.4	24h,72h,Adult,Brain,Ovary,Testis	1	0	0	1	dre-miR-126a	-0.27
CC2D1B	ENSDARG00000075120.1	24h,72h,Adult,Brain,Ovary,Testis	1	0	0	1	dre-miR-126a	-0.27
CC2D1B	ENSDARG00000075120.2	72h,Adult,Brain,Ovary,Testis	1	0	0	1	dre-miR-126a	-0.27
fgf6a	ENSDARG00000009351.1	24h,72h,Adult,Brain	1	0	0	1	dre-miR-126a	-0.27
crhr1	ENSDARG00000003989.1	Brain,Testis	1	0	0	1	dre-miR-126b	-0.27
ARHGAP33	ENSDARG00000011333.1	24h,72h,Adult,Brain,Ovary,Testis	1	0	0	1	dre-miR-126a	-0.27
ARHGAP33	ENSDARG00000011333.2	24h,72h,Adult	1	0	0	1	dre-miR-126a	-0.27
shdb	ENSDARG00000062109.1	24h,72h	1	0	0	1	dre-miR-126a	-0.27
btbd11b	ENSDARG00000063040.1	72h,Brain,Testis	1	0	0	1	dre-miR-126a	-0.27
ZNF384 (3 of 3)	ENSDARG00000089032.2	72h,Ovary,Testis	1	0	0	1	dre-miR-126a	-0.27
itgb8	ENSDARG00000028222.1	72h,Brain,Testis	1	0	0	1	dre-miR-126a	-0.27
itgb8	ENSDARG00000028222.3	72h,Brain,Testis	1	0	0	1	dre-miR-126a	-0.27
dgcr2	ENSDARG00000042962.1	24h,72h,Adult,Brain,Ovary,Testis	1	0	0	1	dre-miR-126a	-0.27
dgcr2	ENSDARG00000042962.2	Testis	1	0	0	1	dre-miR-126a	-0.27
dgcr2	ENSDARG00000042962.3	72h,Testis	1	0	0	1	dre-miR-126a	-0.27
si:ch211-193e13.4	ENSDARG00000060096.6	24h,72h	1	0	0	1	dre-miR-126a	-0.27
CU694324.1	ENSDARG00000079143.1	24h,72h,Adult,Brain,Ovary,Testis	1	0	0	1	dre-miR-126a	-0.27
NLRP6 (2 of 5)	ENSDARG00000088423.1	Ovary,Testis	1	0	0	1	dre-miR-126a	-0.27
ADCY5	ENSDARG00000091342.4	24h,72h,Brain,Ovary,Testis	1	0	0	1	dre-miR-126a	-0.27
gyltl1b	ENSDARG00000017058.1	24h,72h,Adult,Brain,Ovary,Testis	1	0	0	1	dre-miR-126a	-0.26
klf5b	ENSDARG00000062106.1	72h,Brain,Testis	1	0	1	0	dre-miR-126a	-0.26
klf5b	ENSDARG00000062106.2	72h,Brain,Testis	1	0	1	0	dre-miR-126a	-0.26
klf5b	ENSDARG00000062106.3	72h,Brain	1	0	1	0	dre-miR-126a	-0.26
klf5b	ENSDARG00000062106.4	72h,Brain,Ovary,Testis	1	0	1	0	dre-miR-126a	-0.26
klf5b	ENSDARG00000062106.5	72h,Ovary	1	0	1	0	dre-miR-126a	-0.26
zhx3	ENSDARG00000019774.1	24h,72h,Adult	1	0	0	1	dre-miR-126a	-0.26
SKA2L	ENSDARG00000012947.1	72h,Brain	1	0	1	0	dre-miR-126a	-0.26
si:dkey-4c15.16	ENSDARG00000074868.1	24h,72h,Adult,Brain,Ovary,Testis	1	0	0	1	dre-miR-126a	-0.26
NRG3 (2 of 2)	ENSDARG00000090650.1	24h,72h,Adult,Brain,Ovary,Testis	1	0	1	0	dre-miR-126a	-0.26
NRG3 (2 of 2)	ENSDARG00000090650.2	72h,Adult,Brain,Ovary,Testis	1	0	1	0	dre-miR-126a	-0.26
MDFIC (2 of 2)	ENSDARG00000095284.2	Testis	1	0	1	0	dre-miR-126a	-0.26
CHDH	ENSDARG00000075162.1	24h,72h,Adult,Brain,Ovary,Testis	1	0	0	1	dre-miR-126a	-0.26
BAHD1 (2 of 2)	ENSDARG00000090712.2	72h,Ovary,Testis	1	0	0	1	dre-miR-126a	-0.26
AMBRA1 (2 of 2)	ENSDARG00000039878.1	24h,72h,Adult,Brain,Ovary,Testis	1	0	1	0	dre-miR-126a	-0.26
AMBRA1 (2 of 2)	ENSDARG00000039878.2	24h,72h,Adult,Brain,Ovary,Testis	1	0	1	0	dre-miR-126a	-0.26
AMBRA1 (2 of 2)	ENSDARG00000039878.3	72h,Adult,Ovary,Testis	1	0	1	0	dre-miR-126a	-0.26
AMBRA1 (2 of 2)	ENSDARG00000039878.4	24h,72h,Adult,Brain,Ovary,Testis	1	0	1	0	dre-miR-126a	-0.26
SPATA7	ENSDARG00000075898.2	Testis	1	0	0	1	dre-miR-126a	-0.26
SEMA4B (2 of 2)	ENSDARG00000076104.2	24h,72h,Adult,Brain,Ovary,Testis	1	0	0	1	dre-miR-126a	-0.26
STRADB	ENSDARG00000088225.2	24h,72h	1	0	0	1	dre-miR-126a	-0.26
ypel2a	ENSDARG00000077224.1	24h,72h,Adult,Brain,Testis	1	0	1	0	dre-miR-126a	-0.26
zgc:114104	ENSDARG00000058679.5	24h,72h,Adult,Brain,Ovary,Testis	1	0	0	1	dre-miR-126a	-0.26
zfyve28	ENSDARG00000060430.1	24h,72h,Adult,Brain,Ovary,Testis	1	0	0	1	dre-miR-126a	-0.26
stx17	ENSDARG00000006869.2	24h,72h,Adult,Brain,Ovary,Testis	1	0	0	1	dre-miR-126a	-0.26
gata3	ENSDARG00000016526.5	72h,Adult,Brain,Testis	1	0	0	1	dre-miR-126b	-0.26
pou1f1	ENSDARG00000058924.1	24h,72h	1	0	1	0	dre-miR-126a	-0.26
CDC42EP4 (1 of 2)	ENSDARG00000045036.2	Adult,Testis	1	0	0	1	dre-miR-126a	-0.26
ptpn9b	ENSDARG00000073902.4	24h,72h,Adult,Brain,Ovary,Testis	1	0	0	1	dre-miR-126a	-0.26
C22H19orf44	ENSDARG00000090673.1	24h,72h,Brain,Ovary,Testis	1	0	0	1	dre-miR-126a	-0.26
si:ch211-254e10.2	ENSDARG00000078755.1	72h,Adult,Brain,Testis	1	0	1	0	dre-miR-126a	-0.26
FAM219A (2 of 2)	ENSDARG00000013813.2	24h,72h,Adult,Brain,Ovary,Testis	1	0	0	1	dre-miR-126a	-0.26
ZNF384 (3 of 3)	ENSDARG00000089032.1	24h,72h,Adult,Brain,Ovary,Testis	1	0	0	1	dre-miR-126a	-0.26
ZNF384 (2 of 3)	ENSDARG00000090545.1	24h,72h,Adult,Brain,Ovary,Testis	1	0	0	1	dre-miR-126a	-0.26
vcanb	ENSDARG00000009401.3	24h,72h	1	0	0	1	dre-miR-126a	-0.26
CU929225.1	ENSDARG00000060688.2	Adult,Brain,Testis	1	0	0	1	dre-miR-126a	-0.26
CYTH2	ENSDARG00000028800.8	Adult,Testis	1	0	1	0	dre-miR-126a	-0.25
si:ch1073-181h11.2	ENSDARG00000077336.1	24h,Adult,Brain,Ovary,Testis	1	0	0	1	dre-miR-126a	-0.25
si:ch1073-181h11.2	ENSDARG00000077336.2	72h,Brain,Testis	1	0	0	1	dre-miR-126a	-0.25
SDR42E2	ENSDARG00000059914.2	24h,72h,Testis	1	0	0	1	dre-miR-126a	-0.25
PDZRN4 (1 of 2)	ENSDARG00000086878.1	24h,72h,Adult,Brain,Testis	1	0	0	1	dre-miR-126a	-0.25
PDZRN4 (1 of 2)	ENSDARG00000086878.2	24h,72h,Adult,Testis	1	0	0	1	dre-miR-126a	-0.25
gata3	ENSDARG00000016526.1	24h,72h,Brain	1	0	0	1	dre-miR-126b	-0.25
gata3	ENSDARG00000016526.2	72h,Adult	1	0	0	1	dre-miR-126b	-0.25
gata3	ENSDARG00000016526.3	72h	1	0	0	1	dre-miR-126b	-0.25
gata3	ENSDARG00000016526.4	24h,72h,Adult,Brain,Testis	1	0	0	1	dre-miR-126b	-0.25
si:dkey-4c15.8	ENSDARG00000092088.6	72h,Testis	1	0	0	1	dre-miR-126a	-0.25
FAM124B	ENSDARG00000087489.1	24h,72h,Brain	1	0	1	0	dre-miR-126a	-0.25
gemin5	ENSDARG00000079257.1	72h,Ovary,Testis	1	0	1	0	dre-miR-126b	-0.25
ppp1r8	ENSDARG00000007186.3	24h,72h,Adult,Brain,Ovary,Testis	1	0	0	1	dre-miR-126a	-0.25
vcanb	ENSDARG00000009401.1	72h,Brain	1	0	0	1	dre-miR-126a	-0.25
vcanb	ENSDARG00000009401.2	24h,72h,Adult,Brain,Ovary,Testis	1	0	0	1	dre-miR-126a	-0.25
sh2b1	ENSDARG00000057679.2	Adult,Ovary,Testis	1	0	0	1	dre-miR-126a	-0.25
PPFIA3	ENSDARG00000077053.1	72h,Brain	1	0	0	1	dre-miR-126a	-0.25
PPFIA3	ENSDARG00000077053.2	24h,72h,Brain	1	0	0	1	dre-miR-126a	-0.25
PPFIA3	ENSDARG00000077053.3	72h,Adult,Brain,Ovary,Testis	1	0	0	1	dre-miR-126a	-0.25
dnmt8	ENSDARG00000005394.1	72h,Testis	1	0	0	1	dre-miR-126b	-0.25
CDC42EP4 (1 of 2)	ENSDARG00000045036.1	24h,72h,Adult,Brain,Ovary,Testis	1	0	0	1	dre-miR-126a	-0.25
RPH3A (1 of 2)	ENSDARG00000063436.2	Brain	1	0	1	0	dre-miR-126a	-0.25
msrb2	ENSDARG00000018459.2	72h,Adult,Brain	1	0	0	1	dre-miR-126a	-0.25
si:ch211-193e13.4	ENSDARG00000060096.5	24h,72h,Adult,Brain,Testis	1	0	0	1	dre-miR-126a	-0.25
zgc:172128	ENSDARG00000077683.2	72h,Adult,Brain,Ovary,Testis	1	0	0	1	dre-miR-126a	-0.25
FBXO33	ENSDARG00000075400.1	72h,Brain,Ovary,Testis	1	0	0	1	dre-miR-126a	-0.25
LURAP1	ENSDARG00000044406.1	24h,72h,Adult,Brain,Ovary,Testis	1	0	1	0	dre-miR-126a	-0.25
LURAP1	ENSDARG00000044406.2	24h,Testis	1	0	1	0	dre-miR-126a	-0.25
nrxn2a	ENSDARG00000061454.1	24h,72h,Adult,Brain,Ovary,Testis	1	0	1	0	dre-miR-126a	-0.25
RNF115 (2 of 2)	ENSDARG00000062900.3	Testis	1	0	0	1	dre-miR-126a	-0.25
SEMA4B (2 of 2)	ENSDARG00000076104.1	24h,72h,Testis	1	0	0	1	dre-miR-126a	-0.25
rdh8b	ENSDARG00000013695.1	72h,Adult,Brain,Ovary,Testis	1	0	0	1	dre-miR-126a	-0.24
rdh8b	ENSDARG00000013695.2	24h,72h,Brain,Testis	1	0	0	1	dre-miR-126a	-0.24
socs3a	ENSDARG00000025428.1	72h,Adult,Brain,Ovary,Testis	1	0	0	1	dre-miR-126a	-0.24
socs3a	ENSDARG00000025428.2	Ovary	1	0	0	1	dre-miR-126a	-0.24
mlec	ENSDARG00000059630.1	24h,72h,Adult,Brain,Ovary,Testis	1	0	0	1	dre-miR-126a	-0.24
mlec	ENSDARG00000059630.2	24h,72h,Adult,Ovary,Testis	1	0	0	1	dre-miR-126a	-0.24
mlec	ENSDARG00000059630.3	72h,Brain,Ovary,Testis	1	0	0	1	dre-miR-126a	-0.24
mlec	ENSDARG00000059630.4	72h,Adult	1	0	0	1	dre-miR-126a	-0.24
mlec	ENSDARG00000059630.5	Adult,Testis	1	0	0	1	dre-miR-126a	-0.24
apbb2b	ENSDARG00000061880.5	24h,Adult,Testis	1	0	0	1	dre-miR-126a	-0.24
si:dkey-172j4.3	ENSDARG00000074183.1	24h,72h,Adult,Brain,Ovary,Testis	1	0	0	1	dre-miR-126b	-0.24
C14orf1	ENSDARG00000070429.1	24h,72h,Adult,Brain,Testis	1	0	0	1	dre-miR-126a	-0.24
C14orf1	ENSDARG00000070429.2	72h,Brain	1	0	0	1	dre-miR-126a	-0.24
C14orf1	ENSDARG00000070429.3	Testis	1	0	0	1	dre-miR-126a	-0.24
C14orf1	ENSDARG00000070429.4	Ovary,Testis	1	0	0	1	dre-miR-126a	-0.24
ptpn9b	ENSDARG00000073902.3	24h,72h,Adult,Brain,Ovary,Testis	1	0	0	1	dre-miR-126a	-0.24
BAHD1 (2 of 2)	ENSDARG00000090712.1	24h,72h,Adult,Brain,Ovary,Testis	1	0	0	1	dre-miR-126a	-0.24
otof	ENSDARG00000030832.2	Ovary	1	0	0	1	dre-miR-126b	-0.24
zgc:158340	ENSDARG00000042397.1	24h,72h,Adult,Brain,Testis	1	0	1	0	dre-miR-126a	-0.24
zgc:158340	ENSDARG00000042397.2	24h,72h,Testis	1	0	1	0	dre-miR-126a	-0.24
zgc:158340	ENSDARG00000042397.3	Testis	1	0	1	0	dre-miR-126a	-0.24
stx17	ENSDARG00000006869.1	24h,72h,Adult,Brain,Ovary,Testis	1	0	0	1	dre-miR-126a	-0.24
DTX4 (1 of 2)	ENSDARG00000076302.1	24h,72h,Adult,Brain,Ovary,Testis	1	0	1	0	dre-miR-126a	-0.24
esrrga	ENSDARG00000004861.1	24h,72h,Adult,Brain,Testis	1	0	0	1	dre-miR-126a	-0.24
col1a1b	ENSDARG00000035809.1	24h,72h,Adult,Ovary,Testis	1	0	0	1	dre-miR-126a	-0.24
col1a1b	ENSDARG00000035809.2	24h,72h,Adult,Brain,Ovary,Testis	1	0	0	1	dre-miR-126a	-0.24
sh2b1	ENSDARG00000057679.1	24h,72h,Adult,Brain,Ovary,Testis	1	0	0	1	dre-miR-126a	-0.24
F2RL3	ENSDARG00000079399.1	24h,72h,Testis	1	0	0	1	dre-miR-126a	-0.24
prkcbb	ENSDARG00000022254.2	Adult,Ovary,Testis	1	0	1	0	dre-miR-126a	-0.24
ABCF2 (2 of 2)	ENSDARG00000052331.2	24h,72h,Adult,Brain	1	0	1	0	dre-miR-126a	-0.24
GIGYF1 (1 of 3)	ENSDARG00000075647.5	Adult,Testis	1	0	0	1	dre-miR-126a	-0.24
ERRFI1 (2 of 2)	ENSDARG00000086098.1	24h,72h,Adult,Brain,Ovary,Testis	1	0	0	1	dre-miR-126a	-0.24
si:ch211-155e24.2	ENSDARG00000095612.1	24h,72h,Adult,Brain,Testis	1	0	0	1	dre-miR-126a	-0.24
ppp1r8	ENSDARG00000007186.2	24h,72h,Adult,Brain,Ovary,Testis	1	0	0	1	dre-miR-126a	-0.24
gna11a	ENSDARG00000010002.1	24h,72h,Adult,Brain,Ovary,Testis	1	0	0	1	dre-miR-126a	-0.24
gna11a	ENSDARG00000010002.2	72h,Testis	1	0	0	1	dre-miR-126a	-0.24
gna11a	ENSDARG00000010002.3	72h,Adult,Ovary,Testis	1	0	0	1	dre-miR-126a	-0.24
gna11a	ENSDARG00000010002.4	Adult,Ovary	1	0	0	1	dre-miR-126a	-0.24
wu:fk08b02	ENSDARG00000055255.2	24h,72h,Brain,Testis	1	0	0	1	dre-miR-126a	-0.24
nphp3	ENSDARG00000078261.1	Adult,Brain,Testis	1	0	0	1	dre-miR-126a	-0.24
GIGYF1 (2 of 3)	ENSDARG00000094507.3	24h,Adult,Testis	1	0	0	1	dre-miR-126a	-0.24
NETO2 (2 of 2)	ENSDARG00000063293.1	Brain,Testis	1	0	1	0	dre-miR-126a	-0.24
osgin2	ENSDARG00000040302.1	72h,Brain,Testis	1	0	0	1	dre-miR-126a	-0.24
fto	ENSDARG00000044216.2	24h,72h,Adult,Brain,Ovary,Testis	1	0	0	1	dre-miR-126a	-0.24
ARHGAP24	ENSDARG00000060175.3	72h,Adult,Ovary	1	0	0	1	dre-miR-126a	-0.24
zgc:172128	ENSDARG00000077683.1	Brain,Testis	1	0	0	1	dre-miR-126a	-0.24
rxrba	ENSDARG00000078954.4	24h,Adult,Ovary,Testis	1	0	0	1	dre-miR-126a	-0.24
CNP (2 of 2)	ENSDARG00000070822.2	24h,72h,Adult,Brain,Ovary,Testis	1	0	0	1	dre-miR-126b	-0.24
MRPL51	ENSDARG00000041340.3	24h,72h,Adult,Brain,Ovary,Testis	1	0	0	1	dre-miR-126a	-0.24
nr2f1a	ENSDARG00000052695.2	72h	1	0	0	1	dre-miR-126a	-0.24
si:ch211-193e13.4	ENSDARG00000060096.4	72h,Brain,Testis	1	0	0	1	dre-miR-126a	-0.24
ADCY5	ENSDARG00000091342.3	24h,72h,Adult,Brain,Ovary,Testis	1	0	0	1	dre-miR-126a	-0.24
metap2l	ENSDARG00000069261.1	24h,72h,Adult,Brain,Ovary,Testis	1	0	0	1	dre-miR-126b	-0.24
ankrd6	ENSDARG00000029370.4	72h,Brain,Ovary	1	0	0	1	dre-miR-126a	-0.24
MICAL2 (1 of 2)	ENSDARG00000075608.1	Brain,Testis	1	0	1	0	dre-miR-126a	-0.23
wdr55	ENSDARG00000007217.1	24h	1	0	0	1	dre-miR-126a	-0.23
wdr55	ENSDARG00000007217.2	24h,72h,Brain	1	0	0	1	dre-miR-126a	-0.23
wdr55	ENSDARG00000007217.3	24h,72h,Brain,Testis	1	0	0	1	dre-miR-126a	-0.23
wdr55	ENSDARG00000007217.4	24h,72h,Adult,Brain,Ovary,Testis	1	0	0	1	dre-miR-126a	-0.23
wdr55	ENSDARG00000007217.5	24h,72h,Adult,Ovary,Testis	1	0	0	1	dre-miR-126a	-0.23
wdr55	ENSDARG00000007217.6	Adult,Testis	1	0	0	1	dre-miR-126a	-0.23
zgc:114104	ENSDARG00000058679.4	72h,Adult,Brain,Testis	1	0	0	1	dre-miR-126a	-0.23
TRIP6	ENSDARG00000069331.1	24h,72h,Brain,Testis	1	0	0	1	dre-miR-126a	-0.23
bcas2	ENSDARG00000043631.1	Brain	1	0	0	1	dre-miR-126a	-0.23
ARHGAP24	ENSDARG00000060175.1	24h,72h,Adult,Brain,Ovary,Testis	1	0	0	1	dre-miR-126a	-0.23
ARHGAP24	ENSDARG00000060175.2	72h,Adult,Brain,Ovary,Testis	1	0	0	1	dre-miR-126a	-0.23
ptpn9b	ENSDARG00000073902.2	24h,72h,Adult,Brain,Ovary,Testis	1	0	0	1	dre-miR-126a	-0.23
ftr42	ENSDARG00000052564.1	Adult,Testis	1	0	0	1	dre-miR-126a	-0.23
otof	ENSDARG00000030832.1	24h,Ovary	1	0	0	1	dre-miR-126b	-0.23
C21H9orf114	ENSDARG00000019707.2	24h,72h,Brain,Testis	1	0	1	0	dre-miR-126a	-0.23
CYTH2	ENSDARG00000028800.7	72h,Brain,Testis	1	0	1	0	dre-miR-126a	-0.23
psap	ENSDARG00000013968.1	24h	1	0	0	1	dre-miR-126a	-0.23
psap	ENSDARG00000013968.2	24h,72h,Adult,Brain,Ovary,Testis	1	0	0	1	dre-miR-126a	-0.23
psap	ENSDARG00000013968.3	Adult,Ovary	1	0	0	1	dre-miR-126a	-0.23
nebl	ENSDARG00000021200.1	Brain	1	0	0	1	dre-miR-126a	-0.23
fzd2	ENSDARG00000054438.1	Ovary	1	0	0	1	dre-miR-126a	-0.23
zgc:113343	ENSDARG00000031455.1	24h,72h,Adult,Brain,Testis	1	0	0	1	dre-miR-126a	-0.23
CU694233.1	ENSDARG00000043018.1	72h,Brain,Ovary,Testis	1	0	0	1	dre-miR-126a	-0.23
atp1b4	ENSDARG00000053262.1	72h	1	0	0	1	dre-miR-126a	-0.23
prkcbb	ENSDARG00000022254.1	72h,Adult,Brain,Ovary,Testis	1	0	1	0	dre-miR-126a	-0.23
MRPL51	ENSDARG00000041340.2	24h,Brain	1	0	0	1	dre-miR-126a	-0.23
KIRREL3 (2 of 3)	ENSDARG00000060939.2	72h,Brain	1	0	0	1	dre-miR-126a	-0.23
gatsl2	ENSDARG00000018985.2	Brain,Testis	1	0	1	0	dre-miR-126a	-0.23
kitb	ENSDARG00000056133.2	24h,72h,Brain,Testis	1	0	1	0	dre-miR-126b	-0.23
RABGAP1	ENSDARG00000010297.1	24h,72h,Adult,Brain,Ovary,Testis	1	0	0	1	dre-miR-126a	-0.23
RABGAP1	ENSDARG00000010297.2	Adult,Brain,Ovary	1	0	0	1	dre-miR-126a	-0.23
stk38b	ENSDARG00000018516.1	24h,72h,Adult,Brain,Ovary,Testis	1	0	0	1	dre-miR-126a	-0.23
DTX4 (2 of 2)	ENSDARG00000078016.3	72h,Brain,Testis	1	0	0	1	dre-miR-126a	-0.23
cnp	ENSDARG00000091351.2	24h,72h,Adult,Brain,Ovary,Testis	1	0	0	1	dre-miR-126a	-0.23
CACFD1	ENSDARG00000090818.2	24h,72h,Testis	1	0	0	1	dre-miR-126b	-0.23
mettl19	ENSDARG00000033957.2	72h,Brain	1	0	1	0	dre-miR-126a	-0.23
C8H20orf112 (2 of 2)	ENSDARG00000074902.1	72h,Brain	1	0	1	0	dre-miR-126b	-0.23
CNP (2 of 2)	ENSDARG00000070822.1	Brain,Testis	1	0	0	1	dre-miR-126b	-0.23
si:dkey-4c15.16	ENSDARG00000074868.3	Brain	1	0	1	0	dre-miR-126a	-0.22
si:dkey-4c15.16	ENSDARG00000074868.4	Adult,Brain,Testis	1	0	1	0	dre-miR-126a	-0.22
fto	ENSDARG00000044216.1	72h,Adult,Brain,Ovary,Testis	1	0	0	1	dre-miR-126a	-0.22
hnrnpd	ENSDARG00000059246.1	24h,72h,Adult,Brain,Testis	1	0	0	1	dre-miR-126a	-0.22
hnrnpd	ENSDARG00000059246.2	24h,72h,Adult,Brain,Ovary,Testis	1	0	0	1	dre-miR-126a	-0.22
hnrnpd	ENSDARG00000059246.3	24h,72h,Adult,Brain,Testis	1	0	0	1	dre-miR-126a	-0.22
hnrnpd	ENSDARG00000059246.4	24h,72h,Adult,Brain,Ovary,Testis	1	0	0	1	dre-miR-126a	-0.22
hnrnpd	ENSDARG00000059246.5	Testis	1	0	0	1	dre-miR-126a	-0.22
HYAL1 (1 of 2)	ENSDARG00000059916.1	Brain,Testis	1	0	1	0	dre-miR-126a	-0.22
wu:fk08b02	ENSDARG00000055255.1	24h,72h,Adult,Brain,Ovary,Testis	1	0	0	1	dre-miR-126a	-0.22
nrxn1b	ENSDARG00000063635.5	Adult	1	0	0	1	dre-miR-126a	-0.22
zgc:153722	ENSDARG00000071044.1	24h,72h,Adult,Brain,Testis	1	0	0	1	dre-miR-126b	-0.22
zgc:153722	ENSDARG00000071044.2	72h,Adult,Ovary,Testis	1	0	0	1	dre-miR-126b	-0.22
cand2	ENSDARG00000005749.1	Adult	1	0	0	1	dre-miR-126a	-0.22
ABCC6 (1 of 3)	ENSDARG00000009582.1	72h,Adult	1	0	0	1	dre-miR-126a	-0.22
fgf11a	ENSDARG00000069662.1	24h,72h	1	0	1	0	dre-miR-126a	-0.22
fgf11a	ENSDARG00000069662.2	72h,Brain	1	0	1	0	dre-miR-126a	-0.22
tab3	ENSDARG00000062063.1	72h,Brain	1	0	0	1	dre-miR-126a	-0.22
adrbk2	ENSDARG00000013007.2	Adult,Testis	1	0	1	0	dre-miR-126a	-0.22
MRPL51	ENSDARG00000041340.1	24h,72h,Brain,Testis	1	0	0	1	dre-miR-126a	-0.22
PPP6R2 (2 of 2)	ENSDARG00000069654.1	24h,72h,Adult,Brain,Testis	1	1	0	0	dre-miR-126a	-0.22
AL929204.1	ENSDARG00000090973.1	24h	1	0	0	1	dre-miR-126a	-0.22
AL929204.1	ENSDARG00000090973.2	72h,Brain	1	0	0	1	dre-miR-126a	-0.22
AL929204.1	ENSDARG00000090973.3	24h,72h,Adult,Brain,Testis	1	0	0	1	dre-miR-126a	-0.22
AL929204.1	ENSDARG00000090973.4	72h,Brain	1	0	0	1	dre-miR-126a	-0.22
AL929204.1	ENSDARG00000090973.5	72h,Adult,Brain	1	0	0	1	dre-miR-126a	-0.22
AL929204.1	ENSDARG00000090973.6	24h,72h,Adult,Brain,Testis	1	0	0	1	dre-miR-126a	-0.22
AL929204.1	ENSDARG00000090973.7	24h,72h,Adult,Brain,Ovary,Testis	1	0	0	1	dre-miR-126a	-0.22
si:dkey-4c15.8	ENSDARG00000092088.5	24h,72h,Adult,Brain,Ovary,Testis	1	0	0	1	dre-miR-126a	-0.22
kirrela	ENSDARG00000001634.1	24h,72h,Adult,Brain,Ovary,Testis	1	0	0	1	dre-miR-126a	-0.22
nrxn1b	ENSDARG00000063635.1	72h,Adult,Brain,Testis	1	0	0	1	dre-miR-126a	-0.22
nrxn1b	ENSDARG00000063635.2	72h	1	0	0	1	dre-miR-126a	-0.22
nrxn1b	ENSDARG00000063635.3	72h,Adult,Brain,Testis	1	0	0	1	dre-miR-126a	-0.22
nrxn1b	ENSDARG00000063635.4	Adult,Brain,Testis	1	0	0	1	dre-miR-126a	-0.22
STRADB	ENSDARG00000088225.1	24h,72h,Adult,Brain,Ovary,Testis	1	0	0	1	dre-miR-126a	-0.22
cnp	ENSDARG00000091351.1	Brain,Testis	1	0	0	1	dre-miR-126a	-0.22
FAM155A (1 of 2)	ENSDARG00000086224.1	Adult,Brain,Ovary,Testis	1	0	0	1	dre-miR-126a	-0.21
si:ch211-181p13.1|si:dkeyp-122a9.3	ENSDARG004789|094171.3	Brain,Ovary,Testis	1	0	0	1	dre-miR-126a	-0.21
VIPR1 (2 of 2)	ENSDARG00000028878.3	72h,Adult,Brain,Ovary,Testis	1	0	0	1	dre-miR-126a	-0.21
FP565458.1	ENSDARG00000077999.1	72h,Adult,Brain,Ovary,Testis	1	0	1	0	dre-miR-126a	-0.21
lamp1	ENSDARG00000092610.1	72h,Testis	1	0	0	1	dre-miR-126a	-0.21
mlst8	ENSDARG00000003167.1	24h,72h,Brain,Ovary,Testis	1	0	0	1	dre-miR-126a	-0.21
mlst8	ENSDARG00000003167.2	72h,Brain,Ovary,Testis	1	0	0	1	dre-miR-126a	-0.21
DTX4 (2 of 2)	ENSDARG00000078016.2	24h,72h,Brain,Testis	1	0	0	1	dre-miR-126a	-0.21
TANC1 (1 of 2)	ENSDARG00000089190.2	24h,72h,Adult,Brain,Testis	1	0	0	1	dre-miR-126a	-0.21
si:ch211-181p13.1|si:dkeyp-122a9.3	ENSDARG004789|094171.2	72h,Brain,Ovary,Testis	1	0	0	1	dre-miR-126a	-0.21
tead1b	ENSDARG00000059483.1	24h,72h,Adult,Brain,Ovary,Testis	1	0	1	0	dre-miR-126a	-0.21
FAM105B (2 of 2)	ENSDARG00000073931.1	Brain,Testis	1	0	1	0	dre-miR-126a	-0.21
FAM105B (2 of 2)	ENSDARG00000073931.2	24h,72h,Adult,Brain,Ovary,Testis	1	0	1	0	dre-miR-126a	-0.21
kitb	ENSDARG00000056133.1	24h,72h,Brain,Testis	1	0	1	0	dre-miR-126b	-0.21
rxrba	ENSDARG00000078954.1	24h	1	0	0	1	dre-miR-126a	-0.21
rxrba	ENSDARG00000078954.2	24h,72h,Adult,Brain,Ovary,Testis	1	0	0	1	dre-miR-126a	-0.21
rxrba	ENSDARG00000078954.3	Ovary,Testis	1	0	0	1	dre-miR-126a	-0.21
prnprs3	ENSDARG00000003705.1	24h,72h,Adult,Brain,Ovary,Testis	1	0	1	0	dre-miR-126a	-0.21
apbb2b	ENSDARG00000061880.4	Testis	1	0	0	1	dre-miR-126a	-0.21
NDFIP2	ENSDARG00000033928.1	24h,72h,Adult,Brain,Ovary,Testis	1	0	1	0	dre-miR-126a	-0.2
NDFIP2	ENSDARG00000033928.2	Testis	1	0	1	0	dre-miR-126a	-0.2
mknk2b	ENSDARG00000015164.6	Adult,Ovary	1	0	0	1	dre-miR-126a	-0.2
zgc:114104	ENSDARG00000058679.1	72h,Brain,Testis	1	0	0	1	dre-miR-126a	-0.2
zgc:114104	ENSDARG00000058679.2	72h,Testis	1	0	0	1	dre-miR-126a	-0.2
zgc:114104	ENSDARG00000058679.3	Brain,Ovary,Testis	1	0	0	1	dre-miR-126a	-0.2
GPR156	ENSDARG00000086215.1	24h,72h,Adult,Brain,Ovary,Testis	1	0	0	1	dre-miR-126a	-0.2
ITGA4	ENSDARG00000061186.1	24h,72h,Adult,Brain,Ovary,Testis	1	0	0	1	dre-miR-126a	-0.2
ITGA4	ENSDARG00000061186.2	24h,72h,Testis	1	0	0	1	dre-miR-126a	-0.2
zgc:175107	ENSDARG00000075417.2	24h,72h,Brain,Ovary	1	0	0	1	dre-miR-126b	-0.2
zgc:195224	ENSDARG00000075455.1	24h,72h,Adult,Brain,Ovary,Testis	1	0	0	1	dre-miR-126a	-0.2
zgc:195224	ENSDARG00000075455.2	24h,Testis	1	0	0	1	dre-miR-126a	-0.2
napgl	ENSDARG00000006617.1	24h,72h,Adult,Brain,Testis	1	0	1	0	dre-miR-126a	-0.2
dbnlb	ENSDARG00000016016.1	24h,72h,Adult,Brain,Ovary,Testis	1	0	1	0	dre-miR-126a	-0.2
ZBTB26	ENSDARG00000028949.2	24h,72h,Brain,Ovary,Testis	1	0	1	0	dre-miR-126a	-0.2
C5HXorf57	ENSDARG00000010331.3	24h,72h,Adult,Brain,Testis	1	0	0	1	dre-miR-126a	-0.2
nfasca	ENSDARG00000061099.2	Testis	1	0	0	1	dre-miR-126a	-0.2
CABZ01024764.1	ENSDARG00000063359.2	72h,Brain,Testis	1	0	0	1	dre-miR-126a	-0.2
col5a3a	ENSDARG00000077739.1	24h,Adult,Ovary	1	0	0	1	dre-miR-126a	-0.2
apbb2b	ENSDARG00000061880.1	72h	1	0	0	1	dre-miR-126a	-0.2
apbb2b	ENSDARG00000061880.2	24h,72h,Adult,Brain,Ovary,Testis	1	0	0	1	dre-miR-126a	-0.2
apbb2b	ENSDARG00000061880.3	24h,72h,Adult,Brain,Testis	1	0	0	1	dre-miR-126a	-0.2
msrb2	ENSDARG00000018459.1	72h,Adult,Brain,Testis	1	0	0	1	dre-miR-126a	-0.2
rbfox1	ENSDARG00000014746.3	72h,Adult	1	0	0	1	dre-miR-126a	-0.2
hsd17b12b	ENSDARG00000035872.1	72h,Brain,Testis	1	1	0	0	dre-miR-126a	-0.2
RHOBTB1	ENSDARG00000079468.1	24h,72h,Adult,Brain,Testis	1	0	1	0	dre-miR-126a	-0.2
BICD2 (2 of 2)	ENSDARG00000075571.3	Testis	1	0	0	1	dre-miR-126a	-0.2
BICD2 (2 of 2)	ENSDARG00000075571.4	Testis	1	0	0	1	dre-miR-126a	-0.2
xylt1	ENSDARG00000061248.1	72h,Brain,Testis	1	1	0	0	dre-miR-126a	-0.2
ppp1r8	ENSDARG00000007186.1	72h,Adult,Brain,Testis	1	0	0	1	dre-miR-126a	-0.2
gpm6aa	ENSDARG00000055455.4	Testis	1	0	0	1	dre-miR-126a	-0.2
MDFIC (2 of 2)	ENSDARG00000095284.1	24h,72h,Adult,Brain,Ovary,Testis	1	0	1	0	dre-miR-126a	-0.2
rbfox1	ENSDARG00000014746.1	24h,72h,Adult,Brain,Testis	1	0	0	1	dre-miR-126a	-0.2
rbfox1	ENSDARG00000014746.2	72h	1	0	0	1	dre-miR-126a	-0.2
CU929225.1	ENSDARG00000060688.1	Adult,Brain	1	0	0	1	dre-miR-126a	-0.2
NDRG2	ENSDARG00000011170.1	24h,72h,Adult,Brain,Testis	1	0	0	1	dre-miR-126a	-0.19
si:dkey-29p10.4	ENSDARG00000017173.4	24h,72h,Adult	1	0	0	1	dre-miR-126a	-0.19
OXGR1 (2 of 4)	ENSDARG00000033684.1	Adult,Testis	1	0	0	1	dre-miR-126a	-0.19
fam131bb	ENSDARG00000070575.4	72h,Testis	1	0	0	1	dre-miR-126a	-0.19
ptpn9b	ENSDARG00000073902.1	24h,Brain	1	0	0	1	dre-miR-126a	-0.19
neurla	ENSDARG00000069438.3	72h	1	0	0	1	dre-miR-126b	-0.19
fam100ab	ENSDARG00000020976.1	24h,72h,Adult,Brain,Ovary,Testis	1	0	1	0	dre-miR-126a	-0.19
SLC29A2 (2 of 3)	ENSDARG00000033909.1	24h,72h,Brain,Testis	1	0	1	0	dre-miR-126a	-0.19
SLC29A2 (2 of 3)	ENSDARG00000033909.2	24h,72h,Adult,Brain,Ovary,Testis	1	0	1	0	dre-miR-126a	-0.19
SLC29A2 (2 of 3)	ENSDARG00000033909.3	Ovary,Testis	1	0	1	0	dre-miR-126a	-0.19
mid2	ENSDARG00000034871.1	24h,72h,Adult,Brain,Ovary,Testis	1	0	1	0	dre-miR-126a	-0.19
si:dkey-4c15.8	ENSDARG00000092088.4	Testis	1	0	0	1	dre-miR-126a	-0.19
tmem120b	ENSDARG00000042929.1	72h,Adult,Brain,Ovary,Testis	1	0	0	1	dre-miR-126a	-0.19
SEMA4A (1 of 2)	ENSDARG00000062352.1	24h,72h,Adult,Brain,Ovary,Testis	1	0	0	1	dre-miR-126a	-0.19
si:ch211-181p13.1|si:dkeyp-122a9.3	ENSDARG004789|094171.1	24h,72h,Adult,Brain,Ovary,Testis	1	0	0	1	dre-miR-126a	-0.19
SDR42E2	ENSDARG00000059914.1	Brain,Testis	1	0	0	1	dre-miR-126a	-0.19
ikbkb	ENSDARG00000079123.3	Adult,Testis	1	0	0	1	dre-miR-126a	-0.19
nrp1a	ENSDARG00000071865.1	24h,72h,Adult,Brain,Testis	1	1	0	0	dre-miR-126a	-0.19
nrp1a	ENSDARG00000071865.2	24h,72h,Adult,Brain,Ovary,Testis	1	1	0	0	dre-miR-126a	-0.19
nrp1a	ENSDARG00000071865.3	72h,Brain,Testis	1	1	0	0	dre-miR-126a	-0.19
nrp1a	ENSDARG00000071865.4	72h,Brain,Testis	1	1	0	0	dre-miR-126a	-0.19
mknk2b	ENSDARG00000015164.5	Adult,Ovary	1	0	0	1	dre-miR-126a	-0.19
ldb2a	ENSDARG00000019579.1	24h,72h,Adult,Brain,Ovary,Testis	1	0	0	1	dre-miR-126a	-0.19
gpm6aa	ENSDARG00000055455.3	24h,72h,Adult,Brain,Testis	1	0	0	1	dre-miR-126a	-0.19
si:dkey-29n10.3	ENSDARG00000086657.1	24h,72h,Brain,Ovary,Testis	1	0	0	1	dre-miR-126a	-0.19
zgc:174651	ENSDARG00000089174.1	24h,72h	1	0	0	1	dre-miR-126a	-0.19
zgc:174651	ENSDARG00000089174.2	24h,72h	1	0	0	1	dre-miR-126a	-0.19
arpc5la	ENSDARG00000041720.1	Testis	1	0	1	0	dre-miR-126a	-0.19
arpc5la	ENSDARG00000041720.2	Brain	1	0	1	0	dre-miR-126a	-0.19
nr2f1a	ENSDARG00000052695.1	Brain	1	0	0	1	dre-miR-126a	-0.19
sowahcb	ENSDARG00000059582.1	24h,72h	1	0	1	0	dre-miR-126a	-0.19
CYTH2	ENSDARG00000028800.6	24h,Testis	1	0	1	0	dre-miR-126a	-0.19
ADAP1	ENSDARG00000086306.1	24h,72h,Adult,Brain,Testis	1	0	1	0	dre-miR-126a	-0.18
ADAP1	ENSDARG00000086306.2	Adult,Brain	1	0	1	0	dre-miR-126a	-0.18
sipa1l1	ENSDARG00000020134.1	24h,72h,Adult,Brain,Ovary,Testis	1	0	0	1	dre-miR-126a	-0.18
sipa1l1	ENSDARG00000020134.2	72h,Brain,Ovary,Testis	1	0	0	1	dre-miR-126a	-0.18
sipa1l1	ENSDARG00000020134.3	24h,Ovary	1	0	0	1	dre-miR-126a	-0.18
gpm6aa	ENSDARG00000055455.1	24h,72h,Adult	1	0	0	1	dre-miR-126a	-0.18
gpm6aa	ENSDARG00000055455.2	24h,72h,Adult,Brain,Testis	1	0	0	1	dre-miR-126a	-0.18
mknk2b	ENSDARG00000015164.1	24h,72h,Adult,Brain,Ovary,Testis	1	0	0	1	dre-miR-126a	-0.18
mknk2b	ENSDARG00000015164.2	Adult	1	0	0	1	dre-miR-126a	-0.18
mknk2b	ENSDARG00000015164.3	72h,Brain,Ovary,Testis	1	0	0	1	dre-miR-126a	-0.18
mknk2b	ENSDARG00000015164.4	72h,Adult,Ovary	1	0	0	1	dre-miR-126a	-0.18
NACC1	ENSDARG00000078238.1	72h,Brain	1	0	0	1	dre-miR-126a	-0.18
tnip1	ENSDARG00000015653.5	24h	1	0	1	0	dre-miR-126a	-0.18
ptpn21	ENSDARG00000062248.2	24h,72h,Adult,Brain,Testis	1	0	1	0	dre-miR-126a	-0.18
ABCF2 (2 of 2)	ENSDARG00000052331.1	72h,Adult,Brain,Ovary,Testis	1	0	1	0	dre-miR-126a	-0.18
VIPR1 (2 of 2)	ENSDARG00000028878.2	Brain,Ovary,Testis	1	0	0	1	dre-miR-126a	-0.18
pthlh	ENSDARG00000031737.3	72h,Testis	1	0	0	1	dre-miR-126a	-0.18
nfasca	ENSDARG00000061099.1	24h,72h,Adult,Brain,Ovary,Testis	1	0	0	1	dre-miR-126a	-0.18
pdzd7a	ENSDARG00000076974.2	72h,Brain	1	0	0	1	dre-miR-126a	-0.18
ikbkb	ENSDARG00000079123.2	72h,Brain,Ovary,Testis	1	0	0	1	dre-miR-126a	-0.18
alg3	ENSDARG00000053155.2	24h,72h,Adult,Brain,Testis	1	0	0	1	dre-miR-126a	-0.18
chmp2b	ENSDARG00000068683.5	Adult,Brain,Testis	1	0	0	1	dre-miR-126a	-0.18
zyg11	ENSDARG00000007737.1	24h,72h,Adult,Brain	1	0	1	0	dre-miR-126a	-0.18
GIGYF1 (1 of 3)	ENSDARG00000075647.4	72h,Testis	1	0	0	1	dre-miR-126a	-0.18
RAMP2 (1 of 2)	ENSDARG00000087020.2	24h,72h,Adult,Testis	1	0	0	1	dre-miR-126a	-0.18
ADCY5	ENSDARG00000091342.2	24h,72h,Adult,Brain,Ovary,Testis	1	0	0	1	dre-miR-126a	-0.18
gabra5	ENSDARG00000070730.1	72h	1	0	0	1	dre-miR-126a	-0.18
si:dkey-4c15.8	ENSDARG00000092088.3	24h,72h,Adult,Brain,Testis	1	0	0	1	dre-miR-126a	-0.18
TGFBR3	ENSDARG00000078670.1	24h,72h,Adult,Brain,Ovary,Testis	1	0	0	1	dre-miR-126a	-0.17
GIGYF1 (2 of 3)	ENSDARG00000094507.2	Adult,Ovary,Testis	1	0	0	1	dre-miR-126a	-0.17
zgc:171727	ENSDARG00000078562.1	24h,72h,Adult,Brain,Testis	1	0	1	0	dre-miR-126a	-0.17
ek1	ENSDARG00000020080.1	24h,72h,Adult,Brain,Ovary,Testis	1	0	0	1	dre-miR-126a	-0.17
ek1	ENSDARG00000020080.2	24h,72h	1	0	0	1	dre-miR-126a	-0.17
ek1	ENSDARG00000020080.3	24h	1	0	0	1	dre-miR-126a	-0.17
ek1	ENSDARG00000020080.4	24h,72h,Testis	1	0	0	1	dre-miR-126a	-0.17
C3H16orf5	ENSDARG00000076118.4	24h,72h,Adult,Testis	1	0	0	1	dre-miR-126a	-0.17
nlgn2b	ENSDARG00000079251.1	72h,Adult,Brain,Testis	1	0	0	1	dre-miR-126a	-0.17
zgc:165571	ENSDARG00000060682.1	24h,72h,Adult	1	0	0	1	dre-miR-126a	-0.17
CSMD1	ENSDARG00000058353.1	24h,72h,Adult,Brain,Ovary,Testis	1	0	1	0	dre-miR-126a	-0.17
FAM219A (2 of 2)	ENSDARG00000013813.1	72h,Adult,Ovary,Testis	1	0	0	1	dre-miR-126a	-0.17
kcnn1	ENSDARG00000023546.1	72h,Brain	1	0	0	1	dre-miR-126a	-0.17
RAMP2 (1 of 2)	ENSDARG00000087020.1	24h,72h,Adult,Brain,Ovary,Testis	1	0	0	1	dre-miR-126a	-0.17
adrbk2	ENSDARG00000013007.1	24h,72h,Adult,Brain,Ovary,Testis	1	0	1	0	dre-miR-126a	-0.17
gtf3c2	ENSDARG00000004574.1	24h,72h,Adult,Testis	1	0	0	1	dre-miR-126a	-0.17
VIPR1 (2 of 2)	ENSDARG00000028878.1	72h,Adult,Brain,Ovary	1	0	0	1	dre-miR-126a	-0.17
PLXNA2	ENSDARG00000060372.1	72h,Brain,Ovary,Testis	1	0	0	1	dre-miR-126a	-0.17
PLXNA2	ENSDARG00000060372.2	24h	1	0	0	1	dre-miR-126a	-0.17
FAM126B (1 of 3)	ENSDARG00000088532.1	24h,72h,Adult,Brain,Ovary,Testis	1	0	0	1	dre-miR-126a	-0.17
ASB5 (2 of 2)|spata4	ENSDARG036189|095676.2	Testis	1	0	0	1	dre-miR-126a	-0.17
sh3glb2a	ENSDARG00000008983.4	72h,Ovary	1	0	1	0	dre-miR-126a	-0.17
rfx5	ENSDARG00000063258.1	24h,72h,Adult,Brain,Testis	1	0	0	1	dre-miR-126a	-0.17
rfx5	ENSDARG00000063258.2	72h,Adult,Brain,Testis	1	0	0	1	dre-miR-126a	-0.17
rfx5	ENSDARG00000063258.3	24h,72h,Adult,Brain,Ovary,Testis	1	0	0	1	dre-miR-126a	-0.17
rfx5	ENSDARG00000063258.4	24h,72h,Adult,Brain,Testis	1	0	0	1	dre-miR-126a	-0.17
rfx5	ENSDARG00000063258.5	72h,Brain,Testis	1	0	0	1	dre-miR-126a	-0.17
fam131bb	ENSDARG00000070575.1	72h,Brain,Testis	1	0	0	1	dre-miR-126a	-0.17
fam131bb	ENSDARG00000070575.2	72h,Brain	1	0	0	1	dre-miR-126a	-0.17
fam131bb	ENSDARG00000070575.3	24h,Brain,Testis	1	0	0	1	dre-miR-126a	-0.17
raver2	ENSDARG00000075034.1	72h,Brain,Testis	1	0	0	1	dre-miR-126a	-0.17
paqr3a	ENSDARG00000017703.1	Testis	1	0	0	1	dre-miR-126b	-0.17
paqr3a	ENSDARG00000017703.2	24h	1	0	0	1	dre-miR-126b	-0.17
CU856207.1	ENSDARG00000074630.1	Brain,Testis	1	0	1	0	dre-miR-126a	-0.16
aplp	ENSDARG00000004148.1	24h,72h,Adult,Brain,Testis	1	0	0	1	dre-miR-126a	-0.16
vgll4	ENSDARG00000040114.1	24h,72h,Adult,Brain,Ovary,Testis	1	0	0	1	dre-miR-126a	-0.16
si:ch211-250c4.3	ENSDARG00000092199.1	24h,72h,Adult,Brain,Ovary,Testis	1	0	0	1	dre-miR-126a	-0.16
PITPNM3	ENSDARG00000002585.1	Brain	1	0	0	1	dre-miR-126b	-0.16
PITPNM3	ENSDARG00000002585.2	Brain	1	0	0	1	dre-miR-126b	-0.16
PITPNM3	ENSDARG00000002585.3	72h,Brain	1	0	0	1	dre-miR-126b	-0.16
msi2b	ENSDARG00000032614.1	72h,Brain	1	0	1	0	dre-miR-126a	-0.16
C5HXorf57	ENSDARG00000010331.2	24h,72h,Adult,Brain,Testis	1	0	0	1	dre-miR-126a	-0.16
insrb	ENSDARG00000071524.2	24h,72h,Adult,Brain,Ovary,Testis	1	0	0	1	dre-miR-126a	-0.16
SPATA7	ENSDARG00000075898.1	24h,72h,Adult,Brain,Testis	1	0	0	1	dre-miR-126a	-0.16
C5HXorf57	ENSDARG00000010331.1	72h	1	0	0	1	dre-miR-126a	-0.16
gpc4	ENSDARG00000015472.1	24h,72h,Adult,Brain,Ovary,Testis	1	0	0	1	dre-miR-126a	-0.16
insrb	ENSDARG00000071524.1	24h,72h,Adult,Brain,Ovary,Testis	1	0	0	1	dre-miR-126a	-0.16
zgc:110045	ENSDARG00000057141.1	72h	1	0	0	1	dre-miR-126a	-0.16
PKD1	ENSDARG00000030417.1	72h,Adult,Brain,Ovary,Testis	1	0	0	1	dre-miR-126a	-0.16
si:dkey-4c15.8	ENSDARG00000092088.2	24h,72h,Adult,Brain,Testis	1	0	0	1	dre-miR-126a	-0.16
TANC1 (1 of 2)	ENSDARG00000089190.1	72h,Brain,Testis	1	0	0	1	dre-miR-126a	-0.16
pdzd7a	ENSDARG00000076974.1	72h,Brain,Testis	1	0	0	1	dre-miR-126a	-0.15
KCNA2 (1 of 2)	ENSDARG00000091458.1	72h,Brain	1	0	0	1	dre-miR-126a	-0.15
KCNA2 (1 of 2)	ENSDARG00000091458.2	24h,72h,Brain	1	0	0	1	dre-miR-126a	-0.15
SAMD10 (1 of 2)	ENSDARG00000094377.1	Brain,Testis	1	0	0	1	dre-miR-126a	-0.15
SAMD10 (1 of 2)	ENSDARG00000094377.2	72h	1	0	0	1	dre-miR-126a	-0.15
GIGYF1 (2 of 3)	ENSDARG00000094507.1	72h,Testis	1	0	0	1	dre-miR-126a	-0.15
GIGYF1 (1 of 3)	ENSDARG00000075647.1	72h,Brain,Testis	1	0	0	1	dre-miR-126a	-0.15
GIGYF1 (1 of 3)	ENSDARG00000075647.2	72h,Brain	1	0	0	1	dre-miR-126a	-0.15
GIGYF1 (1 of 3)	ENSDARG00000075647.3	72h,Brain	1	0	0	1	dre-miR-126a	-0.15
si:dkey-4c15.8	ENSDARG00000092088.1	24h,72h,Brain,Testis	1	0	0	1	dre-miR-126a	-0.15
CYTH2	ENSDARG00000028800.1	24h,72h,Brain,Ovary,Testis	1	0	1	0	dre-miR-126a	-0.15
CYTH2	ENSDARG00000028800.2	72h,Brain,Testis	1	0	1	0	dre-miR-126a	-0.15
CYTH2	ENSDARG00000028800.3	72h,Testis	1	0	1	0	dre-miR-126a	-0.15
CYTH2	ENSDARG00000028800.4	24h,72h,Adult,Brain,Ovary,Testis	1	0	1	0	dre-miR-126a	-0.15
CYTH2	ENSDARG00000028800.5	24h,72h,Adult,Brain,Ovary,Testis	1	0	1	0	dre-miR-126a	-0.15
C3H16orf5	ENSDARG00000076118.3	Adult	1	0	0	1	dre-miR-126a	-0.15
si:dkey-190l1.2	ENSDARG00000061042.1	24h,72h,Adult,Brain,Testis	1	0	0	1	dre-miR-126b	-0.15
si:dkey-190l1.2	ENSDARG00000061042.2	72h,Testis	1	0	0	1	dre-miR-126b	-0.15
si:dkey-190l1.2	ENSDARG00000061042.3	Brain	1	0	0	1	dre-miR-126b	-0.15
abcb2	ENSDARG00000079766.1	Adult,Brain,Testis	1	0	0	1	dre-miR-126a	-0.15
abcb2	ENSDARG00000079766.2	72h,Adult,Brain,Ovary,Testis	1	0	0	1	dre-miR-126a	-0.15
man1a1	ENSDARG00000005652.1	24h,72h,Adult,Brain,Ovary,Testis	1	0	0	1	dre-miR-126a	-0.15
man1a1	ENSDARG00000005652.2	72h,Testis	1	0	0	1	dre-miR-126a	-0.15
pthlh	ENSDARG00000031737.1	72h,Adult,Testis	1	0	0	1	dre-miR-126a	-0.15
pthlh	ENSDARG00000031737.2	72h,Adult,Brain,Testis	1	0	0	1	dre-miR-126a	-0.15
alg3	ENSDARG00000053155.1	24h,Testis	1	0	0	1	dre-miR-126a	-0.15
ASB5 (2 of 2)|spata4	ENSDARG036189|095676.1	24h,72h,Adult,Brain,Ovary,Testis	1	0	0	1	dre-miR-126a	-0.15
gatsl2	ENSDARG00000018985.1	Brain	1	0	1	0	dre-miR-126a	-0.14
CAMKV (1 of 2)	ENSDARG00000027963.1	24h,72h,Adult,Brain,Testis	1	0	0	1	dre-miR-126a	-0.14
RPH3A (1 of 2)	ENSDARG00000063436.1	24h,72h,Adult,Brain,Ovary,Testis	1	0	1	0	dre-miR-126a	-0.14
kcnj8	ENSDARG00000045589.1	24h,72h,Adult,Brain,Ovary,Testis	1	0	0	1	dre-miR-126a	-0.14
NUDT19	ENSDARG00000077537.4	Brain,Testis	1	0	1	0	dre-miR-126a	-0.14
C3H16orf5	ENSDARG00000076118.1	24h,72h,Adult,Brain,Ovary,Testis	1	0	0	1	dre-miR-126a	-0.14
C3H16orf5	ENSDARG00000076118.2	72h,Testis	1	0	0	1	dre-miR-126a	-0.14
CABZ01024764.1	ENSDARG00000063359.1	72h,Brain,Testis	1	0	0	1	dre-miR-126a	-0.14
ANKLE1	ENSDARG00000087529.2	72h,Brain,Testis	1	0	1	0	dre-miR-126a	-0.14
si:dkey-29p10.4	ENSDARG00000017173.3	72h,Brain,Testis	1	0	0	1	dre-miR-126a	-0.14
si:dkey-173l11.5	ENSDARG00000068137.1	Ovary,Testis	1	0	0	1	dre-miR-126a	-0.14
si:dkey-173l11.5	ENSDARG00000068137.2	Adult,Testis	1	0	0	1	dre-miR-126a	-0.14
ankrd52	ENSDARG00000036826.1	72h	1	0	0	1	dre-miR-126b	-0.14
neurla	ENSDARG00000069438.1	24h,72h,Adult,Brain,Testis	1	0	0	1	dre-miR-126b	-0.14
neurla	ENSDARG00000069438.2	72h,Testis	1	0	0	1	dre-miR-126b	-0.14
ZBTB26	ENSDARG00000028949.1	72h,Adult,Brain,Ovary,Testis	1	0	1	0	dre-miR-126a	-0.14
pom121	ENSDARG00000055113.1	24h,72h,Adult,Brain,Ovary,Testis	1	0	0	1	dre-miR-126a	-0.14
pom121	ENSDARG00000055113.2	24h,72h,Adult,Brain,Ovary,Testis	1	0	0	1	dre-miR-126a	-0.14
KIRREL3 (2 of 3)	ENSDARG00000060939.1	72h,Brain,Testis	1	0	0	1	dre-miR-126a	-0.13
KIAA0319	ENSDARG00000074486.1	24h,72h,Adult,Brain	1	0	0	1	dre-miR-126a	-0.13
C21H9orf114	ENSDARG00000019707.1	72h	1	0	1	0	dre-miR-126a	-0.13
si:dkey-29p10.4	ENSDARG00000017173.1	24h,72h,Brain,Testis	1	0	0	1	dre-miR-126a	-0.13
si:dkey-29p10.4	ENSDARG00000017173.2	24h,72h,Adult,Brain,Testis	1	0	0	1	dre-miR-126a	-0.13
RNF115 (2 of 2)	ENSDARG00000062900.1	24h,Testis	1	0	0	1	dre-miR-126a	-0.13
RNF115 (2 of 2)	ENSDARG00000062900.2	24h,Testis	1	0	0	1	dre-miR-126a	-0.13
hpse2	ENSDARG00000078163.1	72h,Adult,Testis	1	0	0	1	dre-miR-126a	-0.13
zgc:175107	ENSDARG00000075417.1	72h,Brain,Testis	1	0	0	1	dre-miR-126b	-0.13
nab1b	ENSDARG00000040700.1	72h,Adult,Brain,Ovary,Testis	1	0	1	0	dre-miR-126a	-0.13
QKI (1 of 2)	ENSDARG00000002026.1	24h,72h,Brain,Testis	1	0	0	1	dre-miR-126a	-0.13
si:ch211-193e13.4	ENSDARG00000060096.1	24h,72h,Adult,Brain,Testis	1	0	0	1	dre-miR-126a	-0.13
si:ch211-193e13.4	ENSDARG00000060096.2	24h,72h,Adult,Brain,Testis	1	0	0	1	dre-miR-126a	-0.13
si:ch211-193e13.4	ENSDARG00000060096.3	72h,Adult,Brain,Testis	1	0	0	1	dre-miR-126a	-0.13
rasl10a	ENSDARG00000062314.3	72h,Brain,Testis	1	0	0	1	dre-miR-126a	-0.13
GJC1	ENSDARG00000077563.1	Brain,Testis	1	0	0	1	dre-miR-126a	-0.13
mmgt1	ENSDARG00000010553.1	Brain	1	0	1	0	dre-miR-126a	-0.13
mmgt1	ENSDARG00000010553.2	Brain	1	0	1	0	dre-miR-126a	-0.13
sstr3	ENSDARG00000014477.1	Testis	1	0	1	0	dre-miR-126a	-0.13
sstr3	ENSDARG00000014477.2	Brain,Testis	1	0	1	0	dre-miR-126a	-0.13
ZDHHC22	ENSDARG00000075170.1	72h,Adult,Brain,Testis	1	0	1	0	dre-miR-126a	-0.13
ANKLE1	ENSDARG00000087529.1	72h,Testis	1	0	1	0	dre-miR-126a	-0.13
KLHL24 (1 of 2)	ENSDARG00000008275.1	24h,72h,Adult,Brain,Ovary,Testis	1	0	0	1	dre-miR-126a	-0.13
THSD7A (2 of 2)	ENSDARG00000090496.1	72h,Adult,Brain,Testis	1	0	0	1	dre-miR-126a	-0.13
BX004964.4	ENSDARG00000087249.2	Brain,Testis	1	0	1	0	dre-miR-126a	-0.12
C2H3orf58 (1 of 2)	ENSDARG00000012816.1	24h,72h,Adult,Brain,Testis	1	0	0	1	dre-miR-126a	-0.12
ankrd6	ENSDARG00000029370.1	72h,Adult,Brain	1	0	0	1	dre-miR-126a	-0.12
ankrd6	ENSDARG00000029370.2	24h,72h,Brain	1	0	0	1	dre-miR-126a	-0.12
ankrd6	ENSDARG00000029370.3	24h	1	0	0	1	dre-miR-126a	-0.12
tmtopsb	ENSDARG00000032246.1	24h,72h,Adult,Brain,Ovary,Testis	1	0	0	1	dre-miR-126a	-0.12
zcchc11	ENSDARG00000070271.1	72h,Adult	1	0	0	1	dre-miR-126a	-0.12
zcchc11	ENSDARG00000070271.2	72h,Ovary	1	0	0	1	dre-miR-126a	-0.12
adamts9	ENSDARG00000077778.1	24h,72h,Adult,Brain,Ovary,Testis	1	0	1	0	dre-miR-126a	-0.12
STXBP6	ENSDARG00000088862.1	24h,72h,Adult,Brain,Testis	1	0	1	0	dre-miR-126a	-0.12
mettl19	ENSDARG00000033957.1	24h,72h,Adult,Brain,Ovary,Testis	1	0	1	0	dre-miR-126a	-0.12
P2RY14	ENSDARG00000078833.1	72h,Adult,Brain,Testis	1	0	0	1	dre-miR-126a	-0.12
C22H19orf26 (1 of 2)	ENSDARG00000071325.1	24h,72h,Adult,Brain,Testis	1	0	0	1	dre-miR-126a	-0.12
DTX4 (2 of 2)	ENSDARG00000078016.1	24h,72h,Adult,Brain,Testis	1	0	0	1	dre-miR-126a	-0.12
BICD2 (2 of 2)	ENSDARG00000075571.1	72h,Testis	1	0	0	1	dre-miR-126a	-0.12
BICD2 (2 of 2)	ENSDARG00000075571.2	72h,Testis	1	0	0	1	dre-miR-126a	-0.12
ptpn21	ENSDARG00000062248.1	72h,Adult,Brain,Testis	1	0	1	0	dre-miR-126a	-0.12
rbfox1l	ENSDARG00000021184.1	24h,72h,Adult,Brain,Ovary,Testis	1	0	0	1	dre-miR-126a	-0.12
ikbkb	ENSDARG00000079123.1	72h	1	0	0	1	dre-miR-126a	-0.12
mri1	ENSDARG00000075754.1	24h,72h,Adult,Brain,Ovary,Testis	1	0	1	0	dre-miR-126b	-0.12
mri1	ENSDARG00000075754.2	72h	1	0	1	0	dre-miR-126b	-0.12
TSHZ3 (1 of 2)	ENSDARG00000015959.1	72h,Brain,Testis	1	0	1	0	dre-miR-126a	-0.12
atp2b4	ENSDARG00000044902.1	24h,72h,Adult,Brain,Testis	1	0	0	1	dre-miR-126a	-0.12
atp2b4	ENSDARG00000044902.2	24h	1	0	0	1	dre-miR-126a	-0.12
NUDT19	ENSDARG00000077537.3	24h,72h,Adult,Brain,Ovary,Testis	1	0	1	0	dre-miR-126a	-0.11
znf296	ENSDARG00000077897.1	Testis	1	0	0	1	dre-miR-126b	-0.11
ADCY5	ENSDARG00000091342.1	Brain	1	0	0	1	dre-miR-126a	-0.11
syt1a	ENSDARG00000030614.1	72h,Adult	1	0	0	1	dre-miR-126a	-0.11
syt1a	ENSDARG00000030614.2	24h,72h,Adult,Ovary	1	0	0	1	dre-miR-126a	-0.11
CACFD1	ENSDARG00000090818.1	24h,72h,Adult,Brain,Ovary,Testis	1	0	0	1	dre-miR-126b	-0.11
BX004964.4	ENSDARG00000087249.1	24h,72h,Adult,Brain,Ovary,Testis	1	0	1	0	dre-miR-126a	-0.11
rasl10a	ENSDARG00000062314.1	24h,72h,Adult,Brain,Testis	1	0	0	1	dre-miR-126a	-0.11
rasl10a	ENSDARG00000062314.2	72h,Testis	1	0	0	1	dre-miR-126a	-0.11
chkb	ENSDARG00000063167.1	72h,Adult,Brain	1	0	0	1	dre-miR-126b	-0.1
BX571762.1	ENSDARG00000087258.1	24h,72h,Adult,Brain,Testis	1	0	0	1	dre-miR-126a	-0.1
BX571762.1	ENSDARG00000087258.2	Testis	1	0	0	1	dre-miR-126a	-0.1
NUDT19	ENSDARG00000077537.2	Adult,Brain,Testis	1	0	1	0	dre-miR-126a	-0.09
adam15	ENSDARG00000089213.1	72h,Adult,Brain,Ovary,Testis	1	0	1	0	dre-miR-126a	-0.09
NUDT19	ENSDARG00000077537.1	24h,72h,Adult,Brain,Ovary,Testis	1	0	1	0	dre-miR-126a	-0.08
tnip1	ENSDARG00000015653.1	24h,72h,Adult,Brain,Ovary,Testis	1	0	1	0	dre-miR-126a	-0.08
tnip1	ENSDARG00000015653.2	24h,72h,Adult,Brain,Testis	1	0	1	0	dre-miR-126a	-0.08
tnip1	ENSDARG00000015653.3	24h,72h,Adult,Brain,Ovary,Testis	1	0	1	0	dre-miR-126a	-0.08
tnip1	ENSDARG00000015653.4	Ovary,Testis	1	0	1	0	dre-miR-126a	-0.08
PAX7 (1 of 3)	ENSDARG00000091353.1	24h,72h,Adult,Brain,Ovary,Testis	1	0	0	1	dre-miR-126a	-0.07
BX957322.2	ENSDARG00000089562.1	72h,Brain,Testis	1	0	1	0	dre-miR-126a	-0.07
BX957322.2	ENSDARG00000089562.2	72h,Brain,Testis	1	0	1	0	dre-miR-126a	-0.07
NSUN6	ENSDARG00000067949.1	Brain,Testis	1	0	0	1	dre-miR-126a	N/A
NSUN6	ENSDARG00000067949.2	24h,72h,Brain,Testis	1	0	0	1	dre-miR-126a	N/A
NSUN6	ENSDARG00000067949.3	24h,72h,Adult,Brain,Ovary,Testis	1	0	0	1	dre-miR-126a	N/A

## Sheet: human target prediction
Human | miR-126-3p.1 | miR-126-3p.2
The table shows at most one transcript per gene, selected for being the most prevalent, based on 3P-seq tags (or the one with the longest 3' UTR, in case of a tie). '
Target gene	Representative transcript	Gene name	Number of 3P-seq tags supporting UTR + 5	Link to sites in UTRs	Conserved sites				Poorly conserved sites				6mer sites	Representative miRNA	Cumulative weighted context++ score	Total context++ score	Aggregate PCT	Previous TargetScan publication(s)
					total	8mer	7mer-m8	7mer-A1	total	8mer	7mer-m8	7mer-A1
PLXNB2	ENST00000449103.1	plexin B2	82	Sites in UTR	1	1	0	0	0	0	0	0	0	hsa-miR-126-3p.1	-0.58	-0.58	< 0.1	2009, 2011
RGS3	ENST00000374140.2	regulator of G-protein signaling 3	2735	Sites in UTR	1	1	0	0	0	0	0	0	0	hsa-miR-126-3p.1	-0.45	-0.45	< 0.1	2005, 2007, 2009, 2011
ADAM9	ENST00000487273.2	ADAM metallopeptidase domain 9	6435	Sites in UTR	1	0	0	1	0	0	0	0	0	hsa-miR-126-3p.1	-0.44	-0.45	0.47	2009, 2011
HERPUD1	ENST00000379792.2	homocysteine-inducible, endoplasmic reticulum stress-inducible, ubiquitin-like domain member 1	804	Sites in UTR	1	0	0	1	0	0	0	0	0	hsa-miR-126-3p.1	-0.43	-0.43	0.48
KANK2	ENST00000586659.1	KN motif and ankyrin repeat domains 2	1735	Sites in UTR	1	0	1	0	0	0	0	0	0	hsa-miR-126-3p.1	-0.42	-0.43	< 0.1	2009, 2011
SLC7A5	ENST00000565644.1	solute carrier family 7 (amino acid transporter light chain, L system), member 5	155	Sites in UTR	1	0	0	1	0	0	0	0	0	hsa-miR-126-3p.1	-0.41	-0.41	0.5	2005, 2007, 2009, 2011
FBXO33	ENST00000298097.7	F-box protein 33	306	Sites in UTR	1	0	0	1	0	0	0	0	0	hsa-miR-126-3p.1	-0.41	-0.41	0.48	2005, 2007, 2009, 2011
PLK2	ENST00000274289.3	polo-like kinase 2	689	Sites in UTR	1	0	0	1	0	0	0	0	0	hsa-miR-126-3p.1	-0.41	-0.41	0.48	2005, 2007, 2009, 2011
SPRED1	ENST00000299084.4	sprouty-related, EVH1 domain containing 1	547	Sites in UTR	1	0	0	1	0	0	0	0	0	hsa-miR-126-3p.1	-0.41	-0.41	0.5	2005, 2007, 2011
EGFL7	ENST00000371699.1	EGF-like-domain, multiple 7	29	Sites in UTR	1	0	0	1	0	0	0	0	0	hsa-miR-126-3p.1	-0.38	-0.38	0.46	2011
CRK	ENST00000398970.5	v-crk avian sarcoma virus CT10 oncogene homolog	1841	Sites in UTR	1	0	0	1	0	0	0	0	0	hsa-miR-126-3p.1	-0.36	-0.36	0.49	2005, 2007, 2009, 2011
CAMSAP1	ENST00000389532.4	calmodulin regulated spectrin-associated protein 1	966	Sites in UTR	1	0	0	1	0	0	0	0	0	hsa-miR-126-3p.1	-0.35	-0.35	0.49	2005, 2007, 2011
IRS1	ENST00000305123.5	insulin receptor substrate 1	804	Sites in UTR	1	0	0	1	0	0	0	0	0	hsa-miR-126-3p.1	-0.35	-0.35	0.5	2005, 2007, 2011
BAK1	ENST00000442998.2	BCL2-antagonist/killer 1	15	Sites in UTR	1	0	0	1	0	0	0	0	0	hsa-miR-126-3p.1	-0.32	-0.33	ORF
PEX5	ENST00000266563.5	peroxisomal biogenesis factor 5	2114	Sites in UTR	1	0	1	0	0	0	0	0	0	hsa-miR-126-3p.1	-0.32	-0.32	< 0.1	2009, 2011
DIP2C	ENST00000280886.6	DIP2 disco-interacting protein 2 homolog C (Drosophila)	359	Sites in UTR	1	0	0	1	0	0	0	0	0	hsa-miR-126-3p.1	-0.3	-0.3	0.49	2007, 2009, 2011
SDC2	ENST00000302190.4	syndecan 2	774	Sites in UTR	1	0	0	1	0	0	0	0	0	hsa-miR-126-3p.1	-0.29	-0.46	0.49
ITGA6	ENST00000375221.2	integrin, alpha 6	1328	Sites in UTR	1	0	0	1	0	0	0	0	0	hsa-miR-126-3p.1	-0.28	-0.28	ORF
EFHD2	ENST00000375980.4	EF-hand domain family, member D2	1411	Sites in UTR	1	0	0	1	0	0	0	0	0	hsa-miR-126-3p.1	-0.27	-0.45	0.46	2011
GNA13	ENST00000439174.2	guanine nucleotide binding protein (G protein), alpha 13	190	Sites in UTR	1	0	0	1	0	0	0	0	0	hsa-miR-126-3p.1	-0.26	-0.36	0.49	2011
TRIM46	ENST00000392451.2	tripartite motif containing 46	69	Sites in UTR	1	0	0	1	0	0	0	0	0	hsa-miR-126-3p.1	-0.25	-0.25	ORF
PCDH7	ENST00000543491.1	protocadherin 7	95	Sites in UTR	1	0	0	1	0	0	0	0	0	hsa-miR-126-3p.1	-0.24	-0.28	0.44	2009, 2011
GBP2	ENST00000370466.3	guanylate binding protein 2, interferon-inducible	1309	Sites in UTR	1	0	0	1	0	0	0	0	0	hsa-miR-126-3p.1	-0.24	-0.26	0.43
AKAP13	ENST00000394518.2	A kinase (PRKA) anchor protein 13	53	Sites in UTR	1	0	0	1	0	0	0	0	0	hsa-miR-126-3p.1	-0.21	-0.25	0.47	2007, 2011
TRAF7	ENST00000326181.6	TNF receptor-associated factor 7, E3 ubiquitin protein ligase	1505	Sites in UTR	1	0	0	1	0	0	0	0	0	hsa-miR-126-3p.1	-0.2	-0.2	0.47	2009, 2011
LRP6	ENST00000261349.4	low density lipoprotein receptor-related protein 6	157	Sites in UTR	1	0	0	1	0	0	0	0	0	hsa-miR-126-3p.1	-0.19	-0.28	0.49	2009, 2011
PTPN9	ENST00000306726.2	protein tyrosine phosphatase, non-receptor type 9	644	Sites in UTR	1	1	0	0	0	0	0	0	0	hsa-miR-126-3p.1	-0.09	-0.71	< 0.1	2005, 2007, 2009, 2011
SAMD14	ENST00000330175.4	sterile alpha motif domain containing 14	88	Sites in UTR	1	0	1	0	0	0	0	0	0	hsa-miR-126-3p.1	-0.01	-0.27	ORF
S1PR2	ENST00000590320.1	sphingosine-1-phosphate receptor 2	10	Sites in UTR	1	1	0	0	1	0	0	1	0	hsa-miR-126-3p.2	-0.87	-0.87	< 0.1
PCNXL4	ENST00000535349.1	pecanex-like 4 (Drosophila)	268	Sites in UTR	1	1	0	0	0	0	0	0	0	hsa-miR-126-3p.2	-0.78	-0.78	ORF
KLF10	ENST00000285407.6	Kruppel-like factor 10	320	Sites in UTR	1	1	0	0	0	0	0	0	0	hsa-miR-126-3p.2	-0.74	-0.74	< 0.1
ANKRD44	ENST00000282272.8	ankyrin repeat domain 44	187	Sites in UTR	1	1	0	0	0	0	0	0	0	hsa-miR-126-3p.2	-0.74	-0.8	< 0.1
AKT2	ENST00000392038.2	v-akt murine thymoma viral oncogene homolog 2	525	Sites in UTR	1	1	0	0	0	0	0	0	0	hsa-miR-126-3p.2	-0.69	-0.71	< 0.1
MXD1	ENST00000264444.2	MAX dimerization protein 1	183	Sites in UTR	1	1	0	0	0	0	0	0	0	hsa-miR-126-3p.2	-0.66	-0.66	< 0.1
ADAMTS9	ENST00000295903.4	ADAM metallopeptidase with thrombospondin type 1 motif, 9	5	Sites in UTR	1	1	0	0	0	0	0	0	0	hsa-miR-126-3p.2	-0.61	-0.61	< 0.1
CD97	ENST00000357355.3	CD97 molecule	1041	Sites in UTR	1	1	0	0	0	0	0	0	0	hsa-miR-126-3p.2	-0.57	-0.57	< 0.1
RASA2	ENST00000286364.3	RAS p21 protein activator 2	170	Sites in UTR	1	1	0	0	0	0	0	0	0	hsa-miR-126-3p.2	-0.57	-0.57	< 0.1
KANK2	ENST00000586659.1	KN motif and ankyrin repeat domains 2	1735	Sites in UTR	1	0	1	0	1	0	0	1	0	hsa-miR-126-3p.2	-0.54	-0.54	0.11
TLN2	ENST00000561311.1	talin 2	371	Sites in UTR	1	1	0	0	0	0	0	0	0	hsa-miR-126-3p.2	-0.45	-0.45	< 0.1
RER1	ENST00000378512.1	RER1 retention in endoplasmic reticulum 1 homolog (S. cerevisiae)	2954	Sites in UTR	1	0	0	1	0	0	0	0	0	hsa-miR-126-3p.2	-0.38	-0.38	ORF
PIK3R2	ENST00000222254.8	phosphoinositide-3-kinase, regulatory subunit 2 (beta)	1484	Sites in UTR	1	0	1	0	0	0	0	0	0	hsa-miR-126-3p.2	-0.37	-0.37	< 0.1
LGALSL	ENST00000409537.2	lectin, galactoside-binding-like	334	Sites in UTR	1	1	0	0	0	0	0	0	0	hsa-miR-126-3p.2	-0.35	-0.85	< 0.1
LRRC1	ENST00000370888.1	leucine rich repeat containing 1	343	Sites in UTR	1	1	0	0	0	0	0	0	0	hsa-miR-126-3p.2	-0.35	-0.85	< 0.1
SMURF2	ENST00000262435.9	SMAD specific E3 ubiquitin protein ligase 2	978	Sites in UTR	1	0	0	1	0	0	0	0	0	hsa-miR-126-3p.2	-0.35	-0.35	< 0.1
KCNJ2	ENST00000243457.3	potassium inwardly-rectifying channel, subfamily J, member 2	5	Sites in UTR	1	0	1	0	0	0	0	0	0	hsa-miR-126-3p.2	-0.34	-0.34	< 0.1
PDGFRB	ENST00000261799.4	platelet-derived growth factor receptor, beta polypeptide	320	Sites in UTR	1	0	1	0	0	0	0	0	0	hsa-miR-126-3p.2	-0.34	-0.34	< 0.1
PIK3R1	ENST00000521381.1	phosphoinositide-3-kinase, regulatory subunit 1 (alpha)	217	Sites in UTR	1	0	1	0	0	0	0	0	0	hsa-miR-126-3p.2	-0.31	-0.33	< 0.1
PLAGL2	ENST00000246229.4	pleiomorphic adenoma gene-like 2	254	Sites in UTR	1	0	1	0	0	0	0	0	0	hsa-miR-126-3p.2	-0.31	-0.31	< 0.1
PSD3	ENST00000327040.8	pleckstrin and Sec7 domain containing 3	133	Sites in UTR	1	1	0	0	0	0	0	0	1	hsa-miR-126-3p.2	-0.29	-0.38	< 0.1
PLXNA4	ENST00000321063.4	plexin A4	9	Sites in UTR	1	0	0	1	0	0	0	0	1	hsa-miR-126-3p.2	-0.29	-0.29	< 0.1
TADA2B	ENST00000310074.7	transcriptional adaptor 2B	38	Sites in UTR	1	0	1	0	0	0	0	0	0	hsa-miR-126-3p.2	-0.27	-0.27	< 0.1
GPR39	ENST00000329321.3	G protein-coupled receptor 39	151	Sites in UTR	1	0	0	1	0	0	0	0	0	hsa-miR-126-3p.2	-0.27	-0.27	ORF
ST5	ENST00000526757.1	suppression of tumorigenicity 5	139	Sites in UTR	1	0	0	1	0	0	0	0	0	hsa-miR-126-3p.2	-0.25	-0.25	< 0.1
APMAP	ENST00000447138.1	adipocyte plasma membrane associated protein	186	Sites in UTR	1	0	0	1	0	0	0	0	0	hsa-miR-126-3p.2	-0.25	-0.25	ORF
TEAD1	ENST00000361905.4	TEA domain family member 1 (SV40 transcriptional enhancer factor)	740	Sites in UTR	1	0	0	1	0	0	0	0	0	hsa-miR-126-3p.2	-0.24	-0.26	< 0.1
CPEB4	ENST00000265085.5	cytoplasmic polyadenylation element binding protein 4	472	Sites in UTR	1	0	0	1	0	0	0	0	0	hsa-miR-126-3p.2	-0.23	-0.23	< 0.1
OTOF	ENST00000338581.6	otoferlin	5	Sites in UTR	1	0	0	1	0	0	0	0	0	hsa-miR-126-3p.2	-0.23	-0.23	ORF
PDE4A	ENST00000380702.2	phosphodiesterase 4A, cAMP-specific	48	Sites in UTR	1	0	1	0	0	0	0	0	0	hsa-miR-126-3p.2	-0.2	-0.2	< 0.1
FBXO33	ENST00000298097.7	F-box protein 33	306	Sites in UTR	1	0	0	1	0	0	0	0	0	hsa-miR-126-3p.2	-0.18	-0.18	< 0.1
LPP	ENST00000312675.4	LIM domain containing preferred translocation partner in lipoma	1894	Sites in UTR	1	0	1	0	0	0	0	0	0	hsa-miR-126-3p.2	-0.14	-0.14	< 0.1
SMEK1	ENST00000554684.1	SMEK homolog 1, suppressor of mek1 (Dictyostelium)	713	Sites in UTR	1	1	0	0	0	0	0	0	0	hsa-miR-126-3p.2	-0.06	-0.71	< 0.1
CISD3	ENST00000439660.2	CDGSH iron sulfur domain 3	3508	Sites in UTR	1	0	1	0	0	0	0	0	0	hsa-miR-126-3p.2	0	-0.28	ORF

## Sheet: mouse target prediction
Mouse | miR-126-3p.1 | miR-126-3p.2
The table shows at most one transcript per gene, selected for being the most prevalent, based on 3P-seq tags (or the one with the longest 3' UTR, in case of a tie). '
Target gene	Representative transcript	Gene name	Number of 3P-seq tags supporting UTR + 5	Link to sites in UTRs	Conserved sites				Poorly conserved sites				6mer sites	Representative miRNA	Cumulative weighted context++ score	Total context++ score	Aggregate PCT	Previous TargetScan publication(s)
					total	8mer	7mer-m8	7mer-A1	total	8mer	7mer-m8	7mer-A1
Crk	ENSMUST00000017920.8	v-crk sarcoma virus CT10 oncogene homolog (avian)	2790	Sites in UTR	1	0	0	1	0	0	0	0	0	mmu-miR-126a-3p.1	-0.53	-0.53	< 0.1	2005, 2007, 2009, 2011
Dip2c	ENSMUST00000174552.2	DIP2 disco-interacting protein 2 homolog C (Drosophila)	50	Sites in UTR	1	0	0	1	0	0	0	0	0	mmu-miR-126a-3p.1	-0.44	-0.56	< 0.1	2007, 2009, 2011
Zfp219	ENSMUST00000067549.8	zinc finger protein 219	825	Sites in UTR	1	0	0	1	0	0	0	0	0	mmu-miR-126a-3p.1	-0.4	-0.4	< 0.1	2009, 2011
Spred1	ENSMUST00000028829.7	sprouty protein with EVH-1 domain 1, related sequence	1322	Sites in UTR	1	0	0	1	0	0	0	0	0	mmu-miR-126a-3p.1	-0.34	-0.34	< 0.1	2005, 2007, 2009, 2011
Camsap1	ENSMUST00000114167.3	calmodulin regulated spectrin-associated protein 1	284	Sites in UTR	1	0	0	1	0	0	0	0	0	mmu-miR-126a-3p.1	-0.34	-0.34	< 0.1	2005, 2007, 2009, 2011
Slc7a5	ENSMUST00000045557.9	solute carrier family 7 (cationic amino acid transporter, y+ system), member 5	92	Sites in UTR	1	0	0	1	0	0	0	0	0	mmu-miR-126a-3p.1	-0.34	-0.34	< 0.1	2005, 2007, 2009, 2011
Lnp	ENSMUST00000064503.7	limb and neural patterns	698	Sites in UTR	1	0	0	1	0	0	0	0	0	mmu-miR-126a-3p.1	-0.33	-0.35	< 0.1	2009, 2011
Itga6	ENSMUST00000028522.4	integrin alpha 6	3454	Sites in UTR	1	0	0	1	0	0	0	0	0	mmu-miR-126a-3p.1	-0.32	-0.32	ORF	2005, 2009, 2011
Fbxo33	ENSMUST00000043204.7	F-box protein 33	40	Sites in UTR	1	0	0	1	0	0	0	0	0	mmu-miR-126a-3p.1	-0.31	-0.35	< 0.1	2005, 2007, 2009, 2011
Golph3	ENSMUST00000059680.5	golgi phosphoprotein 3	2873	Sites in UTR	1	0	0	1	0	0	0	0	0	mmu-miR-126a-3p.1	-0.31	-0.31	< 0.1	2005, 2007, 2009, 2011
Adam9	ENSMUST00000084032.5	a disintegrin and metallopeptidase domain 9 (meltrin gamma)	355	Sites in UTR	1	0	0	1	0	0	0	0	0	mmu-miR-126a-3p.1	-0.31	-0.32	< 0.1	2009, 2011
Irs1	ENSMUST00000069799.2	insulin receptor substrate 1	229	Sites in UTR	1	0	0	1	0	0	0	0	0	mmu-miR-126a-3p.1	-0.28	-0.28	< 0.1	2005, 2007, 2009, 2011
Tsc1	ENSMUST00000028155.6	tuberous sclerosis 1	1405	Sites in UTR	1	0	0	1	0	0	0	0	0	mmu-miR-126a-3p.1	-0.26	-0.28	< 0.1	2007, 2009, 2011
Efhd2	ENSMUST00000036854.3	EF hand domain containing 2	699	Sites in UTR	1	0	0	1	0	0	0	0	0	mmu-miR-126a-3p.1	-0.26	-0.42	< 0.1	2007, 2009, 2011
Gna13	ENSMUST00000020930.8	guanine nucleotide binding protein, alpha 13	1286	Sites in UTR	1	0	0	1	0	0	0	0	0	mmu-miR-126a-3p.1	-0.25	-0.29	< 0.1	2009, 2011
Pcdh7	ENSMUST00000094783.4	protocadherin 7	199	Sites in UTR	1	0	0	1	0	0	0	0	0	mmu-miR-126a-3p.1	-0.21	-0.28	< 0.1
Ptpn9	ENSMUST00000034832.6	protein tyrosine phosphatase, non-receptor type 9	253	Sites in UTR	1	1	0	0	0	0	0	0	0	mmu-miR-126a-3p.1	-0.15	-0.75	< 0.1	2005, 2007, 2009, 2011
Rnf165	ENSMUST00000026494.8	ring finger protein 165	56	Sites in UTR	1	0	0	1	0	0	0	0	0	mmu-miR-126a-3p.1	-0.14	-0.22	< 0.1	2005, 2007, 2011
Ppm1b	ENSMUST00000112304.3	protein phosphatase 1B, magnesium dependent, beta isoform	3106	Sites in UTR	1	1	0	0	0	0	0	0	0	mmu-miR-126a-3p.2	-1.23	-1.24	ORF
F3	ENSMUST00000029771.8	coagulation factor III	6438	Sites in UTR	1	1	0	0	0	0	0	0	0	mmu-miR-126a-3p.2	-0.81	-0.81	ORF
Klf10	ENSMUST00000074043.5	Kruppel-like factor 10	612	Sites in UTR	1	1	0	0	0	0	0	0	0	mmu-miR-126a-3p.2	-0.74	-0.74	ORF
S1pr2	ENSMUST00000054197.5	sphingosine-1-phosphate receptor 2	321	Sites in UTR	1	1	0	0	0	0	0	0	0	mmu-miR-126a-3p.2	-0.73	-0.77	ORF
Ankrd44	ENSMUST00000179030.2	ankyrin repeat domain 44	212	Sites in UTR	1	1	0	0	0	0	0	0	0	mmu-miR-126a-3p.2	-0.71	-0.8	ORF
Rfc1	ENSMUST00000031092.9	replication factor C (activator 1) 1	705	Sites in UTR	1	1	0	0	0	0	0	0	0	mmu-miR-126a-3p.2	-0.65	-0.65	ORF
Cd97	ENSMUST00000002964.8	CD97 antigen	495	Sites in UTR	1	1	0	0	0	0	0	0	0	mmu-miR-126a-3p.2	-0.62	-0.63	ORF
Arhgap36	ENSMUST00000114904.4	Rho GTPase activating protein 36	19	Sites in UTR	1	1	0	0	0	0	0	0	0	mmu-miR-126a-3p.2	-0.6	-0.6	ORF
Lrrc1	ENSMUST00000183873.2	leucine rich repeat containing 1	556	Sites in UTR	1	1	0	0	0	0	0	0	0	mmu-miR-126a-3p.2	-0.6	-0.77	ORF
Ormdl3	ENSMUST00000052919.7	ORM1-like 3 (S. cerevisiae)	2923	Sites in UTR	1	1	0	0	0	0	0	0	0	mmu-miR-126a-3p.2	-0.55	-0.55	ORF
Kank2	ENSMUST00000034717.5	KN motif and ankyrin repeat domains 2	744	Sites in UTR	1	1	0	0	0	0	0	0	0	mmu-miR-126a-3p.2	-0.48	-0.51	ORF
Abr	ENSMUST00000094012.5	active BCR-related gene	112	Sites in UTR	1	1	0	0	0	0	0	0	0	mmu-miR-126a-3p.2	-0.47	-0.5	ORF
Adamts9	ENSMUST00000113438.2	a disintegrin-like and metallopeptidase (reprolysin type) with thrombospondin type 1 motif, 9	198	Sites in UTR	1	1	0	0	0	0	0	0	0	mmu-miR-126a-3p.2	-0.47	-0.47	ORF
Tln2	ENSMUST00000040025.8	talin 2	1162	Sites in UTR	1	1	0	0	0	0	0	0	0	mmu-miR-126a-3p.2	-0.45	-0.45	ORF
Akt2	ENSMUST00000108344.3	thymoma viral proto-oncogene 2	147	Sites in UTR	1	1	0	0	0	0	0	0	0	mmu-miR-126a-3p.2	-0.4	-0.65	ORF
Slc7a11	ENSMUST00000029297.4	solute carrier family 7 (cationic amino acid transporter, y+ system), member 11	57	Sites in UTR	1	1	0	0	0	0	0	0	0	mmu-miR-126a-3p.2	-0.35	-0.38	ORF
Plagl2	ENSMUST00000056924.8	pleiomorphic adenoma gene-like 2	205	Sites in UTR	1	0	1	0	0	0	0	0	1	mmu-miR-126a-3p.2	-0.33	-0.33	ORF
Strbp	ENSMUST00000028279.4	spermatid perinuclear RNA binding protein	530	Sites in UTR	1	0	1	0	0	0	0	0	0	mmu-miR-126a-3p.2	-0.32	-0.33	ORF
Evx2	ENSMUST00000001867.7	even skipped homeotic gene 2 homolog	10	Sites in UTR	1	0	0	1	0	0	0	0	0	mmu-miR-126a-3p.2	-0.29	-0.29	ORF
Itga3	ENSMUST00000107739.2	integrin alpha 3	557	Sites in UTR	1	0	1	0	0	0	0	0	0	mmu-miR-126a-3p.2	-0.28	-0.29	ORF
Pde4a	ENSMUST00000039413.9	phosphodiesterase 4A, cAMP specific	988	Sites in UTR	1	0	1	0	0	0	0	0	0	mmu-miR-126a-3p.2	-0.28	-0.28	ORF
Gpr39	ENSMUST00000027581.6	G protein-coupled receptor 39	36	Sites in UTR	1	0	0	1	0	0	0	0	0	mmu-miR-126a-3p.2	-0.27	-0.27	ORF
Smurf2	ENSMUST00000103067.4	SMAD specific E3 ubiquitin protein ligase 2	2823	Sites in UTR	1	0	0	1	0	0	0	0	0	mmu-miR-126a-3p.2	-0.26	-0.26	ORF
Otof	ENSMUST00000074171.7	otoferlin	10	Sites in UTR	1	0	0	1	0	0	0	0	0	mmu-miR-126a-3p.2	-0.25	-0.25	ORF
Lphn1	ENSMUST00000141158.2	latrophilin 1	147	Sites in UTR	1	1	0	0	0	0	0	0	0	mmu-miR-126a-3p.2	-0.23	-0.23	ORF
Chst2	ENSMUST00000036267.7	carbohydrate sulfotransferase 2	65	Sites in UTR	1	1	0	0	0	0	0	0	0	mmu-miR-126a-3p.2	-0.23	-0.56	ORF
Crtc3	ENSMUST00000122255.2	CREB regulated transcription coactivator 3	193	Sites in UTR	1	0	1	0	0	0	0	0	0	mmu-miR-126a-3p.2	-0.23	-0.23	ORF
Tead1	ENSMUST00000059768.11	TEA domain family member 1	731	Sites in UTR	1	0	0	1	0	0	0	0	0	mmu-miR-126a-3p.2	-0.23	-0.24	ORF
Sox13	ENSMUST00000144386.2	SRY (sex determining region Y)-box 13	396	Sites in UTR	1	0	0	1	0	0	0	0	0	mmu-miR-126a-3p.2	-0.23	-0.23	ORF
Tom1l1	ENSMUST00000020849.3	target of myb1-like 1 (chicken)	111	Sites in UTR	1	1	0	0	0	0	0	0	0	mmu-miR-126a-3p.2	-0.2	-0.76	ORF
Cpeb4	ENSMUST00000109412.3	cytoplasmic polyadenylation element binding protein 4	4130	Sites in UTR	1	0	0	1	0	0	0	0	0	mmu-miR-126a-3p.2	-0.18	-0.18	ORF
Fbxo33	ENSMUST00000043204.7	F-box protein 33	40	Sites in UTR	1	0	0	1	0	0	0	0	0	mmu-miR-126a-3p.2	-0.16	-0.18	ORF
Plxna4	ENSMUST00000115096.3	plexin A4	54	Sites in UTR	1	0	0	1	0	0	0	0	0	mmu-miR-126a-3p.2	-0.14	-0.32	ORF
Pik3r1	ENSMUST00000055518.7	phosphatidylinositol 3-kinase, regulatory subunit, polypeptide 1 (p85 alpha)	238	Sites in UTR	1	0	1	0	0	0	0	0	0	mmu-miR-126a-3p.2	-0.13	-0.29	ORF
Chdh	ENSMUST00000067620.5	choline dehydrogenase	278	Sites in UTR	1	0	1	0	0	0	0	0	0	mmu-miR-126a-3p.2	-0.12	-0.34	ORF
Lpp	ENSMUST00000038053.7	LIM domain containing preferred translocation partner in lipoma	4534	Sites in UTR	1	0	1	0	0	0	0	0	0	mmu-miR-126a-3p.2	-0.11	-0.11	ORF
Smek1	ENSMUST00000163095.2	SMEK homolog 1, suppressor of mek1 (Dictyostelium)	1549	Sites in UTR	1	1	0	0	0	0	0	0	0	mmu-miR-126a-3p.2	-0.11	-0.98	ORF
Psd3	ENSMUST00000038959.10	pleckstrin and Sec7 domain containing 3	399	Sites in UTR	1	0	1	0	0	0	0	0	0	mmu-miR-126a-3p.2	-0.11	-0.11	ORF
D630045J12Rik	ENSMUST00000117556.2	RIKEN cDNA D630045J12 gene	244	Sites in UTR	1	1	0	0	0	0	0	0	0	mmu-miR-126a-3p.2	-0.08	-0.32	ORF
Cldn22	ENSMUST00000038693.6	claudin 22	75	Sites in UTR	1	1	0	0	0	0	0	0	0	mmu-miR-126a-3p.2	-0.07	-1.27	ORF
Tax1bp1	ENSMUST00000080723.5	Tax1 (human T cell leukemia virus type I) binding protein 1	2622	Sites in UTR	1	1	0	0	0	0	0	0	0	mmu-miR-126a-3p.2	0	-1.18	ORF

## Sheet: validated targets
miRNA	MIMATid	Gene	EntrezID	PMID	Differential expression by qPCR in this study
dre-miR-126a-3p	MIMAT0001823	pik3r2	404211	18694566
dre-miR-126a-3p	MIMAT0001823	pik3r2	404211	20216554
dre-miR-126a-3p	MIMAT0001823	vcam1	561971	18694566
dre-miR-126a-3p	MIMAT0001823	spred1	406513	18694566	Not significant
dre-miR-126a-3p	MIMAT0001823	spred1	406513	20216554	Not significant
dre-miR-126a-3p	MIMAT0001823	cxcl12a	352944	27789478	Yes
hsa-miR-126-3p	MIMAT0000445	PLK2	10769	18832181
hsa-miR-126-3p	MIMAT0000445	PLK2	10769	24969300
hsa-miR-126-3p	MIMAT0000445	SLC45A3	85414	18193184
hsa-miR-126-3p	MIMAT0000445	CCNE2	9134	18834857
hsa-miR-126-3p	MIMAT0000445	RGS3	5998	18834857
hsa-miR-126-3p	MIMAT0000445	RGS3	5998	21249429
hsa-miR-126-3p	MIMAT0000445	RGS3	5998	27754994
hsa-miR-126-3p	MIMAT0000445	TOM1	10043	18834857
hsa-miR-126-3p	MIMAT0000445	TOM1	10043	20083669
hsa-miR-126-3p	MIMAT0000445	TOM1	10043	22815788
hsa-miR-126-3p	MIMAT0000445	HOXA9	3205	18474618
hsa-miR-126-3p	MIMAT0000445	CRK	1398	18602365
hsa-miR-126-3p	MIMAT0000445	CRK	1398	19767772
hsa-miR-126-3p	MIMAT0000445	CRK	1398	20619534
hsa-miR-126-3p	MIMAT0000445	CRK	1398	20371350
hsa-miR-126-3p	MIMAT0000445	CRK	1398	24969300
hsa-miR-126-3p	MIMAT0000445	CRK	1398	25027343
hsa-miR-126-3p	MIMAT0000445	CRK	1398	27785060
hsa-miR-126-3p	MIMAT0000445	VEGFA	7422	19223090
hsa-miR-126-3p	MIMAT0000445	VEGFA	7422	22510476
hsa-miR-126-3p	MIMAT0000445	VEGFA	7422	21249429
hsa-miR-126-3p	MIMAT0000445	VEGFA	7422	25428912
hsa-miR-126-3p	MIMAT0000445	VEGFA	7422	21572407
hsa-miR-126-3p	MIMAT0000445	VEGFA	7422	24140635
hsa-miR-126-3p	MIMAT0000445	VEGFA	7422	23900443
hsa-miR-126-3p	MIMAT0000445	PIK3R2	5296	18987025
hsa-miR-126-3p	MIMAT0000445	PIK3R2	5296	18663744
hsa-miR-126-3p	MIMAT0000445	PIK3R2	5296	21249429
hsa-miR-126-3p	MIMAT0000445	PIK3R2	5296	24969300
hsa-miR-126-3p	MIMAT0000445	PIK3R2	5296	26381870
hsa-miR-126-3p	MIMAT0000445	PIK3R2	5296	27191494
hsa-miR-126-3p	MIMAT0000445	VCAM1	7412	18227515
hsa-miR-126-3p	MIMAT0000445	IRS1	3667	18834857
hsa-miR-126-3p	MIMAT0000445	IRS1	3667	21464990
hsa-miR-126-3p	MIMAT0000445	IRS1	3667	23603512
hsa-miR-126-3p	MIMAT0000445	IRS1	3667	23893300
hsa-miR-126-3p	MIMAT0000445	IRS1	3667	26893711
hsa-miR-126-3p	MIMAT0000445	IRS1	3667	26617742
hsa-miR-126-3p	MIMAT0000445	IRS1	3667	27119351
hsa-miR-126-3p	MIMAT0000445	E2F1	1869	18521848
hsa-miR-126-3p	MIMAT0000445	SOX2	6657	21304604
hsa-miR-126-3p	MIMAT0000445	SOX2	6657	24384842
hsa-miR-126-3p	MIMAT0000445	TWF1	5756	20571053
hsa-miR-126-3p	MIMAT0000445	TWF2	11344	20571053
hsa-miR-126-3p	MIMAT0000445	PTPN7	5778	21163928
hsa-miR-126-3p	MIMAT0000445	DNMT1	1786	21538319
hsa-miR-126-3p	MIMAT0000445	KRAS	3845	22384141
hsa-miR-126-3p	MIMAT0000445	IGFBP2	3485	22170610
hsa-miR-126-3p	MIMAT0000445	PITPNC1	26207	22170610
hsa-miR-126-3p	MIMAT0000445	MERTK	10461	22170610
hsa-miR-126-3p	MIMAT0000445	EGFL7	51162	20034472
hsa-miR-126-3p	MIMAT0000445	EGFL7	51162	21249429
hsa-miR-126-3p	MIMAT0000445	SLC7A5	8140	21439283
hsa-miR-126-3p	MIMAT0000445	SLC7A5	8140	20371350
hsa-miR-126-3p	MIMAT0000445	SLC7A5	8140	26054677
hsa-miR-126-3p	MIMAT0000445	SLC7A5	8140	26244545
hsa-miR-126-3p	MIMAT0000445	PIK3CG	5294	22900072
hsa-miR-126-3p	MIMAT0000445	PIK3CG	5294	23142521
hsa-miR-126-3p	MIMAT0000445	PIK3CG	5294	27729613
hsa-miR-126-3p	MIMAT0000445	PIK3CG	5294	26659078
hsa-miR-126-3p	MIMAT0000445	TEK	7010	22867989
hsa-miR-126-3p	MIMAT0000445	ADAM9	8754	23437250
hsa-miR-126-3p	MIMAT0000445	ADAM9	8754	22064652
hsa-miR-126-3p	MIMAT0000445	ADAM9	8754	24823697
hsa-miR-126-3p	MIMAT0000445	ADAM9	8754	25512445
hsa-miR-126-3p	MIMAT0000445	ADAM9	8754	26244545
hsa-miR-126-3p	MIMAT0000445	ADAM9	8754	28260063
hsa-miR-126-3p	MIMAT0000445	MMP7	4316	23437250
hsa-miR-126-3p	MIMAT0000445	CXCL12	6387	23396050	Yes, ortholog Dr cxcl12a
hsa-miR-126-3p	MIMAT0000445	CRKL	1399	24055140
hsa-miR-126-3p	MIMAT0000445	PGR	5241	21526342
hsa-miR-126-3p	MIMAT0000445	RBMX	27316	23622248
hsa-miR-126-3p	MIMAT0000445	FOXO3	2309	23603512
hsa-miR-126-3p	MIMAT0000445	BCL2	596	23603512
hsa-miR-126-3p	MIMAT0000445	CXCR4	7852	24532280	Yes, ortholog Dr cxcr4a and cxcr4b
hsa-miR-126-3p	MIMAT0000445	CXCR4	7852	24189753	Yes, ortholog Dr cxcr4a and cxcr4b
hsa-miR-126-3p	MIMAT0000445	CXCR4	7852	23744532	Yes, ortholog Dr cxcr4a and cxcr4b
hsa-miR-126-3p	MIMAT0000445	ADGRE5	976	24274104
hsa-miR-126-3p	MIMAT0000445	TCF4	6925	24190507
hsa-miR-126-3p	MIMAT0000445	Cdkn1b	83571	25133421
hsa-miR-126-3p	MIMAT0000445	RHOU	58480	23811937
hsa-miR-126-3p	MIMAT0000445	LRP6	4040	23811937
hsa-miR-126-3p	MIMAT0000445	LRP6	4040	26239517
hsa-miR-126-3p	MIMAT0000445	ADM	133	24037526
mmu-miR-126a-3p	MIMAT0000138	SIRT1	23411	23877372
mmu-miR-126a-3p	MIMAT0000138	NFKBIA	4792	23285182
mmu-miR-126a-3p	MIMAT0000138	KCNJ1	3758	22012620
mmu-miR-126a-3p	MIMAT0000138	SLC39A6	25800	21572407
mmu-miR-126a-3p	MIMAT0000138	AKT2	208	20371350
mmu-miR-126a-3p	MIMAT0000138	ACVR2B	93	23824327
mmu-miR-126a-3p	MIMAT0000138	SLC41A2	84102	23824327
mmu-miR-126a-3p	MIMAT0000138	SLC41A2	84102	19536157
mmu-miR-126a-3p	MIMAT0000138	SLC41A2	84102	27418678
mmu-miR-126a-3p	MIMAT0000138	GRIN2B	2904	23824327
mmu-miR-126a-3p	MIMAT0000138	CADM1	23705	26464628
mmu-miR-126a-3p	MIMAT0000138	EZH2	2146	27622325
mmu-miR-126a-3p	MIMAT0000138	ROCK1	6093	27108693
mmu-miR-126a-3p	MIMAT0000138	AKT1	207	26659078
mmu-miR-126a-3p	MIMAT0000138	EVI5	7813	26701625
mmu-miR-126a-3p	MIMAT0000138	PIK3R1	5295	26701625
mmu-miR-126a-3p	MIMAT0000138	SZRD1	26099	26701625
mmu-miR-126a-3p	MIMAT0000138	L2HGDH	79944	27292025
mmu-miR-126a-3p	MIMAT0000138	PLAGL2	5326	27292025

## Sheet: Uninfected DEGs
Figure S2A: Scram vs miR-126 antagomir (uninfected)
gene_id	logFC	AveExpr	t	P.Value	adj.P.Val	B	gene_name	label
ENSDARG00000002298	-1.46955	0.613847	-2.22067	0.0272248	0.467262	-3.76166	ankrd22	Decrease
ENSDARG00000002634	-0.774753	3.22969	-3.323	0.00101689	0.0991026	-0.891881	b4galt1	Decrease
ENSDARG00000003077	-0.969929	1.36602	-2.10746	0.0360233	0.512643	-3.68771	gpx9	Decrease
ENSDARG00000003203	-1.92174	1.10202	-3.16902	0.00171017	0.130599	-2.42787	rhcga	Decrease
ENSDARG00000005648	-0.607585	2.86158	-2.35352	0.0193322	0.426019	-3.21227	olfml2a	Decrease
ENSDARG00000006392	-0.655191	3.44089	-3.0592	0.00244837	0.163028	-1.59877	exosc9	Decrease
ENSDARG00000006560	-2.6069	-0.768882	-2.16015	0.0316641	0.4869	-4.2252	irf4a	Decrease
ENSDARG00000007097	-0.778666	3.73903	-3.93227	0.000107669	0.0213105	1.04366	her13	Decrease
ENSDARG00000007276	-1.90041	-0.186774	-2.07395	0.0390563	0.522244	-4.10866	ela3l	Decrease
ENSDARG00000008727	-0.635278	2.89608	-2.48558	0.0135553	0.368315	-2.9457	ranbp3a	Decrease
ENSDARG00000010276	-0.720191	2.35823	-2.32748	0.0206981	0.434907	-3.25052	ptgs2b	Decrease
ENSDARG00000010591	-0.636459	4.40622	-3.99546	8.38667e-05	0.0179977	1.2971	foxn4	Decrease
ENSDARG00000010654	-0.743691	2.05977	-2.15213	0.0322969	0.490696	-3.55955	arhgap42b	Decrease
ENSDARG00000010791	-0.591748	5.79273	-5.52031	8.10433e-08	5.82809e-05	7.66305	dla	Decrease
ENSDARG00000011434	-0.756981	2.22023	-2.31054	0.0216319	0.437415	-3.28555	ptger2a	Decrease
ENSDARG00000011673	-0.588813	3.12923	-2.50716	0.0127736	0.358826	-2.91237	si:ch211-246m6.5	Decrease
ENSDARG00000013461	-0.772144	2.55651	-2.64728	0.00860354	0.298446	-2.61143	supt7l	Decrease
ENSDARG00000016056	-0.700061	2.67953	-2.52648	0.0121078	0.352392	-2.85789	mhc1laa	Decrease
ENSDARG00000016427	-0.861223	2.88412	-3.25391	0.0012871	0.112421	-1.13116	fignl1	Decrease
ENSDARG00000017272	-0.772705	3.26534	-3.35541	0.00090924	0.0928458	-0.796814	eapp	Decrease
ENSDARG00000017340	-4.67054	-3.059	-2.45487	0.0147411	0.380792	-4.35525	uts2b	Decrease
ENSDARG00000018958	-0.789955	4.57556	-5.12279	5.82683e-07	0.000279351	5.77899	nrarpb	Decrease
ENSDARG00000019122	-2.88467	2.91618	-7.56054	6.69251e-13	2.06263e-09	13.1762	he1.2	Decrease
ENSDARG00000019741	-1.26136	0.973351	-2.25048	0.0252441	0.453567	-3.60802	ccndx	Decrease
ENSDARG00000019763	-0.993986	2.33376	-3.05506	0.00248124	0.164708	-1.758	acp5a	Decrease
ENSDARG00000023003	-0.706155	2.87296	-2.71701	0.00702433	0.281103	-2.44315	ccdc12	Decrease
ENSDARG00000023157	-0.791218	3.33605	-3.5082	0.00053038	0.0665257	-0.347522	cbln10	Decrease
ENSDARG00000023656	-3.47754	4.21999	-12.6374	6.24617e-29	1.34755e-24	44.833	he1.1	Decrease
ENSDARG00000024471	-0.638598	2.25619	-2.00811	0.0456527	0.544726	-3.79351	nsl1	Decrease
ENSDARG00000026448	-0.843747	3.34331	-3.70595	0.00025671	0.0398436	0.249695	med29	Decrease
ENSDARG00000027851	-1.14262	1.25101	-2.3004	0.022208	0.43996	-3.46209	ccdc191	Decrease
ENSDARG00000029497	-1.31059	0.73587	-2.12738	0.034318	0.503657	-3.81021	tfcp2l1	Decrease
ENSDARG00000031814	-0.695253	2.94342	-2.72491	0.0068629	0.278309	-2.42393	dhrs13b.1	Decrease
ENSDARG00000032963	-0.731699	3.24775	-3.17658	0.00166784	0.12805	-1.29101	her12	Decrease
ENSDARG00000037144	-0.880702	2.24798	-2.67327	0.00798104	0.292716	-2.59584	cpb2	Decrease
ENSDARG00000037174	-1.18248	0.792003	-1.98126	0.0486022	0.552885	-3.94252	nek12	Decrease
ENSDARG00000037654	-0.622325	3.63986	-3.10659	0.00209968	0.14852	-1.47555	pmm2	Decrease
ENSDARG00000037892	-0.867445	1.67607	-2.15387	0.0321585	0.489962	-3.58002	psmc3ip	Decrease
ENSDARG00000038147	-2.13568	3.25085	-7.32535	2.91419e-12	6.98563e-09	14.3549	hbbe3	Decrease
ENSDARG00000038500	-0.77762	1.9376	-2.15161	0.0323377	0.490751	-3.5645	cep41	Decrease
ENSDARG00000038683	-1.52854	0.496025	-2.19408	0.0291042	0.474621	-3.82571	MFAP4	Decrease
ENSDARG00000039517	-0.836408	4.54242	-5.34315	1.97889e-07	0.000115386	6.75268	c8b	Decrease
ENSDARG00000042332	-0.717002	2.5289	-2.4553	0.0147239	0.380792	-3.00412	plin2	Decrease
ENSDARG00000042345	-0.781436	2.34457	-2.49063	0.0133688	0.365476	-2.94417	si:dkeyp-55f12.3	Decrease
ENSDARG00000042816	-1.39239	4.07632	-7.14044	9.07652e-12	1.95817e-08	15.3474	mmp9	Decrease
ENSDARG00000043012	-0.678069	2.17375	-2.06807	0.0396098	0.522244	-3.69503	napgb	Decrease
ENSDARG00000043171	-2.11685	-0.548632	-2.00743	0.0457263	0.544726	-4.22571	cela1.4	Decrease
ENSDARG00000044691	-0.731021	2.75255	-2.69683	0.00745193	0.286205	-2.49229	ppp1r3b	Decrease
ENSDARG00000045758	-0.906855	2.42583	-2.91693	0.00383994	0.20659	-2.04421	cracr2ab	Decrease
ENSDARG00000045792	-1.01332	1.85141	-2.62192	0.00925267	0.311081	-2.78101	si:dkey-106n21.1	Decrease
ENSDARG00000051731	-1.46717	0.55567	-2.17825	0.0302753	0.479544	-3.81754	faap24	Decrease
ENSDARG00000052059	-0.70675	2.57074	-2.45486	0.0147413	0.380792	-3.00419	PAQR9	Decrease
ENSDARG00000052905	-0.637562	3.41615	-2.94841	0.00348102	0.195214	-1.88661	zgc:165423	Decrease
ENSDARG00000052917	-0.734722	5.61329	-6.44735	5.41118e-10	7.2963e-07	12.3888	si:ch211-202f3.3	Decrease
ENSDARG00000053896	-0.91078	2.11487	-2.62236	0.00924109	0.311081	-2.72048	slc30a1b	Decrease
ENSDARG00000054447	-0.79745	3.6611	-3.91949	0.000113204	0.021806	0.990139	slc29a1b	Decrease
ENSDARG00000055370	-0.593532	3.22731	-2.59872	0.00988467	0.32068	-2.71733	zgc:163121	Decrease
ENSDARG00000055574	-1.17063	1.94355	-3.04576	0.00255656	0.169068	-1.93512	FOXN2	Decrease
ENSDARG00000055705	-0.628993	4.86325	-4.52321	9.22205e-06	0.00284223	3.28336	f5	Decrease
ENSDARG00000056130	-0.661989	3.45615	-3.1037	0.00211959	0.149438	-1.48026	neurog1	Decrease
ENSDARG00000056395	-0.60021	2.70516	-2.21871	0.0273593	0.468208	-3.46022	onecut3a	Decrease
ENSDARG00000056729	-0.919763	2.71911	-3.25553	0.0012801	0.112264	-1.16251	her4.2	Decrease
ENSDARG00000059719	-0.736774	1.85387	-1.98922	0.0477124	0.5509	-3.81273	fam169aa	Decrease
ENSDARG00000060646	-0.650128	3.04824	-2.67281	0.00799154	0.292716	-2.54253	senp5	Decrease
ENSDARG00000061222	-1.14875	1.12528	-2.21252	0.0277894	0.468208	-3.60635	uba7	Decrease
ENSDARG00000061481	-0.856439	3.66795	-4.1671	4.1879e-05	0.0100389	1.83678	wu:fj05g07	Decrease
ENSDARG00000062788	-0.637457	3.03136	-2.61282	0.00949616	0.315455	-2.67648	irg1l	Decrease
ENSDARG00000063126	-0.650451	4.32168	-3.97103	9.24026e-05	0.0189409	1.21141	gusb	Decrease
ENSDARG00000068168	-0.761039	2.30806	-2.40271	0.0169666	0.405807	-3.11341	hes2.2	Decrease
ENSDARG00000068194	-1.0196	1.56442	-2.37005	0.018507	0.423681	-3.27366	klf9	Decrease
ENSDARG00000068726	-0.774086	2.90351	-2.97968	0.00315515	0.188557	-1.82422	masp1	Decrease
ENSDARG00000068760	-0.957013	2.82227	-3.46288	0.000623578	0.073918	-0.588348	tnks1bp1	Decrease
ENSDARG00000069552	-0.838041	2.57051	-2.86035	0.00457104	0.229339	-2.14514	atoh7	Decrease
ENSDARG00000069559	-0.713323	5.09638	-5.40554	1.44859e-07	8.9291e-05	7.11257	muc13a	Decrease
ENSDARG00000070081	-0.630656	2.90066	-2.47637	0.0139017	0.371182	-2.96493	rspo3	Decrease
ENSDARG00000070387	-1.10902	1.18268	-2.19707	0.0288868	0.474098	-3.60945	nudt7	Decrease
ENSDARG00000070770	-1.94791	0.159168	-2.32344	0.0209177	0.435682	-3.8581	her4.3	Decrease
ENSDARG00000071304	-0.728633	2.66132	-2.60681	0.00966008	0.316654	-2.69064	tbc1d2	Decrease
ENSDARG00000071594	-0.657955	2.78699	-2.47815	0.0138343	0.37079	-2.95781	TIMM21	Decrease
ENSDARG00000073741	-0.651819	2.59361	-2.30354	0.0220278	0.43996	-3.29647	RAP1GDS1	Decrease
ENSDARG00000073965	-5.29804	-2.69967	-2.82908	0.00502753	0.239964	-4.25286	si:dkey-202b22.5	Decrease
ENSDARG00000074623	-0.63116	3.12616	-2.65864	0.00832625	0.294284	-2.57678	tbc1d31	Decrease
ENSDARG00000075045	-1.35607	0.925396	-2.33776	0.0201495	0.432934	-3.52703	cxcl18b	Decrease
ENSDARG00000075527	-5.53847	-2.50663	-2.99006	0.00305328	0.187668	-4.20318	zgc:174154	Decrease
ENSDARG00000075622	-0.586452	5.05801	-4.44131	1.31732e-05	0.00362885	2.95087	zgc:174938	Decrease
ENSDARG00000075641	-0.897323	1.76151	-2.28974	0.0228278	0.444483	-3.36195	steap3	Decrease
ENSDARG00000075834	-0.608011	2.34219	-1.98574	0.0481001	0.5509	-3.83485	si:dkey-182i3.8	Decrease
ENSDARG00000076230	-0.832067	3.03961	-3.32801	0.000999501	0.0980147	-0.904144	atp10b	Decrease
ENSDARG00000076321	-0.865684	5.58726	-7.42018	1.61579e-12	4.35737e-09	17.8785	col28a2a	Decrease
ENSDARG00000076442	-0.647671	3.71726	-3.30536	0.00108037	0.102421	-0.919078	zgc:174310	Decrease
ENSDARG00000077085	-0.602004	2.65503	-2.18587	0.0297059	0.477553	-3.51658	zgc:110821	Decrease
ENSDARG00000077165	-0.633072	2.62302	-2.26642	0.0242375	0.452914	-3.36704	kcnj3a	Decrease
ENSDARG00000077405	-1.03274	4.62665	-6.59432	2.32779e-10	3.34799e-07	12.9106	psip1b	Decrease
ENSDARG00000078399	-0.663884	3.71585	-3.3795	0.000836215	0.0897537	-0.702583	acsl2	Decrease
ENSDARG00000078479	-0.74912	1.77976	-1.96922	0.0499764	0.558711	-3.84212	mocs1	Decrease
ENSDARG00000078757	-0.688666	3.52267	-3.28757	0.00114806	0.105397	-0.971813	si:ch211-212c13.8	Decrease
ENSDARG00000079125	-0.606769	2.34692	-1.98384	0.0483127	0.551189	-3.83797	sowahab	Decrease
ENSDARG00000081270	-1.19516	1.19784	-2.07289	0.0391554	0.522244	-3.78085	rn7sk	Decrease
ENSDARG00000086708	-1.0877	0.969189	-1.99323	0.0472688	0.549895	-3.89371	CR847543.1	Decrease
ENSDARG00000086739	-1.02087	1.11751	-1.99199	0.047405	0.549895	-3.87047	si:ch1073-513e17.1	Decrease
ENSDARG00000087440	-1.07064	2.42237	-3.35147	0.000921754	0.0928458	-1.02231	ponzr4	Decrease
ENSDARG00000087732	-0.987034	2.73013	-2.34268	0.0198913	0.432595	-3.22151	BX649540.1	Decrease
ENSDARG00000088428	-0.8434	2.00317	-2.36452	0.0187795	0.424241	-3.2069	si:ch211-189a15.5	Decrease
ENSDARG00000088711	-0.99615	6.63186	-10.8034	9.25954e-23	9.98826e-19	40.7283	lgals1l1	Decrease
ENSDARG00000088900	-0.62331	3.00409	-2.5339	0.0118608	0.350047	-2.84779	si:dkey-21o19.2	Decrease
ENSDARG00000089112	-1.77446	-0.186497	-1.97312	0.0495277	0.556388	-4.15986	zmp:0000000951	Decrease
ENSDARG00000089382	-0.923302	5.72814	-3.69529	0.000267164	0.0399631	0.146298	zgc:158463	Decrease
ENSDARG00000089806	-2.91867	1.72455	-4.87282	1.90257e-06	0.000789345	0.881999	si:dkey-239j18.3	Decrease
ENSDARG00000090537	-1.46609	0.604496	-2.21464	0.0276415	0.468208	-3.76844	ifit11	Decrease
ENSDARG00000091280	-1.11172	2.34002	-3.3559	0.0009077	0.0928458	-1.05019	si:ch211-66k16.27	Decrease
ENSDARG00000091640	-0.952704	2.28036	-2.8932	0.00413241	0.217809	-2.13085	si:ch73-352p4.5	Decrease
ENSDARG00000092028	-4.94192	-2.93	-2.61965	0.00931293	0.311118	-4.31274	si:dkey-4c23.3	Decrease
ENSDARG00000093048	-0.865893	1.59158	-2.08856	0.0377081	0.520127	-3.68337	si:ch211-158d24.4	Decrease
ENSDARG00000093156	-1.27266	2.57143	-4.05223	6.68264e-05	0.0147113	0.95209	si:ch73-21g5.7	Decrease
ENSDARG00000093477	-2.61536	-0.77255	-2.16418	0.0313501	0.484913	-4.22351	zgc:123299	Decrease
ENSDARG00000093702	-0.671245	3.62699	-3.31921	0.00103023	0.0995672	-0.879244	si:dkey-126g1.9	Decrease
ENSDARG00000093936	-0.72973	3.80311	-3.77458	0.000198101	0.0333893	0.527672	si:dkeyp-1h4.6	Decrease
ENSDARG00000093974	-1.3456	0.619378	-2.08621	0.0379227	0.520127	-3.88013	CR933734.2	Decrease
ENSDARG00000094093	-2.76595	-0.897608	-2.15926	0.0317336	0.487275	-4.25794	CR450817.2	Decrease
ENSDARG00000094559	-3.20948	-0.900426	-2.35045	0.0194892	0.428605	-4.21759	zgc:174855	Decrease
ENSDARG00000095191	-0.648067	2.93541	-2.55223	0.0112691	0.343645	-2.80588	si:dkey-57k2.7	Decrease
ENSDARG00000095434	-0.58778	3.15158	-2.50034	0.0130163	0.362409	-2.92905	si:ch211-217k17.8	Decrease
ENSDARG00000095672	-1.19565	0.935351	-2.12549	0.0344767	0.505017	-3.75861	FP016142.1	Decrease
ENSDARG00000096273	-0.951737	1.70653	-2.3593	0.0190403	0.424794	-3.26063	si:dkey-3n22.9	Decrease
ENSDARG00000096545	-1.03399	2.36177	-3.18767	0.00160747	0.12743	-1.44228	si:ch211-191a16.5	Decrease
ENSDARG00000096603	-0.596309	2.49004	-2.0432	0.0420283	0.532112	-3.75199	bmb	Decrease
ENSDARG00000096990	-0.748582	3.15717	-3.1443	0.00185565	0.138047	-1.38315	si:ch1073-340i21.2	Decrease
ENSDARG00000097082	-0.716813	3.2306	-3.10245	0.00212821	0.149557	-1.4889	im:7152348	Decrease
ENSDARG00000097118	-0.659214	6.17955	-6.67998	1.41532e-10	2.181e-07	13.6916	CU693494.2	Decrease
ENSDARG00000097826	-0.680875	5.62125	-6.02589	5.64909e-09	5.53971e-06	10.1756	si:dkey-239b22.2	Decrease
ENSDARG00000097839	-0.70052	2.0663	-2.05012	0.0413435	0.528717	-3.72149	si:ch211-235i11.6	Decrease
ENSDARG00000097929	-1.25683	0.655245	-2.00166	0.046347	0.547752	-3.94887	BX005392.3	Decrease
ENSDARG00000098206	-0.744047	2.35685	-2.38997	0.0175538	0.409248	-3.13506	ptrh1	Decrease
ENSDARG00000098640	-1.7347	-0.0156321	-2.04885	0.0414679	0.529053	-4.077	CU984600.3	Decrease
ENSDARG00000098811	-0.950276	1.60782	-2.27395	0.0237744	0.450712	-3.41086	LO018021.1	Decrease
ENSDARG00000099538	-0.932201	1.41089	-2.07412	0.0390406	0.522244	-3.72466	si:ch211-188p14.3	Decrease
ENSDARG00000099741	-0.619336	3.14295	-2.62436	0.0091884	0.31022	-2.65489	mvb12a	Decrease
ENSDARG00000099867	-1.24195	1.49156	-2.69863	0.00741295	0.285981	-2.78896	si:ch73-103b2.1	Decrease
ENSDARG00000100430	-0.807038	1.7656	-2.09326	0.0372828	0.517627	-3.66282	CU634008.1	Decrease
ENSDARG00000100833	-6.49183	-1.88011	-3.56472	0.000432424	0.0568848	-4.00594	si:dkey-269i1.4	Decrease
ENSDARG00000101137	-5.23968	-2.73188	-2.79961	0.00549535	0.257173	-4.26158	znf999	Decrease
ENSDARG00000101642	-0.986093	1.33044	-2.1053	0.0362125	0.513733	-3.69679	si:ch211-155m12.1	Decrease
ENSDARG00000102198	-1.08765	1.33582	-2.29351	0.0226071	0.442581	-3.44401	si:ch73-233f7.3	Decrease
ENSDARG00000102364	-0.876171	5.66399	-7.6521	3.74549e-13	1.34675e-09	19.2803	si:dkey-202l22.6	Decrease
ENSDARG00000102793	-0.585559	3.38563	-2.69087	0.00758279	0.287787	-2.51635	slc16a6a	Decrease
ENSDARG00000103092	-0.81071	1.88391	-2.1909	0.0293359	0.476043	-3.50554	grem2b	Decrease
ENSDARG00000103193	-1.05983	1.35382	-2.25402	0.0250173	0.453199	-3.49512	CR394535.1	Decrease
ENSDARG00000103456	-0.94284	2.28381	-2.85524	0.00464297	0.231334	-2.21327	cyp2aa11	Decrease
ENSDARG00000103515	-1.04164	1.63397	-2.47154	0.0140866	0.373853	-3.09899	vcana	Decrease
ENSDARG00000103732	-0.889504	4.77098	-6.02725	5.60757e-09	5.53971e-06	10.0583	plp1a	Decrease
ENSDARG00000104193	-3.03962	-1.37145	-2.02053	0.0443413	0.540756	-4.37668	CABZ01019904.1	Decrease
ENSDARG00000104297	-0.837953	1.5524	-2.00208	0.0463019	0.547752	-3.80579	si:ch73-380l10.2	Decrease
ENSDARG00000104370	-0.725726	2.03204	-2.08953	0.03762	0.520127	-3.65973	esm1	Decrease
ENSDARG00000104834	-0.849161	1.76671	-2.18493	0.0297756	0.477961	-3.52493	ANO7	Decrease
ENSDARG00000104919	-1.25508	1.65553	-2.86881	0.00445424	0.227177	-2.42701	si:ch211-153b23.3	Decrease
ENSDARG00000105208	-0.618952	3.3767	-2.84543	0.00478394	0.234033	-2.14391	zgc:85843	Decrease
ENSDARG00000105317	-5.19334	-2.7147	-2.77173	0.00597374	0.266045	-4.26865	si:ch1073-365p7.2	Decrease
ENSDARG00000105570	-0.923305	1.72114	-2.31311	0.0214876	0.437415	-3.33089	crestin	Decrease
ENSDARG00000105625	-0.944361	1.43287	-2.12	0.0349416	0.506443	-3.65935	si:cabz01007812.1	Decrease
ENSDARG00000112895	-1.27584	0.646805	-2.01559	0.0448595	0.544326	-3.93562	FO834857.1	Decrease
ENSDARG00000113103	-0.621678	2.78579	-2.35209	0.0194054	0.427195	-3.21101	GADD45G	Decrease
ENSDARG00000114451	-0.928518	2.59953	-3.12962	0.00194735	0.140509	-1.51035	mmp13a	Decrease
ENSDARG00000114454	-4.09656	-3.51851	-2.09324	0.0372852	0.517627	-4.44081	CR762483.1	Decrease
ENSDARG00000115405	-0.593231	8.09967	-8.15349	1.45003e-14	6.25657e-11	22.5521	hbbe1.2	Decrease
ENSDARG00000115978	-1.24245	6.55503	-5.94344	8.82257e-09	7.93075e-06	9.74875	AL935186.10	Decrease
ENSDARG00000115988	-1.43341	4.69883	-3.89063	0.000126718	0.0234899	0.932047	AL935186.11	Decrease
ENSDARG00000116076	-0.810013	4.64157	-2.77241	0.00596179	0.266045	-2.44716	FO704772.3	Decrease
ENSDARG00000117069	-0.663573	2.41837	-2.20633	0.0282247	0.468208	-3.46865	CABZ01060373.1	Decrease
ENSDARG00000117450	-0.616572	3.51215	-2.95331	0.00342801	0.193693	-1.87727	FO834828.2	Decrease
ENSDARG00000117485	-0.612289	4.31626	-3.75726	0.000211564	0.0351098	0.478985	FO681323.1	Decrease
ENSDARG00000117555	-0.702962	3.2089	-3.02696	0.00271524	0.175473	-1.6859	FP236157.6	Decrease
ENSDARG00000117662	-0.82876	1.69076	-2.06928	0.0394961	0.522244	-3.70337	CABZ01090219.1	Decrease
ENSDARG00000117694	-1.11719	0.918587	-2.0011	0.0464084	0.547752	-3.89467	BX510301.3	Decrease
ENSDARG00000117818	-3.32809	-1.65397	-1.97952	0.0487997	0.553308	-4.42359	CR926130.2	Decrease
ENSDARG00000001712	0.904128	0.868696	2.03178	0.0431801	0.534709	-3.77863	si:ch211-247n2.1	Increase
ENSDARG00000001891	0.694136	2.10131	2.38709	0.0176887	0.410341	-3.13676	syt14b	Increase
ENSDARG00000001971	0.95784	1.45582	2.66965	0.00806523	0.293719	-2.64489	cthrc1b	Increase
ENSDARG00000002193	0.585246	8.25725	8.42113	2.43627e-15	1.314e-11	24.2838	rho	Increase
ENSDARG00000002771	0.627866	2.93603	2.8367	0.00491257	0.236044	-2.16355	SLC4A5	Increase
ENSDARG00000002816	0.878781	1.55984	2.53146	0.0119415	0.351467	-2.89412	rasgrf2b	Increase
ENSDARG00000003902	1.13699	2.15891	4.0703	6.21326e-05	0.013963	1.20291	ctsl.1	Increase
ENSDARG00000003970	0.760032	2.09364	2.61954	0.00931595	0.311118	-2.66904	trim35-13	Increase
ENSDARG00000004015	0.98298	0.632426	2.03336	0.0430192	0.534435	-3.80107	adcyap1a	Increase
ENSDARG00000004154	0.684178	2.35888	2.55761	0.0111004	0.341306	-2.79216	orai1b	Increase
ENSDARG00000004243	1.43425	0.320184	2.69077	0.00758489	0.287787	-2.9603	asic4b	Increase
ENSDARG00000004529	1.49905	0.0757341	2.55894	0.0110589	0.341103	-3.24239	zgc:173742	Increase
ENSDARG00000005371	0.955558	0.901148	2.17581	0.030459	0.479786	-3.57577	gprc6a	Increase
ENSDARG00000005481	0.59921	2.51077	2.34183	0.0199355	0.432667	-3.23697	nfkbiaa	Increase
ENSDARG00000005616	0.871964	1.73809	2.67685	0.00789843	0.292716	-2.58366	bfb	Increase
ENSDARG00000005786	0.903793	1.70095	2.72535	0.00685412	0.278309	-2.48813	ppm1f	Increase
ENSDARG00000006065	0.699596	3.01964	3.24285	0.00133613	0.114625	-1.09977	znf385b	Increase
ENSDARG00000006110	0.690129	1.9789	2.27638	0.0236264	0.449881	-3.34319	chrd	Increase
ENSDARG00000006863	0.991971	0.679467	2.08282	0.0382326	0.520726	-3.73232	si:ch1073-349o24.2	Increase
ENSDARG00000007553	0.683395	3.65269	3.86288	0.000141141	0.0253747	0.835049	opn4.1	Increase
ENSDARG00000007715	0.87998	2.3094	3.25991	0.00126126	0.111518	-1.12118	lgsn	Increase
ENSDARG00000008212	1.60092	-0.456754	2.3086	0.021741	0.437415	-3.70586	kcnk13a	Increase
ENSDARG00000009727	0.680636	1.69781	2.03685	0.0426652	0.534435	-3.74321	twf2b	Increase
ENSDARG00000010075	1.31068	0.235923	2.36661	0.0186762	0.423681	-3.44614	PTCHD3	Increase
ENSDARG00000011884	1.16704	0.707619	2.49891	0.0130675	0.363161	-3.12733	MFN1	Increase
ENSDARG00000012125	1.10235	1.31776	2.93927	0.0035819	0.197776	-2.13165	cnga1b	Increase
ENSDARG00000012297	0.830414	1.14239	2.051	0.0412572	0.52848	-3.73191	cnga3b	Increase
ENSDARG00000012609	0.998683	0.520742	1.98513	0.0481673	0.5509	-3.87308	hpxa	Increase
ENSDARG00000013050	0.698499	2.32204	2.5696	0.0107327	0.335091	-2.76694	abcc12	Increase
ENSDARG00000013393	1.4559	-0.477935	2.05781	0.0405931	0.527178	-3.9573	guca1b	Increase
ENSDARG00000013522	0.59944	5.9088	6.26488	1.51428e-09	1.81495e-06	11.4278	pck1	Increase
ENSDARG00000014248	0.615636	2.80414	2.66197	0.00824647	0.293719	-2.57193	pdlim3b	Increase
ENSDARG00000014477	1.33569	0.00528767	2.24229	0.0257757	0.456555	-3.66089	sstr3	Increase
ENSDARG00000014480	0.954984	0.93327	2.20275	0.0284791	0.470789	-3.53219	nr6a1b	Increase
ENSDARG00000015228	0.88733	1.01877	2.10521	0.0362204	0.513733	-3.66368	ero1a	Increase
ENSDARG00000016213	0.854057	1.10696	2.08907	0.0376615	0.520127	-3.67951	zmp:0000001048	Increase
ENSDARG00000017542	1.10064	1.12731	2.74104	0.00654404	0.274831	-2.58753	fgf1a	Increase
ENSDARG00000017882	0.647265	2.05804	2.18336	0.0298924	0.47828	-3.5105	rdh1	Increase
ENSDARG00000019752	0.799176	3.4944	4.34588	1.9831e-05	0.00521749	2.54285	rom1a	Increase
ENSDARG00000020046	1.94046	-1.12124	2.27962	0.0234306	0.449405	-3.90655	ahr1a	Increase
ENSDARG00000020746	1.0548	0.729952	2.24436	0.0256406	0.456035	-3.50468	gfi1aa	Increase
ENSDARG00000020814	0.613236	2.06936	2.06565	0.0398406	0.524418	-3.7121	faimb	Increase
ENSDARG00000022532	0.653349	2.02501	2.17914	0.0302082	0.479544	-3.51679	chrnb1l	Increase
ENSDARG00000022631	1.04094	1.31317	2.77044	0.00599687	0.266045	-2.47821	cyp2p9	Increase
ENSDARG00000023036	0.707051	1.9049	2.27714	0.0235805	0.449405	-3.34189	si:dkey-23a23.2	Increase
ENSDARG00000023683	0.642146	3.94364	3.95794	9.73126e-05	0.0196208	1.16546	cacna1fb	Increase
ENSDARG00000025174	1.51762	0.0712019	2.62175	0.00925715	0.311081	-3.15657	zgc:103482	Increase
ENSDARG00000025600	3.64038	-3.13934	2.5284	0.0120434	0.352392	-4.17981	or102-5	Increase
ENSDARG00000025948	0.684519	3.30782	3.48945	0.000567235	0.0695315	-0.373373	mlh1	Increase
ENSDARG00000026229	0.944458	0.737062	2.0116	0.0452807	0.544726	-3.81786	prnpa	Increase
ENSDARG00000027360	0.704557	3.06579	3.33669	0.000970069	0.0960013	-0.832361	si:ch211-106h11.3	Increase
ENSDARG00000027424	0.599411	4.0499	3.80959	0.000173313	0.0299124	0.65144	slc25a3a	Increase
ENSDARG00000027599	2.32508	-1.64563	2.3397	0.020047	0.432934	-3.99018	fam221a	Increase
ENSDARG00000028583	0.848244	1.80293	2.64353	0.0086969	0.29993	-2.6443	SLC16A3	Increase
ENSDARG00000029112	0.711225	2.54114	2.83957	0.00486995	0.235183	-2.15643	gem	Increase
ENSDARG00000029432	1.12506	0.876709	2.54848	0.0113879	0.344094	-3.0018	tph1a	Increase
ENSDARG00000029587	0.963577	1.3397	2.57434	0.0105903	0.332572	-2.84905	msra	Increase
ENSDARG00000029907	1.80244	-0.967307	2.21015	0.0279555	0.468208	-3.92813	trim54	Increase
ENSDARG00000031161	1.26167	0.638937	2.64163	0.00874453	0.300452	-2.92011	nr1d4a	Increase
ENSDARG00000032631	1.87353	-0.554103	2.6443	0.00867772	0.29993	-3.37569	ltb4r	Increase
ENSDARG00000032746	0.809454	1.26163	2.09139	0.0374518	0.519604	-3.66623	tnfsf10l3	Increase
ENSDARG00000032838	0.600927	3.18216	2.93287	0.00365419	0.20009	-1.93186	si:dkey-206f10.1	Increase
ENSDARG00000033727	2.26641	-2.15829	1.98319	0.0483857	0.551439	-4.27648	il12ba	Increase
ENSDARG00000035438	1.17631	4.82528	9.60429	6.42444e-19	4.62003e-15	31.7497	myhc4	Increase
ENSDARG00000036140	1.13826	3.01577	5.41678	1.36903e-07	8.68691e-05	6.73963	crybgx	Increase
ENSDARG00000037532	2.67317	-2.44095	2.17737	0.030341	0.479544	-4.22715	mcm3l	Increase
ENSDARG00000037782	1.20971	0.479722	2.38925	0.0175873	0.409308	-3.35187	sox8b	Increase
ENSDARG00000037874	1.35957	-0.0764394	2.22088	0.0272104	0.467262	-3.70471	cyp3c3	Increase
ENSDARG00000038166	1.99073	-1.3159	2.19426	0.0290907	0.474621	-4.01479	hyal6	Increase
ENSDARG00000038891	1.66972	0.185398	2.97987	0.00315326	0.188557	-2.57015	AL954146.1	Increase
ENSDARG00000039687	0.700676	2.22109	2.49486	0.0132141	0.363161	-2.92293	zgc:194221	Increase
ENSDARG00000040633	0.637483	1.92	2.05137	0.0412208	0.52848	-3.72754	PRMT8	Increase
ENSDARG00000040703	1.45302	0.0705769	2.50462	0.0128634	0.360877	-3.3158	BX936415.1	Increase
ENSDARG00000040741	0.69768	2.2779	2.52922	0.0120161	0.352222	-2.85193	kcnab1b	Increase
ENSDARG00000040747	0.801449	2.91533	3.61984	0.000353475	0.0498423	-0.00276893	tm4sf4	Increase
ENSDARG00000042090	2.21936	-0.112134	3.62247	0.000350061	0.0496857	-1.70641	si:ch73-55i23.1	Increase
ENSDARG00000042293	1.4802	0.396353	2.8437	0.00480917	0.234205	-2.68646	ca4b	Increase
ENSDARG00000042370	2.25851	-0.762392	2.99196	0.00303502	0.187615	-3.07101	ptafr	Increase
ENSDARG00000042383	0.7609	2.37347	2.88335	0.00425972	0.220911	-2.06064	zbtb25	Increase
ENSDARG00000042440	0.843053	2.06344	2.88513	0.00423651	0.220769	-2.08715	p2rx7	Increase
ENSDARG00000042526	1.4412	0.254242	2.6445	0.00867259	0.29993	-3.05392	sebox	Increase
ENSDARG00000042753	0.62213	2.78311	2.67531	0.00793383	0.292716	-2.54068	cts12	Increase
ENSDARG00000042826	0.720718	1.86264	2.28751	0.0229594	0.445839	-3.32375	egr2b	Increase
ENSDARG00000042872	0.699175	3.4139	3.68687	0.000275704	0.0401894	0.246826	zdhhc8a	Increase
ENSDARG00000042881	0.611748	2.00618	2.02514	0.0438617	0.53727	-3.77451	nthl1	Increase
ENSDARG00000042988	0.748695	3.97952	4.70078	4.18392e-06	0.00155627	3.98228	slc24a2	Increase
ENSDARG00000043661	0.633262	3.85166	3.78251	0.00019221	0.0326515	0.565226	cadpsa	Increase
ENSDARG00000043820	0.602531	2.70903	2.51233	0.0125924	0.356521	-2.89815	nme2a	Increase
ENSDARG00000044047	0.917861	1.35534	2.46752	0.014242	0.373986	-3.04055	slc18b1	Increase
ENSDARG00000044684	1.45462	-0.34106	2.15312	0.0322176	0.490171	-3.83827	rbp4l	Increase
ENSDARG00000044795	4.57761	-3.76416	3.18987	0.00159573	0.12743	-3.89266	entpd2b	Increase
ENSDARG00000044973	2.38193	-1.6678	2.39688	0.0172333	0.406704	-3.95709	krt98	Increase
ENSDARG00000045413	0.62011	3.12536	2.97347	0.00321749	0.190138	-1.82494	gcm2	Increase
ENSDARG00000045932	2.00674	-1.06501	2.35973	0.0190184	0.424794	-3.82868	cpeb1a	Increase
ENSDARG00000051989	1.0854	1.32345	2.8915	0.0041542	0.217809	-2.22907	tmem187	Increase
ENSDARG00000052057	0.625527	3.82083	3.71864	0.000244764	0.0388275	0.353545	pcolceb	Increase
ENSDARG00000052115	2.64505	-2.00973	2.41695	0.0163317	0.401755	-4.02559	ehf	Increase
ENSDARG00000052300	0.837562	1.08852	2.03412	0.0429416	0.534435	-3.75885	zgc:171489	Increase
ENSDARG00000052511	0.598171	2.04775	1.9992	0.046615	0.547752	-3.81864	lin28b	Increase
ENSDARG00000053323	0.705016	3.17015	3.44608	0.000661853	0.0763573	-0.508209	zgc:112285	Increase
ENSDARG00000053344	0.652501	2.18221	2.29954	0.0222576	0.440133	-3.30379	adgrd1	Increase
ENSDARG00000053389	0.676901	1.94049	2.20063	0.0286309	0.472234	-3.47729	jade2	Increase
ENSDARG00000053854	1.73271	-0.291199	2.64971	0.00854341	0.297763	-3.26188	uts2a	Increase
ENSDARG00000053868	0.724423	2.41618	2.76872	0.00602761	0.266045	-2.32605	etv2	Increase
ENSDARG00000054160	2.291	-1.88868	2.16197	0.0315214	0.486092	-4.1467	zgc:113625	Increase
ENSDARG00000054222	0.779219	1.49582	2.18435	0.0298188	0.478176	-3.5104	fbxl8	Increase
ENSDARG00000054821	0.630394	2.72282	2.64329	0.00870288	0.29993	-2.61117	nubpl	Increase
ENSDARG00000055175	0.789214	2.22122	2.84432	0.00480011	0.234205	-2.16383	c1qtnf6a	Increase
ENSDARG00000055331	1.07548	1.51615	3.06987	0.00236554	0.159482	-1.78248	aldh9a1a.2	Increase
ENSDARG00000056057	2.66511	-2.556	2.08527	0.0380081	0.520127	-4.28133	grem2a	Increase
ENSDARG00000056203	0.988481	2.0971	3.4513	0.000649722	0.0757682	-0.655199	si:ch211-201h21.5	Increase
ENSDARG00000056211	1.08247	0.587872	2.20917	0.0280243	0.468208	-3.57768	ogfod2	Increase
ENSDARG00000056214	0.966948	0.740405	2.07929	0.0385586	0.522244	-3.72901	gnrh3	Increase
ENSDARG00000056757	0.765063	1.67797	2.28475	0.0231232	0.44781	-3.33376	slc39a8	Increase
ENSDARG00000057262	0.844511	2.26402	3.08167	0.00227689	0.155888	-1.58851	si:dkey-91i10.3	Increase
ENSDARG00000057276	0.935055	1.12351	2.31049	0.0216348	0.437415	-3.34027	iqca1	Increase
ENSDARG00000057477	0.858838	2.04144	2.9245	0.00375065	0.20382	-1.99898	lrrc28	Increase
ENSDARG00000057598	0.687086	2.64941	2.83938	0.00487286	0.235183	-2.15456	s100b	Increase
ENSDARG00000057728	0.864999	0.989774	2.02521	0.0438553	0.53727	-3.77788	slc17a8	Increase
ENSDARG00000058015	0.650004	2.39878	2.44429	0.0151705	0.387323	-3.0276	ano3	Increase
ENSDARG00000058775	0.687053	1.69414	2.04818	0.0415345	0.529277	-3.72547	2002-10-01	Increase
ENSDARG00000058803	0.760646	3.14338	3.70351	0.000259068	0.0399224	0.282842	grk1a	Increase
ENSDARG00000059267	0.685346	2.85001	3.024	0.00274101	0.175473	-1.69172	hoxd11a	Increase
ENSDARG00000059294	0.794484	1.63319	2.34201	0.0199262	0.432667	-3.23521	marco	Increase
ENSDARG00000059305	1.05975	1.28695	2.79474	0.00557629	0.259478	-2.43691	tmem37	Increase
ENSDARG00000059523	0.89179	1.65616	2.66189	0.00824829	0.293719	-2.62551	rims4	Increase
ENSDARG00000059529	0.678547	2.16939	2.38225	0.0179179	0.413435	-3.14632	NA	Increase
ENSDARG00000059574	1.24219	0.812413	2.74015	0.00656126	0.274831	-2.69334	fscn2a	Increase
ENSDARG00000059792	0.739851	1.69163	2.20888	0.0280449	0.468208	-3.46349	trpm5	Increase
ENSDARG00000059885	0.839985	1.89646	2.70352	0.00730778	0.285981	-2.5087	frmd3	Increase
ENSDARG00000059978	0.659359	4.88451	5.35182	1.89518e-07	0.000113574	6.87126	cplx4a	Increase
ENSDARG00000061377	1.17541	0.4097	2.26253	0.02448	0.452914	-3.54237	efcab1	Increase
ENSDARG00000061515	0.814458	1.21801	2.07142	0.0392938	0.522244	-3.69797	tmtops2a	Increase
ENSDARG00000061644	0.849029	2.41862	3.27603	0.0011941	0.108241	-1.06126	ensab	Increase
ENSDARG00000061791	0.946275	0.8005	2.07514	0.0389447	0.522244	-3.72728	nyx	Increase
ENSDARG00000061896	0.646985	2.34396	2.40796	0.0167303	0.404934	-3.09902	slco2a1	Increase
ENSDARG00000062271	0.688225	1.82996	2.15513	0.032059	0.489483	-3.5536	slc25a15b	Increase
ENSDARG00000062501	0.639295	2.2297	2.27865	0.0234894	0.449405	-3.34452	hhipl1	Increase
ENSDARG00000062748	1.08923	0.676325	2.29663	0.0224252	0.441425	-3.43881	pkn1b	Increase
ENSDARG00000063009	0.895277	1.02282	2.12412	0.0345923	0.505278	-3.63633	catip	Increase
ENSDARG00000063019	0.779031	1.23119	1.98723	0.0479332	0.5509	-3.81836	panx2	Increase
ENSDARG00000063436	1.06526	0.445715	2.06789	0.039627	0.522244	-3.78305	rph3aa	Increase
ENSDARG00000063577	1.42627	-0.164888	2.26212	0.0245055	0.452914	-3.67907	klhl35	Increase
ENSDARG00000067596	0.801247	1.29108	2.08445	0.0380834	0.520127	-3.67525	fancb	Increase
ENSDARG00000067832	0.617177	3.10204	2.93904	0.00358442	0.197776	-1.91278	tle2c	Increase
ENSDARG00000068141	1.80836	-1.11923	2.11754	0.0351517	0.507266	-4.03261	tnfsf11	Increase
ENSDARG00000069171	0.616241	2.46317	2.38382	0.0178432	0.412594	-3.15145	gramd4a	Increase
ENSDARG00000069190	1.91006	-1.55022	1.97407	0.0494194	0.556168	-4.1998	zgc:172339	Increase
ENSDARG00000069464	0.789257	1.7239	2.40055	0.017065	0.40584	-3.12359	cox7a1	Increase
ENSDARG00000069804	1.60038	-0.375795	2.37524	0.0182541	0.419398	-3.61239	si:ch211-198k9.6	Increase
ENSDARG00000070059	0.735516	2.33931	2.67837	0.00786378	0.292505	-2.53182	si:ch211-262i1.5	Increase
ENSDARG00000070467	0.618985	2.72765	2.60469	0.00971854	0.317679	-2.69766	lactbl1b	Increase
ENSDARG00000070919	0.801741	2.20629	2.87646	0.00435088	0.22349	-2.09063	cpne5b	Increase
ENSDARG00000070972	0.652012	3.06017	3.06515	0.00240181	0.160859	-1.58322	si:ch211-81a5.8	Increase
ENSDARG00000071139	2.75572	-1.19351	3.16629	0.0017257	0.131093	-3.12036	zgc:64065	Increase
ENSDARG00000074056	0.588161	2.98847	2.69251	0.00754668	0.287787	-2.5109	kctd1	Increase
ENSDARG00000074125	0.701516	1.5325	1.98452	0.0482363	0.5509	-3.82005	znf1161	Increase
ENSDARG00000074322	0.902653	3.26961	4.60598	6.39886e-06	0.00203013	3.49097	si:ch211-194m7.3	Increase
ENSDARG00000074519	0.99621	0.685644	2.10235	0.0364723	0.514369	-3.70535	BX248501.1	Increase
ENSDARG00000075619	0.737383	1.5469	2.08313	0.0382044	0.520726	-3.67012	cenpo	Increase
ENSDARG00000075664	1.10845	1.60168	3.27103	0.00121455	0.10852	-1.28089	si:ch1073-429i10.1	Increase
ENSDARG00000075676	0.620614	2.34449	2.30395	0.0220049	0.43996	-3.30146	fndc7b	Increase
ENSDARG00000075858	0.688805	1.90139	2.1979	0.0288271	0.473661	-3.48142	fam155a	Increase
ENSDARG00000076126	1.45302	1.53703	4.23415	3.17321e-05	0.00786883	1.31649	actc1a	Increase
ENSDARG00000076202	1.18849	0.016121	1.98741	0.0479127	0.5509	-3.93839	zdhhc11	Increase
ENSDARG00000076510	1.50406	-0.735107	1.97732	0.0490483	0.554596	-4.07036	fgf22	Increase
ENSDARG00000076639	0.699131	2.2863	2.55867	0.0110676	0.341103	-2.79042	esamb	Increase
ENSDARG00000077120	1.99653	-0.665701	2.7242	0.00687741	0.278374	-3.33152	arid5a	Increase
ENSDARG00000077900	1.0765	0.87199	2.43782	0.0154382	0.389901	-3.18331	si:ch211-141o9.10	Increase
ENSDARG00000078057	0.666437	2	2.20543	0.0282884	0.46844	-3.46995	snx8b	Increase
ENSDARG00000078069	1.02705	4.11815	6.82752	5.94699e-11	1.06917e-07	14.2221	rrm2	Increase
ENSDARG00000078094	0.603681	2.77203	2.57689	0.0105147	0.332572	-2.76126	lmf2a	Increase
ENSDARG00000078475	1.26219	0.411871	2.43749	0.0154522	0.389901	-3.30165	klhl23	Increase
ENSDARG00000078644	1.77673	-1.18948	2.03887	0.042462	0.534142	-4.10173	theg	Increase
ENSDARG00000078734	0.734112	2.06756	2.50232	0.0129453	0.362349	-2.91106	myo1f	Increase
ENSDARG00000078908	0.695122	2.92214	3.13109	0.00193801	0.140304	-1.40815	fbxo41	Increase
ENSDARG00000078924	0.704619	2.41139	2.69327	0.00752994	0.287787	-2.49684	tmco4	Increase
ENSDARG00000079472	0.784012	1.23169	1.99822	0.046721	0.547804	-3.80276	F2RL2	Increase
ENSDARG00000079474	0.631339	2.35079	2.35403	0.0193066	0.425891	-3.20539	MSANTD2	Increase
ENSDARG00000079483	0.740813	2.12253	2.57383	0.0106058	0.332572	-2.76313	CABZ01072096.1	Increase
ENSDARG00000079766	1.24926	0.0786756	2.13724	0.0335002	0.498623	-3.7662	tap1	Increase
ENSDARG00000079997	0.858325	1.30076	2.2559	0.0248983	0.452914	-3.40744	si:zfos-223e1.2	Increase
ENSDARG00000080000	1.75702	-1.21733	1.99431	0.04715	0.549846	-4.13569	SLC25A1	Increase
ENSDARG00000083050	1.58996	-0.538256	2.23504	0.0262541	0.46005	-3.80276	CABZ01071191.1	Increase
ENSDARG00000083593	2.02982	-1.70619	2.00606	0.0458729	0.546171	-4.20455	BX901883.1	Increase
ENSDARG00000085561	1.60636	-0.326101	2.42784	0.0158601	0.39584	-3.53891	CR759894.1	Increase
ENSDARG00000086159	0.889617	1.00117	2.0943	0.0371892	0.517478	-3.68049	si:ch73-206d17.1	Increase
ENSDARG00000086391	0.631379	2.5983	2.5558	0.0111568	0.341976	-2.79993	cald1b	Increase
ENSDARG00000087224	0.635387	2.01611	2.11423	0.0354364	0.508877	-3.62765	si:ch73-380n15.2	Increase
ENSDARG00000087359	0.74862	2.40769	2.86719	0.00447638	0.227767	-2.09681	c3a.2	Increase
ENSDARG00000087413	0.740428	3.99642	4.67414	4.71761e-06	0.00169629	3.87564	bean1	Increase
ENSDARG00000087753	2.12957	-1.79218	2.06112	0.0402742	0.525318	-4.18661	NPAS4	Increase
ENSDARG00000087857	0.650498	3.45681	3.46568	0.000617391	0.0735889	-0.444203	si:ch211-180a12.2	Increase
ENSDARG00000087873	0.868131	2.00406	2.91976	0.00380629	0.205807	-2.01531	eevs	Increase
ENSDARG00000088584	0.920976	0.792579	2.01334	0.0450963	0.544571	-3.80995	si:ch73-352p18.4	Increase
ENSDARG00000088638	0.916071	0.837845	2.0349	0.0428624	0.534435	-3.77715	BX927260.1	Increase
ENSDARG00000088680	1.85531	-0.514206	2.65072	0.00851874	0.297532	-3.35151	hhla2b.1	Increase
ENSDARG00000088825	0.683713	2.16025	2.39954	0.0171112	0.40584	-3.11271	citb	Increase
ENSDARG00000088882	0.792913	1.3651	2.1195	0.0349843	0.506545	-3.61841	si:ch211-149b19.2	Increase
ENSDARG00000089101	0.681143	1.9808	2.23596	0.0261927	0.459789	-3.41577	plrdgb	Increase
ENSDARG00000089706	0.640229	1.80654	1.98506	0.0481754	0.5509	-3.8272	si:ch211-276a23.5	Increase
ENSDARG00000089821	0.829177	1.0902	2.00976	0.0454768	0.544726	-3.79247	si:dkey-9k7.3	Increase
ENSDARG00000089853	1.15624	0.474567	2.26951	0.0240468	0.452914	-3.51967	si:dkey-22n8.3	Increase
ENSDARG00000090255	0.924865	1.00045	2.18108	0.0300629	0.47935	-3.55568	phlpp2	Increase
ENSDARG00000090724	1.47312	1.0089	3.53853	0.000475494	0.0610613	-0.956965	scn12aa	Increase
ENSDARG00000091058	1.8392	-1.23323	2.08676	0.0378724	0.520127	-4.07607	sting1	Increase
ENSDARG00000091489	2.54015	-1.62854	2.58248	0.0103499	0.328365	-3.81621	cnbd1	Increase
ENSDARG00000091650	1.13927	0.25527	2.06882	0.0395391	0.522244	-3.81128	igflr1	Increase
ENSDARG00000092077	0.630587	2.54715	2.50736	0.0127665	0.358826	-2.90151	si:dkey-147f3.4	Increase
ENSDARG00000092315	3.72797	-2.9115	2.66844	0.00809345	0.293719	-4.09905	BX004981.1	Increase
ENSDARG00000092358	1.7151	1.95904	5.8051	1.84561e-08	1.59269e-05	7.43308	BX469930.1	Increase
ENSDARG00000092381	1.23185	-0.0588353	2.01316	0.0451163	0.544571	-3.92459	zgc:153759	Increase
ENSDARG00000092419	0.762886	1.55994	2.17839	0.0302643	0.479544	-3.51751	vtg7	Increase
ENSDARG00000092521	1.14559	0.144355	1.99824	0.0467195	0.547804	-3.90873	jac1	Increase
ENSDARG00000092522	0.936907	0.75018	2.01729	0.0446799	0.543669	-3.80861	nnt2	Increase
ENSDARG00000092533	3.69154	-2.7837	2.7223	0.00691599	0.278889	-4.04999	si:ch211-133l5.4	Increase
ENSDARG00000092788	2.34156	-1.6678	2.35726	0.0191429	0.424886	-3.98303	si:dkey-21e2.15	Increase
ENSDARG00000092898	1.22236	0.180822	2.17326	0.0306527	0.480187	-3.703	si:ch211-157j23.3	Increase
ENSDARG00000093342	1.59902	1.10948	3.92195	0.00011212	0.0217918	0.0674485	si:ch211-13f8.1	Increase
ENSDARG00000093851	0.65061	2.63986	2.65055	0.00852299	0.297532	-2.59276	CU639468.1	Increase
ENSDARG00000094215	0.988016	1.99361	3.33072	0.000990242	0.0975501	-1.00614	BX005417.1	Increase
ENSDARG00000094436	1.06254	0.46783	2.0732	0.0391265	0.522244	-3.77381	CR848723.1	Increase
ENSDARG00000094824	2.2554	-1.69652	2.24897	0.0253412	0.454079	-4.05885	si:dkey-23a23.1	Increase
ENSDARG00000094860	1.58965	0.606883	3.30366	0.00108667	0.102421	-1.73635	gpr186	Increase
ENSDARG00000094946	0.595604	2.02908	1.97523	0.049287	0.555142	-3.85542	si:ch211-132b12.2	Increase
ENSDARG00000095802	0.661107	3.72136	3.82276	0.000164771	0.0286674	0.700818	pcare2	Increase
ENSDARG00000095822	2.3684	-1.61619	2.41848	0.0162647	0.400564	-3.92883	BX324132.2	Increase
ENSDARG00000095911	1.02383	0.426974	1.96964	0.0499284	0.558711	-3.90245	si:ch211-149b19.4	Increase
ENSDARG00000095930	1.05456	3.19698	5.29749	2.48203e-07	0.000133868	6.30798	myha	Increase
ENSDARG00000095956	2.09095	-1.26848	2.36226	0.018892	0.424794	-3.87963	CU467655.1	Increase
ENSDARG00000095962	1.02095	0.484657	2.00423	0.0460699	0.54761	-3.85442	fhdc5	Increase
ENSDARG00000096092	1.63859	-0.462702	2.36936	0.0185408	0.423681	-3.64503	BX548032.3	Increase
ENSDARG00000096307	0.732884	1.63369	2.14725	0.0326865	0.49181	-3.56686	cacna1ib	Increase
ENSDARG00000096791	0.597936	2.22834	2.13406	0.0337624	0.500612	-3.60529	si:ch73-344o19.1	Increase
ENSDARG00000096997	0.60371	2.13781	2.08114	0.0383881	0.522184	-3.69045	CR589876.1	Increase
ENSDARG00000097323	1.34961	0.127146	2.35727	0.0191421	0.424886	-3.48834	si:ch211-14i3.2	Increase
ENSDARG00000097385	0.691077	1.58935	1.99313	0.0472799	0.549895	-3.80805	si:ch211-15d5.12	Increase
ENSDARG00000097452	0.648321	1.7905	2.00014	0.046512	0.547752	-3.8032	CU929070.5	Increase
ENSDARG00000097985	2.62696	-2.20634	2.27549	0.0236803	0.450114	-4.14255	BX571712.2	Increase
ENSDARG00000098021	0.5951	2.36639	2.21388	0.0276944	0.468208	-3.4716	si:dkey-111k8.2	Increase
ENSDARG00000098044	0.647554	1.87957	2.0578	0.0405937	0.527178	-3.71527	BX663503.2	Increase
ENSDARG00000098081	0.671294	2.58825	2.70403	0.00729689	0.285981	-2.47113	GABRR1	Increase
ENSDARG00000098164	0.652223	2.69852	2.73391	0.00668337	0.275699	-2.40347	aipl2	Increase
ENSDARG00000098175	1.05034	1.48876	2.97879	0.003164	0.188564	-1.99468	dgkab	Increase
ENSDARG00000098208	0.675248	1.83136	2.11306	0.0355371	0.508877	-3.62365	fn3krp	Increase
ENSDARG00000098269	1.05107	0.906819	2.41032	0.0166248	0.404354	-3.21929	slc1a9	Increase
ENSDARG00000098291	1.19439	0.688588	2.5366	0.0117719	0.348857	-3.07251	trpc3	Increase
ENSDARG00000098527	2.06419	-1.44532	2.20176	0.02855	0.47126	-4.03859	CABZ01060491.1	Increase
ENSDARG00000098538	2.76749	-2.42091	2.26645	0.0242356	0.452914	-4.1839	CABZ01112049.1	Increase
ENSDARG00000098664	1.04672	0.844954	2.34108	0.0199748	0.432667	-3.34018	si:dkeyp-53d3.3	Increase
ENSDARG00000098738	1.10393	0.603253	2.26668	0.0242218	0.452914	-3.49675	scn4aa	Increase
ENSDARG00000098752	3.5292	-2.88904	2.54414	0.0115268	0.345389	-4.14576	csf3b	Increase
ENSDARG00000098790	0.867712	1.06163	2.0881	0.0377499	0.520127	-3.68448	sowahca	Increase
ENSDARG00000098805	1.53087	-0.628407	2.08693	0.037857	0.520127	-3.95916	vwa11	Increase
ENSDARG00000098860	0.611892	2.89879	2.71347	0.00709768	0.281103	-2.45699	tlcd3a	Increase
ENSDARG00000098908	0.887828	1.29467	2.31548	0.0213556	0.437415	-3.31088	CU062501.1	Increase
ENSDARG00000099070	1.57512	-0.616152	2.15736	0.0318826	0.488216	-3.89283	FP074867.1	Increase
ENSDARG00000099168	1.21219	0.365565	2.2961	0.0224561	0.441629	-3.5084	CABZ01080587.1	Increase
ENSDARG00000099337	1.46658	-0.322844	2.20982	0.0279787	0.468208	-3.77469	si:ch211-209j12.2	Increase
ENSDARG00000099903	1.83821	-0.213075	2.89715	0.00408239	0.216397	-2.90243	si:ch211-193l2.10	Increase
ENSDARG00000099928	1.75414	-1.16195	2.02967	0.0433964	0.535918	-4.1027	chrm5a	Increase
ENSDARG00000099963	1.92754	-1.55022	1.99172	0.0474346	0.549895	-4.18969	si:dkey-27n6.1	Increase
ENSDARG00000100104	1.22813	0.742751	2.66723	0.00812199	0.293719	-2.84189	zgc:101785	Increase
ENSDARG00000100139	0.746446	2.25269	2.7133	0.0071012	0.281103	-2.458	si:ch211-113d22.2	Increase
ENSDARG00000100311	0.65457	2.1025	2.24788	0.0254121	0.454594	-3.39679	si:dkey-165e24.1	Increase
ENSDARG00000100439	0.616798	1.9954	2.03502	0.042851	0.534435	-3.75789	FAM177A1	Increase
ENSDARG00000100498	0.901324	1.76996	2.79302	0.00560513	0.260054	-2.33433	CABZ01079251.1	Increase
ENSDARG00000100646	1.1557	0.173512	2.04075	0.0422736	0.53312	-3.85738	BX005454.1	Increase
ENSDARG00000101125	0.761663	1.2818	1.97517	0.0492934	0.555142	-3.83418	CR854945.1	Increase
ENSDARG00000101263	2.17441	-1.64694	2.18879	0.0294909	0.476043	-4.08714	BX927317.2	Increase
ENSDARG00000101485	0.644887	2.04809	2.17243	0.0307156	0.480187	-3.52913	si:ch1073-469d17.2	Increase
ENSDARG00000101493	2.73329	-2.42091	2.23901	0.0259908	0.457735	-4.1964	BX511128.2	Increase
ENSDARG00000101510	0.61267	4.23633	4.10431	5.41364e-05	0.0124249	1.68437	cetn2	Increase
ENSDARG00000101667	0.88042	1.1387	2.18157	0.0300257	0.479123	-3.53981	si:ch73-233f7.6	Increase
ENSDARG00000101693	1.25688	0.871899	2.8623	0.0045439	0.22887	-2.44797	STK19	Increase
ENSDARG00000101826	0.599394	3.94373	3.6902	0.000272299	0.0399631	0.256364	zwi	Increase
ENSDARG00000102310	0.809938	2.69591	3.42479	0.000713534	0.0801759	-0.608821	si:ch211-156l18.8	Increase
ENSDARG00000102443	1.08473	2.22401	3.97287	9.17341e-05	0.0189409	0.921882	shank2a	Increase
ENSDARG00000102472	0.597694	2.5201	2.34681	0.0196767	0.430533	-3.22776	btbd17b	Increase
ENSDARG00000102540	3.18919	-2.17526	2.74706	0.00642851	0.274831	-3.87584	CR450832.1	Increase
ENSDARG00000102795	0.761431	1.89198	2.44789	0.015023	0.384632	-3.025	CU681842.1	Increase
ENSDARG00000102856	1.2746	-0.0950759	2.06134	0.0402526	0.525318	-3.88091	si:ch73-59f11.3	Increase
ENSDARG00000102898	0.665475	2.27716	2.42644	0.0159198	0.39584	-3.06079	mtf1	Increase
ENSDARG00000102924	1.68495	-0.164776	2.69666	0.00745562	0.286205	-3.15079	zgc:112334	Increase
ENSDARG00000103019	0.655503	2.20741	2.32817	0.0206612	0.434907	-3.25049	gstp2	Increase
ENSDARG00000103358	0.585259	2.47913	2.25804	0.0247622	0.452914	-3.39651	CU467856.1	Increase
ENSDARG00000103473	2.01936	-1.38386	2.19691	0.0288985	0.474098	-4.02806	BX537137.3	Increase
ENSDARG00000103584	3.90799	-3.19489	2.73953	0.00657332	0.274831	-4.08738	BX927374.1	Increase
ENSDARG00000103595	1.73571	-1.09363	2.04365	0.0419838	0.531861	-4.08021	sfxn5a	Increase
ENSDARG00000103644	0.863464	1.02945	2.05138	0.0412196	0.52848	-3.73888	BX088524.3	Increase
ENSDARG00000103878	1.16857	1.78699	3.69705	0.000265408	0.0399631	-0.0898832	anpepb	Increase
ENSDARG00000104188	1.10716	0.441887	2.12263	0.0347188	0.505756	-3.7171	fam83fb	Increase
ENSDARG00000104207	0.595737	2.41158	2.26207	0.0245086	0.452914	-3.38458	pcyt1bb	Increase
ENSDARG00000104235	0.607141	2.81079	2.63173	0.00899652	0.306459	-2.64088	myo5c	Increase
ENSDARG00000104300	2.06141	-1.3092	2.29874	0.0223033	0.44023	-3.93865	wipf1a	Increase
ENSDARG00000104756	0.632818	2.73528	2.66229	0.00823882	0.293719	-2.56863	CDHR1	Increase
ENSDARG00000104791	2.17093	-0.998371	2.66308	0.00821998	0.293719	-3.53135	CABZ01077956.1	Increase
ENSDARG00000104824	0.673439	1.71707	2.02339	0.0440431	0.53896	-3.76453	CU929073.1	Increase
ENSDARG00000104914	1.41234	-0.466186	2.02274	0.0441111	0.539196	-3.98555	muc5f	Increase
ENSDARG00000104929	0.676179	1.88966	2.1614	0.0315664	0.486438	-3.54387	si:ch211-153f2.7	Increase
ENSDARG00000105121	0.594864	2.20703	2.10811	0.0359668	0.512643	-3.64881	FAM135B	Increase
ENSDARG00000105218	0.859538	1.62748	2.53767	0.0117367	0.34829	-2.87428	ompa	Increase
ENSDARG00000105447	0.604777	2.61112	2.4546	0.014752	0.380792	-3.01483	si:ch211-129p13.1	Increase
ENSDARG00000105653	1.44963	-0.617514	1.97548	0.0492578	0.555142	-4.05208	BX323797.4	Increase
ENSDARG00000105665	1.63742	-0.189989	2.59398	0.0100185	0.322596	-3.29371	FO704741.1	Increase
ENSDARG00000107576	0.892038	1.30961	2.35421	0.0192972	0.425891	-3.24394	INSYN2A	Increase
ENSDARG00000108340	3.03542	-2.3316	2.54622	0.0114599	0.344341	-4.02795	si:ch211-283g2.2	Increase
ENSDARG00000108781	1.36	0.170562	2.4196	0.0162157	0.399814	-3.39593	C17H14orf132	Increase
ENSDARG00000109823	0.757705	3.06339	3.5935	0.000389344	0.0528284	-0.0683146	pdxp	Increase
ENSDARG00000110173	1.53381	-0.771418	1.99313	0.0472793	0.549895	-4.06322	BX323861.3	Increase
ENSDARG00000111259	0.783727	1.81636	2.44173	0.0152759	0.388176	-3.0411	GNG4	Increase
ENSDARG00000111704	0.837696	1.759	2.58479	0.0102825	0.327191	-2.76729	CABZ01096573.1	Increase
ENSDARG00000111837	0.757355	2.26626	2.76657	0.00606637	0.26639	-2.33807	trhde.2	Increase
ENSDARG00000112493	1.90266	-0.725382	2.51881	0.0123683	0.353422	-3.57243	BX088712.5	Increase
ENSDARG00000112728	0.594438	3.09639	2.82231	0.0051316	0.243317	-2.20549	KLHL12	Increase
ENSDARG00000113012	1.27246	0.299421	2.36158	0.018926	0.424794	-3.43676	CABZ01112050.1	Increase
ENSDARG00000113270	2.68189	-2.20355	2.32853	0.0206415	0.434907	-4.11469	ctxn1	Increase
ENSDARG00000113320	1.83737	-0.830314	2.36855	0.0185803	0.423681	-3.75372	si:dkey-88n24.5	Increase
ENSDARG00000113503	1.44631	-0.476319	2.06587	0.0398195	0.524418	-3.94869	CU459094.2	Increase
ENSDARG00000113977	0.715535	1.57065	2.05377	0.0409855	0.528386	-3.71553	fthl29	Increase
ENSDARG00000114026	1.12135	0.310484	2.07726	0.0387469	0.522244	-3.7932	CABZ01099833.1	Increase
ENSDARG00000114704	0.686284	2.51998	2.7077	0.00721877	0.284193	-2.46286	KCTD20	Increase
ENSDARG00000114841	1.0085	0.591493	2.05766	0.040608	0.527178	-3.77573	CNNM4	Increase
ENSDARG00000114908	2.13279	-1.55582	2.19114	0.0293182	0.476043	-4.06818	znf1089	Increase
ENSDARG00000115029	1.45024	-0.584659	1.99869	0.0466707	0.547804	-4.02711	si:dkeyp-123a12.2	Increase
ENSDARG00000115096	2.36774	-2.07733	2.12043	0.0349054	0.506422	-4.19909	FO704836.1	Increase
ENSDARG00000115129	1.50555	-0.349058	2.23954	0.025956	0.457505	-3.74905	AL935174.4	Increase
ENSDARG00000116374	2.01354	-1.66834	1.9975	0.0468	0.548115	-4.20422	chrm2b	Increase
ENSDARG00000116725	0.7446	2.00115	2.47159	0.0140845	0.373853	-2.97448	CABZ01114053.1	Increase
ENSDARG00000117231	1.3371	-0.109852	2.1322	0.0339158	0.501005	-3.80716	FO834828.1	Increase
ENSDARG00000117236	0.689995	1.93937	2.2444	0.0256378	0.456035	-3.40031	CU062632.1	Increase
ENSDARG00000117277	1.86835	-0.839698	2.40098	0.0170454	0.40584	-3.72669	BX547928.1	Increase
ENSDARG00000117472	0.778231	1.73477	2.36664	0.0186747	0.423681	-3.18489	CABZ01043503.1	Increase
ENSDARG00000117633	1.47265	-0.406886	2.15408	0.0321414	0.489962	-3.85099	CABZ01024499.1	Increase
ENSDARG00000117641	0.83098	1.14445	2.05195	0.0411634	0.52848	-3.73045	LO018250.1	Increase
ENSDARG00000117767	3.31115	-2.4097	2.68691	0.00767072	0.287805	-3.97274	CABZ01051877.1	Increase
ENSDARG00000000001	-0.0367743	2.70195	-0.145308	0.884579	0.991258	-5.56854	slc35a5	Nochange
ENSDARG00000000002	0.130697	3.74946	0.727834	0.467362	0.916715	-5.64549	ccdc80	Nochange
ENSDARG00000000018	-0.0600984	5.97649	-0.61095	0.54176	0.929968	-6.28033	nrf1	Nochange
ENSDARG00000000019	0.0131135	7.2318	0.168034	0.866685	0.98835	-6.6714	ube2h	Nochange
ENSDARG00000000068	0.355427	4.35446	2.42536	0.0159662	0.39622	-3.30811	slc9a3r1a	Nochange
ENSDARG00000000069	-0.0310599	6.1024	-0.326914	0.743993	0.973819	-6.43991	dap	Nochange
ENSDARG00000000086	0.160609	6.05824	1.69384	0.0914787	0.674491	-5.09483	itsn1	Nochange
ENSDARG00000000103	-0.134586	7.95076	-1.85392	0.0648688	0.612732	-5.06563	myh10	Nochange
ENSDARG00000000142	-0.124914	3.37207	-0.607262	0.544201	0.930528	-5.59372	tmem267	Nochange
ENSDARG00000000151	0.0290573	2.99781	0.127327	0.898779	0.99169	-5.66142	thraa	Nochange
ENSDARG00000000161	-0.0931711	3.973	-0.546607	0.585112	0.942038	-5.79361	itsn2a	Nochange
ENSDARG00000000175	-0.110182	3.49359	-0.55818	0.577196	0.939715	-5.65489	hoxb2a	Nochange
ENSDARG00000000183	-0.10352	5.08448	-0.840447	0.40142	0.895774	-5.89941	ptpn4b	Nochange
ENSDARG00000000189	-0.189706	5.95097	-1.90626	0.0577049	0.58706	-4.68078	sema6e	Nochange
ENSDARG00000000212	-0.206854	7.44696	-2.69815	0.00742327	0.285981	-3.15256	krt97	Nochange
ENSDARG00000000229	-0.102656	5.06792	-0.829682	0.40747	0.897517	-5.90386	usp49	Nochange
ENSDARG00000000241	0.00238964	6.85287	0.0289058	0.976962	0.997883	-6.63119	slc40a1	Nochange
ENSDARG00000000324	-0.0825317	4.50401	-0.565199	0.57242	0.937584	-5.9278	dcaf8	Nochange
ENSDARG00000000349	0.110062	-0.0793551	0.162806	0.870796	0.989268	-4.89901	cfap300	Nochange
ENSDARG00000000369	-0.0523488	2.54199	-0.195835	0.84489	0.986127	-5.51387	prkag3b	Nochange
ENSDARG00000000370	0.0650174	6.20882	0.703015	0.482668	0.922736	-6.27763	triob	Nochange
ENSDARG00000000380	0.407129	2.52763	1.57972	0.115371	0.717309	-4.4969	pde6a	Nochange
ENSDARG00000000394	-0.127867	7.08416	-1.59626	0.11163	0.712515	-5.40751	matr3l1.1	Nochange
ENSDARG00000000423	0.0718174	2.12986	0.236826	0.812976	0.980767	-5.40304	si:ch73-314g15.3	Nochange
ENSDARG00000000442	0.194438	5.10458	1.62405	0.105562	0.7012	-4.9987	slc39a13	Nochange
ENSDARG00000000472	-0.130016	5.47149	-1.16774	0.243968	0.827125	-5.67617	cntn2	Nochange
ENSDARG00000000476	0.0238927	2.52953	0.0895571	0.928707	0.993762	-5.52949	pms1	Nochange
ENSDARG00000000489	-0.140122	5.03311	-1.11507	0.265839	0.843267	-5.62483	upf3b	Nochange
ENSDARG00000000503	0.125141	8.65281	1.83636	0.0674322	0.619016	-5.1575	stx1b	Nochange
ENSDARG00000000516	0.863208	-0.501178	1.18043	0.238896	0.826651	-4.57557	ankar	Nochange
ENSDARG00000000529	0.146536	3.58185	0.7822	0.4348	0.908235	-5.5633	ofd1	Nochange
ENSDARG00000000540	-0.180087	4.06646	-1.07747	0.282255	0.852432	-5.4078	asdurf	Nochange
ENSDARG00000000542	-0.273046	4.41653	-1.79204	0.0742747	0.635118	-4.52552	gtf2e1	Nochange
ENSDARG00000000551	-0.0201946	6.19669	-0.21693	0.828431	0.983538	-6.48915	slc1a4	Nochange
ENSDARG00000000563	0.140034	9.99461	2.25647	0.0248617	0.452914	-4.40563	ttn.1	Nochange
ENSDARG00000000567	-0.216081	6.09735	-2.23681	0.0261367	0.459554	-4.04849	znf281a	Nochange
ENSDARG00000000568	0.0627672	5.07045	0.514829	0.607104	0.948247	-6.12267	ell	Nochange
ENSDARG00000000588	-0.0923416	2.78617	-0.372829	0.709576	0.967849	-5.5364	grasp	Nochange
ENSDARG00000000606	0.241023	2.65757	0.952442	0.341747	0.873311	-5.19465	dnah6	Nochange
ENSDARG00000000631	0.0710821	5.53186	0.658731	0.510644	0.923496	-6.15689	ptpn4a	Nochange
ENSDARG00000000651	-0.0222442	0.666927	-0.0428557	0.965849	0.997414	-5.04503	osgepl1	Nochange
ENSDARG00000000666	0.195896	4.64324	1.43024	0.153834	0.761096	-5.16685	creg2	Nochange
ENSDARG00000000690	0.136205	3.63315	0.737843	0.461267	0.915058	-5.60734	sypl2b	Nochange
ENSDARG00000000729	-0.10907	4.67878	-0.786717	0.432155	0.906717	-5.83142	daxx	Nochange
ENSDARG00000000730	-0.066252	3.75059	-0.364587	0.715713	0.969001	-5.81202	slc6a22.1	Nochange
ENSDARG00000000747	-0.336107	1.84691	-0.950767	0.342595	0.873507	-4.96551	lcmt2	Nochange
ENSDARG00000000760	0.066484	1.61776	0.183461	0.854578	0.987696	-5.27399	znf511	Nochange
ENSDARG00000000767	-0.0541886	1.49264	-0.140687	0.888225	0.991258	-5.23603	spi1b	Nochange
ENSDARG00000000779	0.0228865	5.35637	0.202038	0.840043	0.985254	-6.3018	scfd1	Nochange
ENSDARG00000000796	-0.116634	4.1188	-0.711089	0.477658	0.919515	-5.7328	nr4a1	Nochange
ENSDARG00000000804	-0.515417	2.85711	-2.02662	0.043709	0.53727	-3.81862	rassf6	Nochange
ENSDARG00000000830	-0.0272739	3.89258	-0.157035	0.875337	0.990514	-5.90477	telo2	Nochange
ENSDARG00000000837	-0.0660102	4.47432	-0.450041	0.653052	0.958018	-5.97729	snx9a	Nochange
ENSDARG00000000853	0.0403505	5.84728	0.401703	0.688229	0.963306	-6.36179	dstyk	Nochange
ENSDARG00000000857	-0.0867115	5.27333	-0.737782	0.461304	0.915058	-6.02731	mapk14a	Nochange
ENSDARG00000000861	-0.0356148	7.43769	-0.466402	0.641313	0.954665	-6.60064	scrib	Nochange
ENSDARG00000000887	-0.558478	2.70942	-2.07904	0.0385818	0.522244	-3.71095	zgc:56699	Nochange
ENSDARG00000000906	0.184575	1.15582	0.437377	0.662197	0.959637	-5.11104	skap2	Nochange
ENSDARG00000000935	0.267782	3.77711	1.52937	0.127374	0.731718	-4.82499	unk	Nochange
ENSDARG00000000943	-0.170546	4.81808	-1.26695	0.206291	0.806012	-5.39179	dzip1	Nochange
ENSDARG00000000966	0.0409681	7.42655	0.536958	0.59175	0.943925	-6.56714	ncor2	Nochange
ENSDARG00000001014	-0.118323	8.03424	-1.63882	0.102445	0.694542	-5.44092	myh9b	Nochange
ENSDARG00000001015	-0.0871337	6.34214	-0.959111	0.338383	0.871553	-6.0855	znf384l	Nochange
ENSDARG00000001057	0.0899227	5.66039	0.861393	0.389806	0.893373	-6.03879	bysl	Nochange
ENSDARG00000001127	0.162138	5.01087	1.31898	0.188323	0.792828	-5.40444	slc17a6a	Nochange
ENSDARG00000001129	0.119561	6.65841	1.40818	0.160257	0.767304	-5.63228	dicer1	Nochange
ENSDARG00000001154	0.0875163	3.51397	0.453202	0.650776	0.957415	-5.72718	rimbp2	Nochange
ENSDARG00000001162	-0.0609764	6.57207	-0.702682	0.482875	0.92274	-6.33832	matr3l1.1	Nochange
ENSDARG00000001169	-0.193008	2.17648	-0.628576	0.530172	0.928505	-5.25583	hsd17b8	Nochange
ENSDARG00000001210	-0.186304	4.41153	-1.22979	0.219874	0.813928	-5.32999	arl14ep	Nochange
ENSDARG00000001220	0.0964428	7.642	1.29852	0.195244	0.798266	-5.90245	mycbp2	Nochange
ENSDARG00000001234	0.222055	3.69344	1.23013	0.219747	0.813928	-5.18303	map4k2	Nochange
ENSDARG00000001241	-0.0649866	6.93424	-0.795596	0.426983	0.905228	-6.32867	puf60b	Nochange
ENSDARG00000001244	0.0457486	7.40224	0.598807	0.549817	0.933391	-6.52986	srrm1	Nochange
ENSDARG00000001249	0.161724	2.19644	0.546233	0.585369	0.942038	-5.32776	pcgf1	Nochange
ENSDARG00000001259	0.321485	1.36284	0.827846	0.408508	0.897517	-4.99173	gas2a	Nochange
ENSDARG00000001313	-0.385416	5.08835	-3.04502	0.00256259	0.169068	-1.82298	g2e3	Nochange
ENSDARG00000001354	0.0777453	2.78759	0.319716	0.749437	0.97505	-5.56698	slc6a22.2	Nochange
ENSDARG00000001414	-0.0621882	3.40204	-0.305004	0.760604	0.97633	-5.73227	mctp2a	Nochange
ENSDARG00000001431	0.180895	9.17931	2.76073	0.00617289	0.27013	-3.12858	actn3b	Nochange
ENSDARG00000001437	0.0954127	2.71815	0.382177	0.702638	0.966014	-5.53164	slc2a1a	Nochange
ENSDARG00000001442	-0.0703842	3.28756	-0.332887	0.739485	0.9734	-5.69096	inppl1b	Nochange
ENSDARG00000001447	0.105403	4.40845	0.715967	0.474646	0.918516	-5.82645	mier1b	Nochange
ENSDARG00000001452	-0.287159	3.24023	-1.3166	0.189118	0.792828	-4.93433	adam8a	Nochange
ENSDARG00000001463	0.526264	4.08077	3.35037	0.000925273	0.0928458	-0.825441	tdh2	Nochange
ENSDARG00000001470	-0.0741753	3.2424	-0.345665	0.729871	0.971745	-5.67647	mhc1zea	Nochange
ENSDARG00000001498	0.55631	-0.0839902	0.856715	0.392382	0.893832	-4.74728	skap1	Nochange
ENSDARG00000001549	0.262925	3.34996	1.3173	0.188884	0.792828	-4.99995	sp3a	Nochange
ENSDARG00000001557	0.313751	4.4317	2.18257	0.0299514	0.478645	-3.84374	tomm34	Nochange
ENSDARG00000001558	-0.233044	5.9059	-2.30912	0.0217114	0.437415	-3.85168	kifc1	Nochange
ENSDARG00000001559	-0.162355	4.78412	-1.20103	0.230821	0.820436	-5.46204	csmd2	Nochange
ENSDARG00000001578	0.0573589	5.94757	0.586681	0.557921	0.934017	-6.29611	echs1	Nochange
ENSDARG00000001621	-0.0511469	4.17375	-0.319649	0.749488	0.97505	-5.94322	nfyal	Nochange
ENSDARG00000001634	-0.00784803	6.16352	-0.0837912	0.933286	0.99422	-6.50283	kirrel1a	Nochange
ENSDARG00000001676	0.0214067	5.91943	0.216047	0.829118	0.983538	-6.43331	gpm6bb	Nochange
ENSDARG00000001686	0.194657	1.43149	0.509422	0.610883	0.94834	-5.15276	uckl1a	Nochange
ENSDARG00000001710	0.0868126	7.19528	1.10999	0.268015	0.845054	-6.07616	flot1a	Nochange
ENSDARG00000001721	-0.3503	2.05351	-1.07238	0.284533	0.854466	-4.91407	oc90	Nochange
ENSDARG00000001729	-0.0363856	6.90009	-0.443566	0.65772	0.958888	-6.53977	strn3	Nochange
ENSDARG00000001733	-0.100928	4.62059	-0.716159	0.474528	0.918516	-5.86655	gulp1a	Nochange
ENSDARG00000001734	0.140929	4.76104	1.05883	0.290647	0.856578	-5.63404	fkbp8	Nochange
ENSDARG00000001754	-0.266132	4.8593	-1.98643	0.048023	0.5509	-4.28335	noc2l	Nochange
ENSDARG00000001760	0.11315	6.01619	1.17653	0.240446	0.826651	-5.8063	tnxba	Nochange
ENSDARG00000001767	-0.124348	4.11886	-0.757888	0.449196	0.911326	-5.69994	slc29a2	Nochange
ENSDARG00000001769	-0.0868858	5.86321	-0.861469	0.389764	0.893373	-6.07271	ptpra	Nochange
ENSDARG00000001771	0.736151	-0.287074	1.07545	0.283158	0.853193	-4.63559	otol1a	Nochange
ENSDARG00000001776	0.396883	2.90914	1.74876	0.0814984	0.6522	-4.32387	stim2b	Nochange
ENSDARG00000001777	0.0677129	5.7321	0.658973	0.510489	0.923422	-6.2038	nup155	Nochange
ENSDARG00000001781	-0.0931974	1.17718	-0.215855	0.829268	0.983538	-5.14718	tspan11	Nochange
ENSDARG00000001782	-0.0234523	3.10728	-0.105841	0.915789	0.993285	-5.6904	prkacba	Nochange
ENSDARG00000001785	-0.0377341	5.00476	-0.30122	0.763484	0.97648	-6.18108	irx2a	Nochange
ENSDARG00000001788	0.116626	7.80007	1.5943	0.112068	0.713126	-5.49767	atp5po	Nochange
ENSDARG00000001803	0.221483	2.65887	0.885434	0.376731	0.888486	-5.24853	kcnh6a	Nochange
ENSDARG00000001804	0.214195	1.26929	0.530582	0.596155	0.944651	-5.10858	zgc:112148	Nochange
ENSDARG00000001807	-0.20753	4.60857	-1.4502	0.148192	0.755814	-5.099	tnfrsf21	Nochange
ENSDARG00000001817	0.655484	0.872224	1.45457	0.146981	0.754885	-4.43696	zmp:0000000521	Nochange
ENSDARG00000001818	0.0521549	4.4739	0.359556	0.719468	0.969545	-6.02236	c3b.2	Nochange
ENSDARG00000001825	0.159096	1.3089	0.396246	0.692244	0.963452	-5.15976	cfap43	Nochange
ENSDARG00000001829	0.0507321	6.42358	0.572597	0.567406	0.936956	-6.39943	zgc:112982	Nochange
ENSDARG00000001835	0.0442088	5.02444	0.355385	0.722585	0.969891	-6.17628	nalcn	Nochange
ENSDARG00000001857	0.0736935	5.69645	0.710022	0.478319	0.920047	-6.16203	aff4	Nochange
ENSDARG00000001859	-0.452066	3.0322	-1.898	0.0587903	0.590201	-4.06197	dbx1b	Nochange
ENSDARG00000001870	0.226647	6.88315	2.78988	0.00565814	0.260275	-2.86079	atp1a1a.4	Nochange
ENSDARG00000001873	0.0168918	6.51533	0.190493	0.849069	0.987019	-6.55735	phgdh	Nochange
ENSDARG00000001879	-0.0199028	5.49025	-0.18121	0.856342	0.987847	-6.33517	nav2b	Nochange
ENSDARG00000001880	-0.0698043	4.15845	-0.433302	0.66515	0.959773	-5.89757	stx3a	Nochange
ENSDARG00000001881	-0.0607704	1.77732	-0.174743	0.861416	0.988234	-5.30645	cacnb3a	Nochange
ENSDARG00000001882	0.176573	5.23084	1.52715	0.127924	0.732065	-5.17453	kbtbd12	Nochange
ENSDARG00000001888	0.0416768	4.54469	0.292976	0.769771	0.977197	-6.06175	ppm1ba	Nochange
ENSDARG00000001889	-0.12847	9.08895	-1.93475	0.0540923	0.57374	-5.00019	tuba1a	Nochange
ENSDARG00000001890	0.0715248	6.92277	0.879353	0.380012	0.89113	-6.26436	stt3b	Nochange
ENSDARG00000001897	0.106025	5.27059	0.921148	0.357817	0.879714	-5.89485	man2b1	Nochange
ENSDARG00000001898	0.0989649	3.58827	0.524184	0.600592	0.946448	-5.71704	manea	Nochange
ENSDARG00000001906	0.381006	-0.344589	0.528744	0.597429	0.94494	-4.81617	si:dkey-247m21.3	Nochange
ENSDARG00000001909	-0.0226921	2.45155	-0.082294	0.934475	0.994692	-5.50373	vill	Nochange
ENSDARG00000001910	0.0222777	6.60503	0.259556	0.795409	0.979501	-6.55868	rorab	Nochange
ENSDARG00000001912	0.0528448	2.91249	0.225998	0.821378	0.981469	-5.62304	drd4-rs	Nochange
ENSDARG00000001913	0.0129175	4.62825	0.0923228	0.926512	0.993762	-6.1205	palmda	Nochange
ENSDARG00000001929	-0.0172318	4.16587	-0.107739	0.914285	0.993285	-5.9871	pink1	Nochange
ENSDARG00000001930	-0.0631307	4.78545	-0.471667	0.637555	0.954188	-6.05436	klhl15	Nochange
ENSDARG00000001933	-0.0684271	2.79136	-0.277714	0.78145	0.978279	-5.56647	prkag2b	Nochange
ENSDARG00000001937	0.109293	2.89376	0.46625	0.641422	0.954665	-5.55021	LO018422.1	Nochange
ENSDARG00000001939	-0.253191	4.57657	-1.74547	0.0820696	0.65266	-4.642	b3gat3	Nochange
ENSDARG00000001940	-0.00678428	5.37332	-0.0600123	0.952191	0.997036	-6.32186	dnajc1	Nochange
ENSDARG00000001950	0.0191874	9.22755	0.292517	0.770122	0.977197	-6.81536	ak1	Nochange
ENSDARG00000001953	-0.092519	3.9106	-0.532782	0.594634	0.944166	-5.78323	pfkfb3	Nochange
ENSDARG00000001968	-0.280737	3.38622	-1.34836	0.1787	0.782515	-4.9315	dock5	Nochange
ENSDARG00000001969	-0.0671964	4.73096	-0.493768	0.621882	0.95136	-6.02899	txlng	Nochange
ENSDARG00000001975	-0.0648358	4.88055	-0.497603	0.61918	0.950136	-6.06835	hsd11b2	Nochange
ENSDARG00000001976	0.171248	3.53038	0.901519	0.368136	0.883779	-5.45934	fkbp16	Nochange
ENSDARG00000001993	0.464487	7.85331	6.42741	6.06117e-10	7.69198e-07	12.2252	myhb	Nochange
ENSDARG00000001994	0.1189	8.06768	1.66646	0.0968107	0.683414	-5.40512	stxbp1a	Nochange
ENSDARG00000001999	-0.0596418	5.19958	-0.501842	0.616198	0.949909	-6.15288	adamts18	Nochange
ENSDARG00000002002	-0.139629	2.17561	-0.457465	0.647714	0.956718	-5.33589	lmcd1	Nochange
ENSDARG00000002006	0.137477	4.63345	0.996972	0.319694	0.866575	-5.66053	rxrbb	Nochange
ENSDARG00000002013	-0.0514497	3.71862	-0.280426	0.779371	0.977965	-5.83051	grb10a	Nochange
ENSDARG00000002016	-0.120182	4.70377	-0.872284	0.383848	0.892274	-5.76923	ppil2	Nochange
ENSDARG00000002020	0.0906842	4.82364	0.695326	0.487464	0.923079	-5.953	rictorb	Nochange
ENSDARG00000002021	0.0740469	5.48246	0.676003	0.499632	0.923174	-6.13435	pygb	Nochange
ENSDARG00000002026	0.179797	3.94207	1.06996	0.285619	0.854525	-5.41299	qkib	Nochange
ENSDARG00000002031	-0.212427	4.9062	-1.6216	0.106086	0.702487	-4.92324	tox4a	Nochange
ENSDARG00000002037	-0.0856854	3.4627	-0.43097	0.666843	0.9603	-5.70587	pfkfb2b	Nochange
ENSDARG00000002060	0.00998355	0.920206	0.0212789	0.983039	0.998169	-5.10709	brf2	Nochange
ENSDARG00000002071	-0.0295492	5.77602	-0.287264	0.774136	0.977197	-6.37843	adss2	Nochange
ENSDARG00000002077	-0.0584972	3.03523	-0.257459	0.797026	0.979501	-5.64161	mnat1	Nochange
ENSDARG00000002082	-0.130175	7.4069	-1.68659	0.0928665	0.676859	-5.30227	csnk2a1	Nochange
ENSDARG00000002084	0.162437	6.95275	2.0151	0.0449105	0.544326	-4.66424	lamb2	Nochange
ENSDARG00000002127	-0.0120533	6.12686	-0.127607	0.898557	0.99169	-6.49062	stam	Nochange
ENSDARG00000002128	-0.20538	4.24205	-1.29023	0.198104	0.800509	-5.21394	cwf19l1	Nochange
ENSDARG00000002131	-0.0525639	6.86179	-0.636822	0.524794	0.927293	-6.43033	celf2	Nochange
ENSDARG00000002165	0.157262	1.56746	0.430559	0.667141	0.960319	-5.21128	psme1	Nochange
ENSDARG00000002167	0.179369	4.94374	1.42992	0.153925	0.761096	-5.24294	cacnb1	Nochange
ENSDARG00000002168	-0.0373661	5.63418	-0.352184	0.724982	0.970948	-6.32416	tra2b	Nochange
ENSDARG00000002172	0.046103	4.34636	0.304727	0.760815	0.97633	-6.00423	aplnra	Nochange
ENSDARG00000002174	-0.495055	3.19339	-2.18016	0.0301319	0.479544	-3.58402	itfg2	Nochange
ENSDARG00000002184	0.226146	4.98137	1.82508	0.069122	0.624433	-4.63999	igbp1	Nochange
ENSDARG00000002190	-0.257169	5.76703	-2.44591	0.0151039	0.386081	-3.5109	chmp2bb	Nochange
ENSDARG00000002192	0.193932	4.44583	1.34267	0.180535	0.785161	-5.23194	aspn	Nochange
ENSDARG00000002194	-0.226753	1.80054	-0.645091	0.51943	0.926115	-5.15098	rhd	Nochange
ENSDARG00000002196	-0.085935	4.76133	-0.635824	0.525444	0.927293	-5.95893	bach1b	Nochange
ENSDARG00000002197	-0.0384002	6.83462	-0.463329	0.643511	0.955348	-6.52089	pygl	Nochange
ENSDARG00000002204	-0.591216	2.28033	-1.89548	0.0591248	0.591101	-3.96989	hspb11	Nochange
ENSDARG00000002210	0.063382	2.89555	0.269546	0.787721	0.978325	-5.61026	stk25a	Nochange
ENSDARG00000002213	0.127894	2.28386	0.447104	0.655168	0.958888	-5.39046	invs	Nochange
ENSDARG00000002215	-0.0957615	5.45476	-0.856158	0.392689	0.893832	-5.98011	rtca	Nochange
ENSDARG00000002216	0.186788	5.16466	1.58366	0.114472	0.716992	-5.07513	tbx3a	Nochange
ENSDARG00000002217	0.0171478	6.27063	0.187471	0.851436	0.987679	-6.51221	scocb	Nochange
ENSDARG00000002219	0.320265	0.601386	0.623629	0.533411	0.928505	-4.93439	si:dkey-103j14.5	Nochange
ENSDARG00000002220	0.0155383	4.03653	0.0937996	0.92534	0.993762	-5.95537	C5H9orf78	Nochange
ENSDARG00000002230	0.290513	7.03033	3.66144	0.000303091	0.0438852	-0.212596	sypb	Nochange
ENSDARG00000002231	-0.145567	2.44226	-0.521449	0.602492	0.946686	-5.37999	plpp2a	Nochange
ENSDARG00000002235	0.0896573	6.71251	1.06625	0.287289	0.854615	-6.05422	mmp14a	Nochange
ENSDARG00000002240	0.0222062	6.29801	0.244031	0.807397	0.980767	-6.50572	psmb6	Nochange
ENSDARG00000002241	0.62185	0.250749	1.09233	0.275685	0.84966	-4.66482	kcna2a	Nochange
ENSDARG00000002249	0.13328	3.56663	0.706768	0.480336	0.921729	-5.61	tbxas1	Nochange
ENSDARG00000002255	0.115396	5.61118	1.09439	0.274782	0.84856	-5.8075	epb41l3a	Nochange
ENSDARG00000002259	-0.562793	0.819324	-1.06689	0.287001	0.854615	-4.70208	ca15c	Nochange
ENSDARG00000002264	-0.270422	3.50653	-1.34685	0.179187	0.783024	-4.96147	mrpl41	Nochange
ENSDARG00000002267	-0.0962324	4.54173	-0.665385	0.506387	0.923174	-5.8792	dcaf13	Nochange
ENSDARG00000002271	-0.260202	6.17917	-2.73071	0.00674664	0.276715	-2.88562	zfand5b	Nochange
ENSDARG00000002285	-0.0596092	5.31584	-0.513764	0.607848	0.948247	-6.17704	mcoln1a	Nochange
ENSDARG00000002293	-0.0112152	1.98862	-0.0349432	0.972151	0.997883	-5.37969	si:ch211-197g15.6	Nochange
ENSDARG00000002295	0.874901	0.183195	1.52667	0.128045	0.732065	-4.35544	si:dkey-21p1.3	Nochange
ENSDARG00000002299	0.171546	2.89548	0.737953	0.461201	0.915058	-5.41112	arsh	Nochange
ENSDARG00000002300	0.203286	1.46199	0.535363	0.592851	0.943925	-5.14969	p2rx2	Nochange
ENSDARG00000002304	-0.408668	2.06962	-1.2484	0.212993	0.812322	-4.75284	gins2	Nochange
ENSDARG00000002305	0.0362928	6.80507	0.437708	0.661957	0.959637	-6.53127	me3	Nochange
ENSDARG00000002311	-0.189843	2.75731	-0.751736	0.452882	0.912815	-5.33503	fabp11b	Nochange
ENSDARG00000002330	-0.27721	1.99632	-0.839735	0.401819	0.895774	-5.08153	lhx8a	Nochange
ENSDARG00000002332	0.00126979	4.95825	0.0100431	0.991995	0.998169	-6.2151	frmd6	Nochange
ENSDARG00000002333	-0.0239248	4.04823	-0.144547	0.885179	0.991258	-5.94982	fam102bb	Nochange
ENSDARG00000002336	0.0257353	5.61938	0.24223	0.808791	0.980767	-6.3571	dlc	Nochange
ENSDARG00000002339	-0.172635	4.01834	-1.01715	0.310017	0.863237	-5.45481	sgf29	Nochange
ENSDARG00000002344	-0.0827416	9.60412	-1.29249	0.19732	0.800394	-6.05409	tubb4b	Nochange
ENSDARG00000002353	0.560806	0.0373683	0.902406	0.367666	0.883595	-4.74065	tagapa	Nochange
ENSDARG00000002355	0.409037	1.45721	1.10271	0.271159	0.846539	-4.81877	shpk	Nochange
ENSDARG00000002362	0.0590971	5.16908	0.497388	0.61933	0.950136	-6.15636	ubald1a	Nochange
ENSDARG00000002365	0.0117045	4.92279	0.09167	0.92703	0.993762	-6.202	cers5	Nochange
ENSDARG00000002369	0.00364348	6.84427	0.0440256	0.964917	0.997414	-6.62939	UBB	Nochange
ENSDARG00000002377	-0.0222482	3.82106	-0.125647	0.900107	0.99169	-5.89008	mief2	Nochange
ENSDARG00000002385	0.0117041	4.44783	0.0797625	0.936487	0.995235	-6.07013	atm	Nochange
ENSDARG00000002391	-0.359486	2.29135	-1.19203	0.234322	0.823065	-4.85417	tlcd1	Nochange
ENSDARG00000002394	0.37229	0.872269	0.808601	0.419475	0.903734	-4.90635	ugt5d1	Nochange
ENSDARG00000002396	0.480576	2.88296	2.11321	0.035524	0.508877	-3.70838	cry-dash	Nochange
ENSDARG00000002401	-0.0325292	4.24866	-0.208013	0.83538	0.984405	-5.99305	gale	Nochange
ENSDARG00000002402	0.0836403	4.69196	0.616773	0.537917	0.929369	-5.96575	ercc3	Nochange
ENSDARG00000002403	-0.315637	6.0091	-3.18242	0.0016358	0.12743	-1.58687	nusap1	Nochange
ENSDARG00000002405	0.215835	3.88262	1.26602	0.206626	0.806701	-5.18672	si:ch211-225b11.1	Nochange
ENSDARG00000002406	0.561872	0.789825	1.20099	0.230833	0.820436	-4.64558	zmynd10	Nochange
ENSDARG00000002411	-0.0259403	3.21428	-0.121373	0.903488	0.99169	-5.71889	pde4cb	Nochange
ENSDARG00000002445	-0.283471	5.17333	-2.30771	0.0217911	0.437415	-3.69903	prdm1a	Nochange
ENSDARG00000002463	-0.0670824	3.86506	-0.38227	0.702569	0.966014	-5.83767	arhgef37	Nochange
ENSDARG00000002467	0.272643	3.22259	1.30857	0.191822	0.795211	-4.98013	rdh14b	Nochange
ENSDARG00000002479	-0.243488	4.78653	-1.77584	0.0769151	0.641892	-4.6431	ercc6l	Nochange
ENSDARG00000002483	-0.588458	1.86974	-1.63448	0.103353	0.695801	-4.29008	wnt7ab	Nochange
ENSDARG00000002487	0.0271607	4.36775	0.180699	0.856743	0.988036	-6.03691	noc3l	Nochange
ENSDARG00000002494	0.0456505	4.07774	0.27834	0.78097	0.978253	-5.93655	itgb6	Nochange
ENSDARG00000002506	-0.385972	5.03592	-3.00382	0.00292291	0.183845	-1.92985	C7H16orf87	Nochange
ENSDARG00000002507	-0.0239959	4.98953	-0.191009	0.848666	0.986939	-6.204	itga10	Nochange
ENSDARG00000002509	0.0742813	0.369363	0.129244	0.897263	0.99169	-4.98209	zgc:153911	Nochange
ENSDARG00000002510	0.264576	2.00636	0.851217	0.395422	0.895761	-5.11652	dmbx1b	Nochange
ENSDARG00000002523	-0.0637618	6.37697	-0.708217	0.479437	0.921213	-6.29857	hsdl2	Nochange
ENSDARG00000002533	0.564265	1.34177	1.47378	0.141735	0.750224	-4.45699	adora2b	Nochange
ENSDARG00000002536	0.0418181	6.14064	0.445778	0.656124	0.958888	-6.40722	tm9sf4	Nochange
ENSDARG00000002538	0.0983922	5.565	0.920137	0.358343	0.879767	-5.96621	smu1a	Nochange
ENSDARG00000002546	0.0639972	5.50325	0.588556	0.556664	0.934017	-6.19214	rundc3ab	Nochange
ENSDARG00000002549	0.136575	3.8755	0.792443	0.428816	0.90573	-5.63222	eif3eb	Nochange
ENSDARG00000002552	-0.0215381	5.8385	-0.213411	0.831171	0.983538	-6.41212	mapkapk2a	Nochange
ENSDARG00000002564	0.0878348	5.46873	0.802038	0.423254	0.904715	-6.04121	syngr1a	Nochange
ENSDARG00000002571	-0.110653	4.5137	-0.759229	0.448395	0.911283	-5.80651	tmod2	Nochange
ENSDARG00000002576	0.52992	0.383544	0.963354	0.336254	0.871155	-4.74991	cabp5a	Nochange
ENSDARG00000002582	-0.0360847	5.09498	-0.295403	0.767919	0.977197	-6.20688	tbx15	Nochange
ENSDARG00000002587	-0.0771218	7.82493	-1.05159	0.293954	0.857006	-6.20036	dpysl3	Nochange
ENSDARG00000002589	0.0242264	10.4363	0.396397	0.692133	0.963452	-6.85959	mylpfb	Nochange
ENSDARG00000002591	-0.185767	5.76564	-1.77762	0.076621	0.641701	-4.87005	ruvbl1	Nochange
ENSDARG00000002593	-0.215996	5.40184	-1.88541	0.0604761	0.595487	-4.59801	slc45a2	Nochange
ENSDARG00000002600	0.167826	3.68471	0.924964	0.355832	0.878857	-5.47936	pcsk1	Nochange
ENSDARG00000002601	0.190175	2.98416	0.843518	0.399705	0.895774	-5.36201	irx7	Nochange
ENSDARG00000002607	0.0641992	4.06525	0.392838	0.694757	0.964338	-5.89945	unm_sa1614	Nochange
ENSDARG00000002609	-0.0263772	4.68992	-0.192413	0.847567	0.986481	-6.12003	rnf145a	Nochange
ENSDARG00000002613	-0.257256	3.45841	-1.23886	0.216502	0.812757	-5.07603	rpa3	Nochange
ENSDARG00000002632	0.101956	7.29716	1.3117	0.190766	0.794322	-5.84883	anxa11b	Nochange
ENSDARG00000002635	-0.0253485	4.61554	-0.180416	0.856965	0.988036	-6.10187	FAM184A	Nochange
ENSDARG00000002642	0.0684706	5.03794	0.557104	0.57793	0.940139	-6.0925	sh3gl1b	Nochange
ENSDARG00000002644	0.298616	4.4337	2.0767	0.0387996	0.522244	-4.05407	rgs5a	Nochange
ENSDARG00000002656	0.304126	4.86997	2.40395	0.0169106	0.405807	-3.45928	stxbp5a	Nochange
ENSDARG00000002659	-0.21832	7.59199	-2.89215	0.00414581	0.217809	-2.6457	mapre1b	Nochange
ENSDARG00000002663	-0.00304277	4.25785	-0.019584	0.98439	0.998169	-6.01876	optn	Nochange
ENSDARG00000002666	-0.298988	1.83815	-0.853502	0.394157	0.894827	-5.03448	kcnj1b	Nochange
ENSDARG00000002670	-0.122669	4.61954	-0.86769	0.386354	0.893067	-5.75021	ATG14	Nochange
ENSDARG00000002682	-0.0198817	4.95799	-0.156643	0.875647	0.990514	-6.20176	tbcela	Nochange
ENSDARG00000002690	-0.258581	3.81531	-1.42258	0.156042	0.763208	-4.94078	rabif	Nochange
ENSDARG00000002696	0.400144	7.05076	5.07667	7.27309e-07	0.000341108	5.46342	gnb3b	Nochange
ENSDARG00000002701	0.777157	0.977499	1.80579	0.0720933	0.631261	-4.06098	rasl12	Nochange
ENSDARG00000002710	-0.0883049	8.87927	-1.31108	0.190972	0.794322	-5.98078	ncl	Nochange
ENSDARG00000002720	-0.175154	3.90026	-0.99804	0.319177	0.866331	-5.44248	utp15	Nochange
ENSDARG00000002728	0.912615	-1.28781	0.974097	0.330903	0.871155	-4.63358	kiss1ra	Nochange
ENSDARG00000002731	-0.0878763	6.54145	-1.00042	0.318028	0.866108	-6.08256	sdc2	Nochange
ENSDARG00000002732	0.0937048	4.0504	0.571316	0.568273	0.936956	-5.81649	spon2b	Nochange
ENSDARG00000002745	-0.149966	7.12222	-1.87956	0.0612728	0.600012	-4.93098	tdh	Nochange
ENSDARG00000002748	0.00941625	4.39298	0.0630027	0.949812	0.997025	-6.05522	sema6d	Nochange
ENSDARG00000002750	-0.0944736	4.46881	-0.638889	0.523451	0.926725	-5.87479	phf20a	Nochange
ENSDARG00000002754	-0.0558973	2.05743	-0.176514	0.860026	0.988112	-5.38146	pdcd2l	Nochange
ENSDARG00000002758	0.0362854	5.98745	0.373874	0.708799	0.967579	-6.40337	dedd1	Nochange
ENSDARG00000002760	-0.241705	3.01934	-1.03462	0.301798	0.859953	-5.17831	gdf5	Nochange
ENSDARG00000002764	-0.0937345	4.64114	-0.669512	0.503756	0.923174	-5.90363	miox	Nochange
ENSDARG00000002768	0.0342466	12.3216	0.626259	0.531688	0.928505	-6.84669	pvalb2	Nochange
ENSDARG00000002779	0.359689	1.36029	0.925932	0.355329	0.878407	-4.9281	pdx1	Nochange
ENSDARG00000002787	0.022786	6.296	0.249723	0.802996	0.980767	-6.50392	tle3a	Nochange
ENSDARG00000002790	0.0657172	7.88968	0.904282	0.366673	0.882856	-6.35253	ap2m1a	Nochange
ENSDARG00000002791	0.0311962	8.98979	0.468291	0.639964	0.954623	-6.73275	atp1a1a.1	Nochange
ENSDARG00000002792	-0.0991985	6.32875	-1.08852	0.277361	0.849959	-5.95242	arcn1a	Nochange
ENSDARG00000002795	-0.170291	5.23335	-1.43151	0.153471	0.761096	-5.28527	meis3	Nochange
ENSDARG00000002798	-0.0496302	3.45027	-0.24951	0.803161	0.980767	-5.76184	cog8	Nochange
ENSDARG00000002826	-0.132862	2.91984	-0.5586	0.57691	0.939552	-5.49385	cep57l1	Nochange
ENSDARG00000002830	-0.0138939	3.65004	-0.0745782	0.940607	0.996108	-5.84783	trmt2a	Nochange
ENSDARG00000002831	0.0267267	3.38795	0.131592	0.895408	0.991659	-5.77307	col4a4	Nochange
ENSDARG00000002840	0.117657	6.58525	1.37094	0.171563	0.777934	-5.67054	si:dkey-28b4.8	Nochange
ENSDARG00000002847	0.137108	2.1122	0.452478	0.651297	0.95742	-5.34399	fndc1	Nochange
ENSDARG00000002872	-0.0968608	4.04187	-0.580009	0.562405	0.935275	-5.79372	zgc:113210	Nochange
ENSDARG00000002877	-0.0289762	5.15396	-0.241472	0.809378	0.980767	-6.23724	reps1	Nochange
ENSDARG00000002880	0.0823565	4.14354	0.516538	0.605913	0.947916	-5.86923	vps50	Nochange
ENSDARG00000002894	0.105313	3.46186	0.53965	0.589895	0.943326	-5.67428	aven	Nochange
ENSDARG00000002897	0.312113	4.11293	1.97539	0.0492679	0.555142	-4.17709	si:ch211-160o17.2	Nochange
ENSDARG00000002909	0.00186169	5.22317	0.0158464	0.987369	0.998169	-6.28575	tjp3	Nochange
ENSDARG00000002912	-0.00939754	5.72437	-0.0907701	0.927744	0.993762	-6.40446	adipor1a	Nochange
ENSDARG00000002916	-0.0581177	4.64153	-0.416103	0.677673	0.96152	-6.0389	sec31b	Nochange
ENSDARG00000002917	-0.113517	-0.14028	-0.160201	0.872846	0.990083	-4.87849	gls2b	Nochange
ENSDARG00000002933	0.00605291	4.21129	0.0384526	0.969356	0.997414	-6.00602	gbx2	Nochange
ENSDARG00000002937	-0.186173	5.57121	-1.70559	0.0892639	0.66994	-4.94839	meis1a	Nochange
ENSDARG00000002945	-0.0155491	3.81878	-0.087506	0.930336	0.99396	-5.89426	bgnb	Nochange
ENSDARG00000002947	0.232498	3.58056	1.24897	0.212785	0.812322	-5.13384	abcd3b	Nochange
ENSDARG00000002949	0.0232606	6.13273	0.247111	0.805015	0.980767	-6.47193	ppp6c	Nochange
ENSDARG00000002952	-0.152644	6.23915	-1.63447	0.103356	0.695801	-5.20694	smo	Nochange
ENSDARG00000002956	-0.109964	1.63698	-0.299031	0.765152	0.976827	-5.24307	si:dkey-32n7.4	Nochange
ENSDARG00000002967	-0.00654207	4.66587	-0.0474744	0.962171	0.997414	-6.13173	pdap1b	Nochange
ENSDARG00000002968	0.193834	4.6964	1.44501	0.149644	0.7566	-5.16051	a1cf	Nochange
ENSDARG00000002970	-0.0776632	6.60149	-0.897517	0.370263	0.885202	-6.18941	ss18	Nochange
ENSDARG00000002971	-0.0319283	4.79248	-0.239606	0.810822	0.980767	-6.13895	phc1	Nochange
ENSDARG00000002986	0.304357	-0.784216	0.36249	0.717277	0.969142	-4.79284	gda	Nochange
ENSDARG00000002988	-0.14162	6.20797	-1.51163	0.131827	0.736296	-5.38973	tnnt2d	Nochange
ENSDARG00000002991	-0.0771091	4.92465	-0.598483	0.550032	0.933391	-6.02678	cep135	Nochange
ENSDARG00000002994	0.116843	5.56713	1.09533	0.274373	0.84856	-5.7962	itpkca	Nochange
ENSDARG00000003008	-0.0272942	5.66389	-0.259327	0.795585	0.979501	-6.35986	prkcea	Nochange
ENSDARG00000003017	-0.142699	5.20213	-1.19213	0.234283	0.823065	-5.58201	ube2al	Nochange
ENSDARG00000003020	0.345081	3.26645	1.69788	0.0907122	0.671689	-4.46944	lrrc4.2	Nochange
ENSDARG00000003021	-0.152712	4.14943	-0.936769	0.349736	0.875316	-5.56343	hdac8	Nochange
ENSDARG00000003022	-0.051469	3.29191	-0.245529	0.806239	0.980767	-5.71723	limk1b	Nochange
ENSDARG00000003027	0.134871	2.14228	0.448588	0.654098	0.958685	-5.35393	scnm1	Nochange
ENSDARG00000003032	0.078942	9.10975	1.19626	0.232671	0.822234	-6.14261	eif4a1b	Nochange
ENSDARG00000003035	-0.0382107	7.86731	-0.523494	0.601071	0.946448	-6.61626	hspa9	Nochange
ENSDARG00000003041	0.12127	3.2795	0.586352	0.558142	0.934017	-5.60079	CABZ01111496.1	Nochange
ENSDARG00000003046	0.0640433	4.48098	0.442408	0.658557	0.958888	-5.99399	sorbs2a	Nochange
ENSDARG00000003054	-0.292416	-0.0680163	-0.414225	0.679046	0.96152	-4.84784	tacr3l	Nochange
ENSDARG00000003058	0.0563886	4.25478	0.364237	0.715973	0.969001	-5.9602	fgfr1op	Nochange
ENSDARG00000003061	0.149288	4.9835	1.20141	0.230672	0.820436	-5.53855	cd276	Nochange
ENSDARG00000003068	-0.0783343	5.67004	-0.741258	0.459198	0.913989	-6.12244	gorasp1a	Nochange
ENSDARG00000003069	0.265224	3.94866	1.59423	0.112084	0.713126	-4.76994	btbd7	Nochange
ENSDARG00000003081	0.237788	9.42166	3.69558	0.000266872	0.0399631	-0.264789	mybphb	Nochange
ENSDARG00000003084	0.441787	2.0368	1.45917	0.145711	0.753376	-4.56575	spire2	Nochange
ENSDARG00000003085	0.0405435	2.85118	0.169246	0.865733	0.98835	-5.61527	stambpl1	Nochange
ENSDARG00000003087	0.0066008	5.03549	0.0533267	0.957512	0.997299	-6.23498	ubxn6	Nochange
ENSDARG00000003091	-0.0084289	4.67077	-0.0612036	0.951243	0.997025	-6.13194	oclnb	Nochange
ENSDARG00000003098	-0.0125038	8.17358	-0.175877	0.860525	0.988234	-6.76383	kdm5bb	Nochange
ENSDARG00000003109	-0.0757807	6.01274	-0.778142	0.437184	0.908455	-6.17317	rcan1a	Nochange
ENSDARG00000003113	0.206875	5.12267	1.74166	0.0827363	0.653418	-4.81438	ada	Nochange
ENSDARG00000003127	-0.0558755	5.57713	-0.518406	0.604611	0.947474	-6.2386	zgc:123105	Nochange
ENSDARG00000003132	-0.0271873	4.23487	-0.172124	0.863472	0.98835	-5.99724	apip	Nochange
ENSDARG00000003142	0.160706	4.18314	1.02619	0.305742	0.861437	-5.51601	dachc	Nochange
ENSDARG00000003144	0.00337606	1.65749	0.00938712	0.992517	0.998169	-5.29222	pxmp2	Nochange
ENSDARG00000003146	0.182426	0.866425	0.388376	0.698051	0.965515	-5.05787	si:dkey-27m7.4	Nochange
ENSDARG00000003151	-0.0343187	7.55644	-0.455743	0.648951	0.957231	-6.61866	skp1	Nochange
ENSDARG00000003153	-0.163459	5.49827	-1.46296	0.144671	0.753132	-5.30409	nudt21	Nochange
ENSDARG00000003157	-0.252788	3.37302	-1.20851	0.227934	0.818351	-5.09002	nfkbil1	Nochange
ENSDARG00000003165	0.0113124	5.49322	0.102982	0.918056	0.99355	-6.34895	nr2f6b	Nochange
ENSDARG00000003167	-0.0167874	3.82318	-0.094932	0.924441	0.993762	-5.8939	mlst8	Nochange
ENSDARG00000003169	0.0205367	7.10878	0.258613	0.796136	0.979501	-6.63665	magi1b	Nochange
ENSDARG00000003175	0.0998649	4.51848	0.699621	0.484782	0.92274	-5.86695	stx5al	Nochange
ENSDARG00000003181	-0.0422557	2.98216	-0.182969	0.854963	0.987696	-5.64281	sult1st4	Nochange
ENSDARG00000003189	0.0107584	7.61495	0.144075	0.885551	0.991258	-6.71856	psmd1	Nochange
ENSDARG00000003193	-0.19648	3.34925	-0.939989	0.348085	0.875316	-5.34996	rassf7b	Nochange
ENSDARG00000003197	-0.168818	2.53992	-0.623242	0.533665	0.928505	-5.35496	wdr21	Nochange
ENSDARG00000003200	0.0633408	4.31694	0.417318	0.676786	0.96152	-5.95845	foxm1	Nochange
ENSDARG00000003205	0.208008	4.65716	1.53255	0.126589	0.731019	-5.02752	ngly1	Nochange
ENSDARG00000003206	0.193757	3.62522	1.05166	0.293921	0.857006	-5.35121	chchd6a	Nochange
ENSDARG00000003207	-0.127156	2.33466	-0.4403	0.660081	0.959246	-5.3854	mterf3	Nochange
ENSDARG00000003208	-0.1188	3.82957	-0.666648	0.505581	0.923174	-5.68484	pomk	Nochange
ENSDARG00000003210	0.221073	3.4112	1.12112	0.263258	0.841659	-5.22879	ano2a	Nochange
ENSDARG00000003213	-0.0683294	6.68522	-0.802798	0.422816	0.904583	-6.28346	naa15a	Nochange
ENSDARG00000003216	-0.095972	6.53613	-1.09462	0.274682	0.84856	-5.98435	anxa2a	Nochange
ENSDARG00000003217	-0.31019	4.06409	-1.82712	0.0688142	0.623704	-4.387	urb2	Nochange
ENSDARG00000003219	0.0465709	4.35679	0.309929	0.75686	0.975852	-6.00522	bin2a	Nochange
ENSDARG00000003235	-0.0917828	4.94855	-0.717677	0.473593	0.918466	-5.95629	nup88	Nochange
ENSDARG00000003244	0.0443442	3.43848	0.224239	0.822745	0.981556	-5.77276	gbp3	Nochange
ENSDARG00000003250	0.221362	2.26297	0.775306	0.438855	0.908455	-5.22594	pik3cd	Nochange
ENSDARG00000003251	0.0169019	3.59901	0.0896053	0.928669	0.993762	-5.8349	zbtb22b	Nochange
ENSDARG00000003257	-0.114298	3.19488	-0.526607	0.59891	0.945199	-5.5874	zgc:101559	Nochange
ENSDARG00000003259	0.331343	1.92473	1.04269	0.298049	0.858271	-4.9558	loxa	Nochange
ENSDARG00000003269	0.195156	6.14113	2.09843	0.0368201	0.515596	-4.36988	clcn3	Nochange
ENSDARG00000003270	0.0837666	3.99541	0.502883	0.615467	0.949792	-5.83558	dhps	Nochange
ENSDARG00000003281	-0.202211	4.7625	-1.47122	0.142427	0.751829	-5.10853	pik3ip1	Nochange
ENSDARG00000003287	-0.0330638	4.01773	-0.197119	0.843886	0.985867	-5.93161	wdr12	Nochange
ENSDARG00000003290	0.488229	2.68982	2.01517	0.0449038	0.544326	-3.85717	dab1b	Nochange
ENSDARG00000003293	0.130475	6.02314	1.33645	0.182555	0.787375	-5.61305	sox9a	Nochange
ENSDARG00000003307	0.040392	5.2947	0.35153	0.725472	0.970948	-6.24734	stx16	Nochange
ENSDARG00000003308	-0.216307	6.3215	-2.34963	0.0195311	0.428803	-3.84036	emc2	Nochange
ENSDARG00000003311	0.224126	5.66509	2.16877	0.0309955	0.48177	-4.13363	pank2	Nochange
ENSDARG00000003313	0.243417	2.57159	0.945613	0.345213	0.873942	-5.18114	eps8l1b	Nochange
ENSDARG00000003320	0.144641	5.22812	1.24669	0.21362	0.812322	-5.54653	fam91a1	Nochange
ENSDARG00000003326	0.456988	1.26701	1.15407	0.249519	0.83113	-4.74669	cacng5a	Nochange
ENSDARG00000003328	-0.152625	3.94488	-0.882768	0.378167	0.889529	-5.55649	slf2	Nochange
ENSDARG00000003344	0.311676	0.826055	0.661432	0.508914	0.923174	-4.96382	trpc2b	Nochange
ENSDARG00000003373	0.199284	4.09752	1.24591	0.213904	0.812458	-5.26265	commd2	Nochange
ENSDARG00000003375	-0.0876567	4.42913	-0.588328	0.556817	0.934017	-5.89469	gng12a	Nochange
ENSDARG00000003381	0.274492	3.75011	1.55822	0.120382	0.724013	-4.77791	si:ch211-266g18.6	Nochange
ENSDARG00000003382	-0.123285	4.86096	-0.937024	0.349605	0.875316	-5.75573	cwc25	Nochange
ENSDARG00000003383	0.0531267	5.20313	0.451247	0.652183	0.957482	-6.18594	asb8	Nochange
ENSDARG00000003395	-0.132062	3.2201	-0.612242	0.540906	0.929705	-5.5491	col4a3	Nochange
ENSDARG00000003398	-0.0969971	5.20954	-0.815767	0.415371	0.901672	-5.9523	rbpja	Nochange
ENSDARG00000003399	-0.140489	1.55497	-0.3706	0.711233	0.968087	-5.20277	fgf8a	Nochange
ENSDARG00000003403	0.213537	5.53751	2.00132	0.0463847	0.547752	-4.44141	tenm1	Nochange
ENSDARG00000003411	-0.2993	3.54869	-1.51057	0.132096	0.736296	-4.75835	foxa2	Nochange
ENSDARG00000003414	0.0403919	0.482032	0.0730127	0.941851	0.996144	-5.00602	capslb	Nochange
ENSDARG00000003420	-0.0406838	3.05914	-0.180757	0.856697	0.988036	-5.66465	chrna5	Nochange
ENSDARG00000003421	-0.136342	4.2807	-0.871922	0.384045	0.892274	-5.65467	igf2bp2a	Nochange
ENSDARG00000003429	-0.0594503	7.22954	-0.757968	0.449148	0.911326	-6.39856	hnrnpdl	Nochange
ENSDARG00000003444	0.205971	4.24399	1.34136	0.18096	0.785363	-5.18327	dhrs7	Nochange
ENSDARG00000003446	-0.0184765	4.3866	-0.123263	0.901993	0.99169	-6.04619	ippk	Nochange
ENSDARG00000003449	-0.113693	2.98672	-0.489615	0.624814	0.951985	-5.546	pde10a	Nochange
ENSDARG00000003462	-0.693675	0.423438	-1.11028	0.26789	0.84495	-4.63512	fech	Nochange
ENSDARG00000003469	-0.324337	6.44969	-3.59074	0.000393288	0.0528836	-0.35592	neurod4	Nochange
ENSDARG00000003475	0.217065	0.616628	0.421369	0.67383	0.96152	-4.99569	sult1st5	Nochange
ENSDARG00000003486	-0.0681367	7.43619	-0.891647	0.373397	0.887351	-6.31422	ppp1caa	Nochange
ENSDARG00000003487	-0.0499303	6.24005	-0.540186	0.589525	0.943153	-6.37597	nup93	Nochange
ENSDARG00000003495	0.0331077	6.68188	0.390238	0.696676	0.965018	-6.53045	madd	Nochange
ENSDARG00000003512	0.102615	5.87424	1.03507	0.301585	0.859953	-5.92756	anks1b	Nochange
ENSDARG00000003517	0.11663	4.39502	0.789225	0.430691	0.90573	-5.77128	impa1	Nochange
ENSDARG00000003519	0.0421702	3.48316	0.214999	0.829934	0.983538	-5.78602	aprt	Nochange
ENSDARG00000003520	0.161626	4.1657	1.02761	0.305078	0.861437	-5.51009	tbc1d14	Nochange
ENSDARG00000003523	1.34786	-0.436382	1.94192	0.0532137	0.570309	-4.0527	itln3	Nochange
ENSDARG00000003526	-0.0263176	6.08964	-0.274096	0.784226	0.978325	-6.45296	psma5	Nochange
ENSDARG00000003527	-0.227846	4.32312	-1.46112	0.145174	0.753376	-5.01129	mak16	Nochange
ENSDARG00000003531	-0.0840824	6.17026	-0.894417	0.371916	0.886725	-6.11069	tcea1	Nochange
ENSDARG00000003533	0.459217	2.34067	1.68429	0.0933107	0.67707	-4.32407	col8a1b	Nochange
ENSDARG00000003544	-0.0103858	3.72721	-0.0571097	0.954501	0.997299	-5.87101	adarb1b	Nochange
ENSDARG00000003564	-0.0452216	3.45745	-0.227875	0.81992	0.981216	-5.76958	dohh	Nochange
ENSDARG00000003570	-0.141279	8.61742	-2.0549	0.0408755	0.528386	-4.73314	hsp90b1	Nochange
ENSDARG00000003573	-0.0737305	4.26805	-0.472484	0.636973	0.954148	-5.91021	dctn5	Nochange
ENSDARG00000003576	0.149809	3.65324	0.817381	0.41445	0.901196	-5.55664	klhl32	Nochange
ENSDARG00000003584	0.0390146	4.22255	0.246794	0.80526	0.980767	-5.98501	pla2g7	Nochange
ENSDARG00000003592	-0.254664	3.03993	-1.09819	0.273123	0.847533	-5.12188	surf1	Nochange
ENSDARG00000003599	0.0244104	10.884	0.412701	0.680161	0.961647	-6.88023	rpl3	Nochange
ENSDARG00000003607	-0.105212	5.30306	-0.906471	0.365516	0.882154	-5.8995	nr2f6a	Nochange
ENSDARG00000003615	-0.617611	0.796643	-1.15083	0.250846	0.831683	-4.64334	slc26a3.2	Nochange
ENSDARG00000003616	0.0095668	5.3654	0.0845995	0.932644	0.994153	-6.3193	arih1	Nochange
ENSDARG00000003631	0.050723	5.18538	0.428933	0.668323	0.960654	-6.19099	clockb	Nochange
ENSDARG00000003632	-0.200163	1.84727	-0.580046	0.56238	0.935275	-5.19486	zgc:172270	Nochange
ENSDARG00000003635	-0.227253	3.8219	-1.25831	0.209396	0.809126	-5.14723	mogat3b	Nochange
ENSDARG00000003641	0.0832103	6.49294	0.951381	0.342284	0.873311	-6.13045	tfg	Nochange
ENSDARG00000003642	-0.0912885	4.08785	-0.554151	0.579946	0.940609	-5.82019	zfyve19	Nochange
ENSDARG00000003655	-0.00491499	7.11111	-0.0619229	0.950671	0.997025	-6.66694	tmem59l	Nochange
ENSDARG00000003675	0.0273939	3.52085	0.141629	0.887481	0.991258	-5.80778	cryl1	Nochange
ENSDARG00000003680	0.0212336	6.99413	0.263355	0.792483	0.9792	-6.61945	runx1t1	Nochange
ENSDARG00000003681	-0.000283714	7.74339	-0.00384758	0.996933	0.999301	-6.74131	eif5	Nochange
ENSDARG00000003684	0.0116058	4.8411	0.088768	0.929334	0.993762	-6.17959	obsl1a	Nochange
ENSDARG00000003693	-0.0855952	6.44232	-0.961641	0.337113	0.871196	-6.102	hars	Nochange
ENSDARG00000003695	0.0132528	8.76519	0.195418	0.845217	0.986127	-6.8061	vdac3	Nochange
ENSDARG00000003697	0.265794	1.18425	0.640996	0.522083	0.926115	-5.04608	slc5a8l	Nochange
ENSDARG00000003699	0.0010582	5.12357	0.00876572	0.993013	0.998169	-6.25966	atp7a	Nochange
ENSDARG00000003701	-0.793656	-1.25059	-0.723568	0.469974	0.917081	-4.67257	cldng	Nochange
ENSDARG00000003705	-0.109847	6.77536	-1.30828	0.191918	0.795211	-5.7723	prnprs3	Nochange
ENSDARG00000003706	-0.233237	2.69902	-0.882735	0.378185	0.889529	-5.22182	ryr2b	Nochange
ENSDARG00000003732	-0.178672	2.38016	-0.624208	0.533031	0.928505	-5.3114	mitfa	Nochange
ENSDARG00000003749	-0.291175	5.18836	-2.38971	0.0175658	0.409248	-3.51973	polb	Nochange
ENSDARG00000003750	-0.151998	5.66472	-1.43026	0.15383	0.761096	-5.38905	pfas	Nochange
ENSDARG00000003751	0.103992	5.13535	0.871618	0.384211	0.892274	-5.90357	lats1	Nochange
ENSDARG00000003754	-0.141952	5.73127	-1.35792	0.175652	0.781345	-5.50263	tspan2a	Nochange
ENSDARG00000003757	-0.0657188	3.82159	-0.368983	0.712437	0.968486	-5.82976	cnpy1	Nochange
ENSDARG00000003769	0.0464693	3.94576	0.27386	0.784407	0.978325	-5.90215	tada2b	Nochange
ENSDARG00000003776	-0.0594805	5.80179	-0.582554	0.560692	0.934794	-6.25687	pip4k2aa	Nochange
ENSDARG00000003779	0.101627	5.81163	1.00943	0.313696	0.865261	-5.93963	ctnnd2b	Nochange
ENSDARG00000003789	0.10085	6.58305	1.17479	0.24114	0.826651	-5.91393	dennd5b	Nochange
ENSDARG00000003795	0.0882616	8.81305	1.30987	0.191383	0.794479	-5.98176	idh2	Nochange
ENSDARG00000003797	0.0248779	4.41845	0.168137	0.866604	0.98835	-6.05232	asb2a.1	Nochange
ENSDARG00000003803	-0.290486	3.01578	-1.23682	0.217255	0.812757	-4.97184	LHX3	Nochange
ENSDARG00000003808	-0.022117	7.39526	-0.288522	0.773175	0.977197	-6.66267	aqp3a	Nochange
ENSDARG00000003811	-0.0986586	6.50309	-1.12028	0.263617	0.841686	-5.95045	plxnb2a	Nochange
ENSDARG00000003818	-0.0628822	5.72945	-0.604282	0.546177	0.931555	-6.22762	prkag1	Nochange
ENSDARG00000003820	0.106505	5.15083	0.895767	0.371196	0.88644	-5.88691	nr1d2a	Nochange
ENSDARG00000003822	-0.0739927	2.3052	-0.252579	0.800791	0.980607	-5.43401	ankrd16	Nochange
ENSDARG00000003827	-0.0145425	2.95143	-0.0620872	0.95054	0.997025	-5.64771	snapc1b	Nochange
ENSDARG00000003829	0.0868721	5.73442	0.84625	0.398182	0.895774	-6.06812	galnt2	Nochange
ENSDARG00000003835	-0.145717	7.14975	-1.81803	0.0701954	0.626477	-5.04566	stom	Nochange
ENSDARG00000003841	0.03232	2.88401	0.136653	0.891409	0.991258	-5.62743	usb1	Nochange
ENSDARG00000003845	0.0239771	5.03003	0.193907	0.846398	0.986131	-6.21846	chm	Nochange
ENSDARG00000003846	0.171414	3.69303	0.946985	0.344515	0.873942	-5.46344	mrpl21	Nochange
ENSDARG00000003854	0.0656582	5.61065	0.618896	0.53652	0.928982	-6.20033	acsl1b	Nochange
ENSDARG00000003860	-0.175748	6.59368	-2.01077	0.0453699	0.544726	-4.60283	cbx3a	Nochange
ENSDARG00000003865	0.293546	1.85767	0.900028	0.368928	0.883968	-5.04874	pard6b	Nochange
ENSDARG00000003866	-0.0587901	7.28407	-0.75565	0.450534	0.911739	-6.40711	tm9sf2	Nochange
ENSDARG00000003867	-0.304564	2.18784	-0.98179	0.327105	0.868752	-5.02065	cdk20	Nochange
ENSDARG00000003869	0.112517	4.50648	0.786632	0.432205	0.906717	-5.80321	decr1	Nochange
ENSDARG00000003872	-0.160957	5.57578	-1.47945	0.140215	0.747508	-5.29901	ccdc102a	Nochange
ENSDARG00000003877	0.11586	5.21504	0.993032	0.321606	0.867075	-5.81538	pbrm1	Nochange
ENSDARG00000003899	0.0105924	1.49574	0.0278441	0.977808	0.997883	-5.25035	zdhhc23b	Nochange
ENSDARG00000003900	0.553162	-1.09189	0.612132	0.540979	0.929705	-4.73042	gpr61l	Nochange
ENSDARG00000003904	-0.0275612	1.22861	-0.0651908	0.948072	0.997025	-5.17667	sycp1	Nochange
ENSDARG00000003909	-0.623006	-1.16675	-0.601151	0.548256	0.93296	-4.70281	ftr01	Nochange
ENSDARG00000003910	-0.0719137	6.08373	-0.751684	0.452912	0.912815	-6.20885	med13b	Nochange
ENSDARG00000003920	-0.128625	8.15779	-1.8043	0.0723274	0.631261	-5.17174	setb	Nochange
ENSDARG00000003925	0.388866	0.615528	0.767202	0.443649	0.909951	-4.88035	cx28.6	Nochange
ENSDARG00000003927	0.0183248	5.52346	0.168794	0.866088	0.98835	-6.34849	cldn12	Nochange
ENSDARG00000003931	-0.224407	5.55349	-2.04067	0.0422809	0.53312	-4.33881	cndp2	Nochange
ENSDARG00000003934	0.325011	2.67835	1.31798	0.188657	0.792828	-4.84776	nxnl2	Nochange
ENSDARG00000003938	-0.203117	6.36702	-2.23063	0.0265488	0.461907	-4.11194	rpa1	Nochange
ENSDARG00000003940	-0.102746	5.56104	-0.945017	0.345517	0.874082	-5.92777	mtfr1l	Nochange
ENSDARG00000003941	0.000805951	4.1956	0.0050942	0.995939	0.998777	-6.00193	rrs1	Nochange
ENSDARG00000003952	-0.0448325	9.05863	-0.674919	0.500319	0.923174	-6.61874	pfn2	Nochange
ENSDARG00000003961	0.0376274	4.34424	0.249247	0.803364	0.980767	-6.01676	parp3	Nochange
ENSDARG00000003963	0.0612805	5.67455	0.586354	0.55814	0.934017	-6.23385	traf4a	Nochange
ENSDARG00000003965	-0.268906	1.02518	-0.575712	0.565301	0.936464	-5.00294	tlx1	Nochange
ENSDARG00000003971	0.0294969	5.22238	0.251106	0.801928	0.980767	-6.25756	isl2a	Nochange
ENSDARG00000003973	-0.237354	2.94903	-0.992449	0.32189	0.867406	-5.19889	chordc1a	Nochange
ENSDARG00000003974	-0.224561	5.53551	-2.02273	0.0441124	0.539196	-4.36955	spoplb	Nochange
ENSDARG00000003977	0.193753	1.19979	0.466809	0.641023	0.954665	-5.1126	zgc:153896	Nochange
ENSDARG00000003984	-0.218397	5.13768	-1.7804	0.0761642	0.640111	-4.72157	LTN1	Nochange
ENSDARG00000003989	0.280434	3.37296	1.41881	0.157137	0.763876	-4.88122	crhr1	Nochange
ENSDARG00000003991	-0.218186	3.91854	-1.23958	0.216235	0.812757	-5.19258	fhl2b	Nochange
ENSDARG00000003994	0.230701	4.21019	1.49497	0.13612	0.74214	-4.9726	syt9a	Nochange
ENSDARG00000003998	0.254782	3.35731	1.28036	0.201547	0.803334	-5.04509	phyhipla	Nochange
ENSDARG00000004017	0.277276	3.95118	1.67028	0.0960517	0.681775	-4.65613	spag1a	Nochange
ENSDARG00000004018	-0.236063	2.4033	-0.825097	0.410064	0.898069	-5.1914	CHST13	Nochange
ENSDARG00000004023	0.0647081	6.51596	0.743437	0.45788	0.913104	-6.30643	isl1	Nochange
ENSDARG00000004034	0.0217367	7.0134	0.270265	0.787168	0.978325	-6.62033	arhgdig	Nochange
ENSDARG00000004037	-0.313301	4.61546	-2.17186	0.0307595	0.480526	-3.86211	cog2	Nochange
ENSDARG00000004046	-0.103532	4.26443	-0.660468	0.509531	0.923229	-5.80552	phf6	Nochange
ENSDARG00000004049	-0.133831	6.03159	-1.37625	0.169915	0.776962	-5.54485	marcksa	Nochange
ENSDARG00000004051	0.343852	0.377151	0.617745	0.537278	0.929174	-4.89757	CR354540.1	Nochange
ENSDARG00000004055	0.0468715	4.48232	0.323441	0.746618	0.974201	-6.03625	uhrf1bp1l	Nochange
ENSDARG00000004059	0.594566	1.11599	1.43415	0.152716	0.760898	-4.4755	galk2	Nochange
ENSDARG00000004060	-0.0732992	5.8969	-0.733924	0.463648	0.915773	-6.1806	bhlhe40	Nochange
ENSDARG00000004074	0.00350746	6.0269	0.0363935	0.970996	0.99777	-6.4778	bach2b	Nochange
ENSDARG00000004078	0.112467	5.99484	1.16592	0.2447	0.827125	-5.81381	acsl4a	Nochange
ENSDARG00000004082	-0.3794	3.52569	-1.88078	0.0611064	0.599308	-4.18144	cx39.9	Nochange
ENSDARG00000004094	0.0135234	6.44697	0.152783	0.878687	0.990514	-6.55138	acsbg2	Nochange
ENSDARG00000004105	-0.0372067	5.26218	-0.318883	0.750068	0.97505	-6.24345	tie1	Nochange
ENSDARG00000004111	1.29013	-0.846238	1.61953	0.106531	0.703275	-4.33679	esr1	Nochange
ENSDARG00000004114	-0.37448	3.09142	-1.61493	0.107524	0.704642	-4.51043	tti1	Nochange
ENSDARG00000004115	-0.104697	4.49057	-0.714585	0.475499	0.918516	-5.83166	mgat4b	Nochange
ENSDARG00000004130	-0.148797	1.38549	-0.368378	0.712888	0.968486	-5.16016	mvk	Nochange
ENSDARG00000004131	-0.27829	2.99298	-1.17705	0.24024	0.826651	-5.02967	rttn	Nochange
ENSDARG00000004132	0.0971622	6.34976	1.08242	0.280059	0.851077	-5.97469	usp19	Nochange
ENSDARG00000004141	0.490235	3.04408	2.27083	0.0239655	0.452914	-3.42826	NA	Nochange
ENSDARG00000004150	0.00828913	3.68001	0.044785	0.964313	0.997414	-5.85894	grm2a	Nochange
ENSDARG00000004151	0.160205	3.42083	0.813939	0.416416	0.901985	-5.49791	rab23	Nochange
ENSDARG00000004158	0.0339628	4.14596	0.211199	0.832896	0.984049	-5.97096	tmem63c	Nochange
ENSDARG00000004160	-0.191999	5.37056	-1.66003	0.0980986	0.686338	-4.97597	reep3b	Nochange
ENSDARG00000004161	-0.0533725	6.6058	-0.61778	0.537254	0.929174	-6.39987	ik	Nochange
ENSDARG00000004167	0.0809034	3.25978	0.388126	0.698236	0.965515	-5.67968	zgc:110366	Nochange
ENSDARG00000004169	-0.406194	6.4424	-4.4633	1.19762e-05	0.00345841	2.89713	stmn1a	Nochange
ENSDARG00000004171	0.0332879	5.32781	0.292053	0.770476	0.977197	-6.27372	rabac1	Nochange
ENSDARG00000004173	-0.00524163	7.95912	-0.0723995	0.942339	0.996299	-6.75846	copa	Nochange
ENSDARG00000004174	-0.0305641	8.20931	-0.430364	0.667283	0.960319	-6.68992	cnot1	Nochange
ENSDARG00000004176	0.00700074	2.21698	0.023605	0.981186	0.997895	-5.44401	ulk4	Nochange
ENSDARG00000004177	-0.0879021	3.38377	-0.429062	0.668229	0.960654	-5.68568	fam169ab	Nochange
ENSDARG00000004184	-0.0406693	4.95446	-0.319689	0.749458	0.97505	-6.16142	nf1b	Nochange
ENSDARG00000004187	0.401096	2.3617	1.47552	0.141268	0.748932	-4.60106	zgc:122979	Nochange
ENSDARG00000004189	-0.0879158	6.90093	-1.06678	0.287049	0.854615	-6.07413	cbx1a	Nochange
ENSDARG00000004196	0.00249095	6.09478	0.0262092	0.97911	0.997883	-6.49269	tnfsf10l	Nochange
ENSDARG00000004199	0.0805019	3.62778	0.432952	0.665404	0.959908	-5.76554	spam1	Nochange
ENSDARG00000004204	0.153869	1.68317	0.437547	0.662073	0.959637	-5.23716	efhc2	Nochange
ENSDARG00000004211	-0.247571	5.38511	-2.15087	0.0323966	0.491162	-4.07997	ccdc106a	Nochange
ENSDARG00000004218	-0.0150375	4.61649	-0.107471	0.914497	0.993285	-6.11271	rnd1b	Nochange
ENSDARG00000004219	-0.0200145	2.28764	-0.0687906	0.945209	0.996576	-5.45926	slc6a3	Nochange
ENSDARG00000004227	0.174054	3.95095	1.04014	0.299228	0.858271	-5.44389	pde3a	Nochange
ENSDARG00000004232	-0.527969	5.67152	-4.80701	2.57853e-06	0.00101144	4.41969	dlb	Nochange
ENSDARG00000004246	0.06884	6.74005	0.820829	0.412487	0.898888	-6.28525	slit2	Nochange
ENSDARG00000004251	-0.166244	3.55226	-0.851861	0.395065	0.89557	-5.47731	dhfr	Nochange
ENSDARG00000004256	0.156617	1.46816	0.413848	0.679323	0.96152	-5.19157	wnt11f2	Nochange
ENSDARG00000004260	-0.142629	1.96833	-0.43383	0.664768	0.959706	-5.28819	cul5b	Nochange
ENSDARG00000004261	-0.0349412	7.04882	-0.432486	0.665742	0.960008	-6.56663	tmed9	Nochange
ENSDARG00000004262	0.111353	1.31176	0.276309	0.782528	0.978325	-5.18588	cyp46a1.2	Nochange
ENSDARG00000004270	0.074757	5.82781	0.744602	0.457177	0.913104	-6.16781	atl3	Nochange
ENSDARG00000004274	-0.136758	1.6044	-0.365627	0.714937	0.969001	-5.21558	zgc:112496	Nochange
ENSDARG00000004280	-0.0903717	5.87686	-0.899742	0.36908	0.884031	-6.04253	seh1l	Nochange
ENSDARG00000004282	0.35496	4.77312	2.73344	0.00669264	0.275699	-2.64807	zgc:77375	Nochange
ENSDARG00000004291	0.135477	4.46555	0.937911	0.34915	0.875316	-5.67045	hecw1b	Nochange
ENSDARG00000004296	-0.0060211	6.66495	-0.070681	0.943705	0.996448	-6.59801	ambp	Nochange
ENSDARG00000004297	0.177119	6.6631	2.10014	0.0366686	0.514369	-4.45354	irf2bpl	Nochange
ENSDARG00000004301	-0.0533366	3.32846	-0.257653	0.796876	0.979501	-5.72493	rhogb	Nochange
ENSDARG00000004302	-0.0532792	4.05127	-0.319858	0.749329	0.97505	-5.90921	slc45a1	Nochange
ENSDARG00000004305	0.194275	4.39301	1.3167	0.189084	0.792828	-5.25066	vangl1	Nochange
ENSDARG00000004306	0.293924	3.44028	1.51883	0.130004	0.73517	-4.76382	klhl18	Nochange
ENSDARG00000004307	0.242548	3.4929	1.26885	0.205616	0.805443	-5.09009	lypd6	Nochange
ENSDARG00000004308	0.058004	3.71002	0.318781	0.750146	0.97505	-5.82583	fam8a1b	Nochange
ENSDARG00000004311	-0.0704129	4.09264	-0.426274	0.670256	0.961208	-5.88317	ldlrap1a	Nochange
ENSDARG00000004318	-0.0784691	3.92759	-0.455001	0.649483	0.957271	-5.82501	cbwd	Nochange
ENSDARG00000004322	0.452703	2.34677	1.66177	0.097749	0.685945	-4.3561	ush1ga	Nochange
ENSDARG00000004325	-0.153355	3.29227	-0.724157	0.469612	0.916914	-5.49906	casp9	Nochange
ENSDARG00000004328	0.44827	-0.371871	0.620831	0.535248	0.928982	-4.79337	LIN28A	Nochange
ENSDARG00000004336	-0.100551	5.14199	-0.824792	0.410236	0.898069	-5.92681	exoc4	Nochange
ENSDARG00000004343	-0.0307715	4.50071	-0.212129	0.832171	0.983794	-6.06249	nelfe	Nochange
ENSDARG00000004358	0.0795923	6.90165	0.975891	0.330015	0.871155	-6.17347	gnb3a	Nochange
ENSDARG00000004363	0.0622329	4.50331	0.428127	0.668909	0.960783	-6.00476	lhfpl6	Nochange
ENSDARG00000004372	0.0553696	4.98248	0.442494	0.658495	0.958888	-6.13204	fmnl3	Nochange
ENSDARG00000004377	0.0885249	5.17562	0.747611	0.455362	0.912816	-6.01	ppp1r13ba	Nochange
ENSDARG00000004378	0.272762	4.1808	1.75859	0.0798092	0.651512	-4.56707	yrk	Nochange
ENSDARG00000004386	-0.0177174	6.03316	-0.182997	0.854941	0.987696	-6.46214	ELAPOR2	Nochange
ENSDARG00000004392	-0.313559	2.77582	-1.23101	0.21942	0.813593	-4.92079	hdr	Nochange
ENSDARG00000004396	0.266916	1.53522	0.729519	0.466333	0.916016	-5.08081	b3gnt5b	Nochange
ENSDARG00000004402	0.179317	5.73682	1.75483	0.080452	0.65184	-4.92784	elovl6	Nochange
ENSDARG00000004405	0.445471	2.12824	1.51126	0.131923	0.736296	-4.51719	snx10a	Nochange
ENSDARG00000004406	0.118303	4.09913	0.734222	0.463467	0.915773	-5.73178	spra	Nochange
ENSDARG00000004415	0.0532739	7.27342	0.685161	0.493845	0.923079	-6.46036	tcf7l2	Nochange
ENSDARG00000004427	-0.16349	4.55686	-1.12666	0.260912	0.838635	-5.48365	dpy30	Nochange
ENSDARG00000004433	0.797012	0.38438	1.48839	0.137846	0.745305	-4.38776	btk	Nochange
ENSDARG00000004436	-0.135229	2.9659	-0.576939	0.564474	0.936164	-5.49701	fam92a1	Nochange
ENSDARG00000004445	0.0296739	2.93409	0.127482	0.898657	0.99169	-5.64239	grm5a	Nochange
ENSDARG00000004447	-0.863657	1.22886	-1.81755	0.0702702	0.626477	-4.05473	aplnr2	Nochange
ENSDARG00000004451	-0.218512	4.13127	-1.32253	0.187141	0.792729	-5.14578	tnfrsfa	Nochange
ENSDARG00000004452	-0.147077	8.01498	-2.02966	0.0433971	0.535918	-4.73749	tardbpl	Nochange
ENSDARG00000004455	-0.140284	3.42972	-0.694636	0.487896	0.923079	-5.55718	p2rx5	Nochange
ENSDARG00000004460	-0.171368	4.69503	-1.23446	0.218131	0.812757	-5.39888	desi2	Nochange
ENSDARG00000004470	0.0506431	6.53952	0.583782	0.559867	0.934794	-6.41401	prkcsh	Nochange
ENSDARG00000004472	-0.26032	4.49966	-1.7526	0.0808349	0.652014	-4.61155	atat1	Nochange
ENSDARG00000004473	0.0212125	1.55381	0.0567836	0.954761	0.997299	-5.26722	tbx21	Nochange
ENSDARG00000004492	-0.0539656	3.75933	-0.297431	0.766372	0.976925	-5.83578	pcyt1ab	Nochange
ENSDARG00000004497	0.0460302	4.11388	0.285195	0.775719	0.977305	-5.94513	tspan33a	Nochange
ENSDARG00000004498	0.441328	-0.0542445	0.68221	0.495706	0.923079	-4.81288	xkr8.1	Nochange
ENSDARG00000004502	0.169343	3.50143	0.875693	0.381996	0.891336	-5.47348	rcor3	Nochange
ENSDARG00000004517	-0.0757529	4.91273	-0.58675	0.557874	0.934017	-6.03019	ppat	Nochange
ENSDARG00000004525	-0.0488691	3.44068	-0.244658	0.806912	0.980767	-5.76004	C2H1orf35	Nochange
ENSDARG00000004527	0.0669371	3.51168	0.346918	0.72893	0.971745	-5.76336	pin4	Nochange
ENSDARG00000004537	-0.136802	6.9323	-1.65698	0.0987141	0.686455	-5.28932	kmt2a	Nochange
ENSDARG00000004539	-0.17768	4.29874	-1.13347	0.25805	0.836671	-5.40931	ptgs2a	Nochange
ENSDARG00000004561	-0.713931	0.122175	-1.01841	0.309419	0.863237	-4.65868	prkcg	Nochange
ENSDARG00000004574	0.234977	3.30055	1.1578	0.247996	0.829756	-5.16498	gtf3c2	Nochange
ENSDARG00000004576	-0.281748	4.29586	-1.78005	0.0762218	0.640347	-4.51748	plk4	Nochange
ENSDARG00000004577	0.0238876	3.54808	0.124681	0.900871	0.99169	-5.81744	TMEM178B	Nochange
ENSDARG00000004580	0.162982	5.27089	1.42185	0.156255	0.763441	-5.3323	nmnat2	Nochange
ENSDARG00000004581	-0.0130165	5.98782	-0.1337	0.893742	0.991416	-6.4599	sel1l	Nochange
ENSDARG00000004586	-0.0552986	1.48559	-0.142076	0.887129	0.991258	-5.23845	ntrk1	Nochange
ENSDARG00000004587	-0.319329	4.61056	-2.20619	0.0282349	0.468208	-3.7905	kat5a	Nochange
ENSDARG00000004588	-0.121017	8.38065	-1.72944	0.0849021	0.657475	-5.31874	sox4a	Nochange
ENSDARG00000004592	0.0471713	3.04742	0.208925	0.834668	0.984206	-5.66312	gpr22a	Nochange
ENSDARG00000004594	-0.0955357	4.37463	-0.630608	0.528844	0.928505	-5.85437	znf800a	Nochange
ENSDARG00000004597	0.407995	2.57941	1.61334	0.107869	0.704791	-4.46079	lrrc4ba	Nochange
ENSDARG00000004616	-0.302121	4.31738	-1.92111	0.055798	0.578817	-4.27793	mtmr2	Nochange
ENSDARG00000004618	0.0156863	2.40512	0.056454	0.955023	0.997299	-5.49634	stx2a	Nochange
ENSDARG00000004621	0.0128483	8.65423	0.188069	0.850967	0.987591	-6.79936	gpm6ab	Nochange
ENSDARG00000004627	-0.186768	1.46839	-0.47511	0.635103	0.953949	-5.14568	panx3	Nochange
ENSDARG00000004632	-0.214283	4.15357	-1.29683	0.195824	0.798876	-5.18259	egln1b	Nochange
ENSDARG00000004633	-0.313231	1.44455	-0.776843	0.437949	0.908455	-4.99681	epn3b	Nochange
ENSDARG00000004634	0.10011	4.88338	0.78161	0.435146	0.908396	-5.90904	osbp	Nochange
ENSDARG00000004635	-0.0333468	4.91686	-0.25972	0.795282	0.979501	-6.16822	epha7	Nochange
ENSDARG00000004636	-0.0483265	5.41515	-0.429006	0.66827	0.960654	-6.24136	ccdc9	Nochange
ENSDARG00000004643	0.231473	3.52411	1.21614	0.225019	0.817159	-5.15788	cdhr1a	Nochange
ENSDARG00000004647	0.479686	2.88609	2.10102	0.0365905	0.514369	-3.73163	spice1	Nochange
ENSDARG00000004648	0.542406	1.02558	1.26393	0.207375	0.807272	-4.62215	kctd16a	Nochange
ENSDARG00000004658	0.00504441	5.82952	0.0498633	0.960269	0.997414	-6.4327	zgc:101810	Nochange
ENSDARG00000004672	0.200901	5.5906	1.88566	0.0604418	0.595487	-4.66775	ptk2ab	Nochange
ENSDARG00000004680	0.0186527	5.67546	0.178326	0.858604	0.988112	-6.38333	dnajb6a	Nochange
ENSDARG00000004687	-0.351	4.04779	-2.04895	0.0414588	0.529053	-3.98477	acaa1	Nochange
ENSDARG00000004692	-0.060354	4.99949	-0.479742	0.631809	0.953949	-6.10995	nabp1a	Nochange
ENSDARG00000004695	0.0599762	3.8283	0.341928	0.732678	0.972292	-5.8523	six4a	Nochange
ENSDARG00000004696	-0.0368517	3.64735	-0.19636	0.84448	0.985996	-5.82881	eefsec	Nochange
ENSDARG00000004697	0.16363	3.5926	0.877371	0.381085	0.891336	-5.49521	rxrgb	Nochange
ENSDARG00000004702	0.116632	5.74688	1.13986	0.25538	0.835736	-5.78901	irf2bp2a	Nochange
ENSDARG00000004706	-0.156386	5.50793	-1.41439	0.158429	0.765669	-5.37469	syf2	Nochange
ENSDARG00000004712	0.107701	4.26401	0.699578	0.484808	0.92274	-5.79909	tbr1b	Nochange
ENSDARG00000004713	-0.569291	4.27004	-3.46734	0.000613771	0.0735639	-0.454322	mad2l1	Nochange
ENSDARG00000004714	-0.0649015	7.14079	-0.819026	0.413512	0.900121	-6.3394	tcf12	Nochange
ENSDARG00000004721	-0.134503	1.19433	-0.312104	0.755208	0.975852	-5.12972	mpp5b	Nochange
ENSDARG00000004724	0.161335	3.25794	0.77937	0.436462	0.908455	-5.47977	tcea3	Nochange
ENSDARG00000004726	-0.0271358	5.84473	-0.26905	0.788102	0.978325	-6.39975	trappc11	Nochange
ENSDARG00000004735	-0.12226	8.45441	-1.7551	0.0804049	0.65184	-5.28037	hnrnpub	Nochange
ENSDARG00000004745	-0.0262677	4.01672	-0.157095	0.875291	0.990514	-5.93939	lmbr1l	Nochange
ENSDARG00000004748	-0.215354	5.75267	-2.05872	0.0405048	0.527178	-4.34628	zgc:100868	Nochange
ENSDARG00000004753	0.366505	2.95023	1.63279	0.103708	0.696792	-4.50248	mylkb	Nochange
ENSDARG00000004754	0.0775161	6.21102	0.839959	0.401694	0.895774	-6.17505	hspa4a	Nochange
ENSDARG00000004757	0.0854276	10.4216	1.39856	0.163122	0.770595	-5.96902	ybx1	Nochange
ENSDARG00000004763	-0.273923	-0.790378	-0.305706	0.76007	0.97633	-4.77951	hhla2a.2	Nochange
ENSDARG00000004771	-0.0850013	3.93235	-0.493114	0.622343	0.95136	-5.80882	ankrd10b	Nochange
ENSDARG00000004774	0.0547395	4.54026	0.384901	0.700622	0.965515	-6.03201	wdr36	Nochange
ENSDARG00000004782	0.244965	6.79177	2.97561	0.00319592	0.189755	-2.33761	fgfr3	Nochange
ENSDARG00000004785	-0.0748422	5.72938	-0.715633	0.474852	0.918516	-6.15513	cops2	Nochange
ENSDARG00000004789	0.092922	3.13701	0.428772	0.66844	0.960654	-5.63165	lrp1ba	Nochange
ENSDARG00000004794	-0.345369	1.23684	-0.791808	0.429185	0.90573	-4.94377	ccdc146	Nochange
ENSDARG00000004796	0.00282284	6.11841	0.0298502	0.976209	0.997883	-6.49742	mgrn1b	Nochange
ENSDARG00000004806	0.0436795	3.87439	0.251798	0.801394	0.980674	-5.88775	grwd1	Nochange
ENSDARG00000004830	-0.0385357	8.01571	-0.535377	0.592841	0.943925	-6.62321	flot2a	Nochange
ENSDARG00000004836	0.112159	7.1602	1.42835	0.154377	0.761437	-5.67579	dnajc5ab	Nochange
ENSDARG00000004840	-0.0239717	4.29785	-0.155603	0.876465	0.990514	-6.01696	rassf1	Nochange
ENSDARG00000004843	-0.0658885	5.62764	-0.617256	0.537599	0.929192	-6.19541	foxp1a	Nochange
ENSDARG00000004851	-0.10445	3.09329	-0.464037	0.643005	0.955088	-5.58644	hinfp	Nochange
ENSDARG00000004861	0.268854	5.2148	2.32739	0.0207031	0.434907	-3.70136	esrrga	Nochange
ENSDARG00000004866	0.330839	4.66156	2.46688	0.0142667	0.373986	-3.27344	mindy1	Nochange
ENSDARG00000004869	0.182065	1.94323	0.569914	0.569222	0.936956	-5.25477	penka	Nochange
ENSDARG00000004870	0.0737185	5.69476	0.711225	0.477574	0.919515	-6.16068	psen1	Nochange
ENSDARG00000004871	0.881072	-0.949388	1.04234	0.29821	0.858271	-4.62135	mst1rb	Nochange
ENSDARG00000004874	-0.468018	-0.495049	-0.564213	0.57309	0.937789	-4.76441	spata6l	Nochange
ENSDARG00000004875	0.0771724	4.95078	0.610087	0.542331	0.930024	-6.03956	tmc6b	Nochange
ENSDARG00000004877	-0.167846	5.5176	-1.52007	0.129694	0.73517	-5.2264	rock2b	Nochange
ENSDARG00000004880	-0.0190676	3.89465	-0.110177	0.912353	0.992843	-5.91234	acsm3	Nochange
ENSDARG00000004889	-0.127563	3.0378	-0.552368	0.581165	0.940757	-5.52851	aga	Nochange
ENSDARG00000004891	0.0822079	5.62108	0.777685	0.437453	0.908455	-6.09603	pex19	Nochange
ENSDARG00000004904	-0.0403039	4.23255	-0.255535	0.798509	0.979967	-5.97838	gys2	Nochange
ENSDARG00000004906	-0.0324319	6.87908	-0.394163	0.69378	0.964159	-6.55724	stip1	Nochange
ENSDARG00000004925	0.143254	2.19486	0.486782	0.626818	0.953279	-5.35274	immp2l	Nochange
ENSDARG00000004930	-0.105171	5.97558	-1.07027	0.28548	0.854466	-5.89964	lmo7a	Nochange
ENSDARG00000004931	0.465531	2.66102	1.8905	0.0597901	0.592848	-4.06199	slc8a3	Nochange
ENSDARG00000004932	-0.18561	4.92684	-1.42942	0.15407	0.761096	-5.21029	anos1b	Nochange
ENSDARG00000004937	-0.0123535	3.78023	-0.0690054	0.945038	0.996512	-5.88444	skp2	Nochange
ENSDARG00000004939	-0.140283	5.2448	-1.1856	0.236849	0.824958	-5.60056	mtdhb	Nochange
ENSDARG00000004948	-0.163225	5.35253	-1.41723	0.157599	0.764119	-5.33385	bccip	Nochange
ENSDARG00000004953	0.752963	-1.19351	0.81563	0.415449	0.901672	-4.67975	mxb	Nochange
ENSDARG00000004954	0.201484	2.1652	0.67914	0.497646	0.923079	-5.25641	grna	Nochange
ENSDARG00000004956	-0.398225	5.21229	-3.23594	0.0013676	0.114981	-1.28566	zmat2	Nochange
ENSDARG00000004964	-0.208286	2.06739	-0.652244	0.514813	0.925155	-5.21496	cyp4t8	Nochange
ENSDARG00000004979	0.581375	3.60291	3.22815	0.00140391	0.116236	-1.15064	elovl5	Nochange
ENSDARG00000004988	-0.105809	6.28944	-1.15128	0.250661	0.831626	-5.87588	ppp3ca	Nochange
ENSDARG00000005002	-0.425724	3.55629	-2.12366	0.0346313	0.505505	-3.74892	brf1b	Nochange
ENSDARG00000005004	0.645817	0.968419	1.4803	0.139988	0.747367	-4.4188	slc5a12	Nochange
ENSDARG00000005010	0.578424	0.780577	1.23323	0.218592	0.812757	-4.61979	si:dkeyp-2e4.8	Nochange
ENSDARG00000005015	-0.105874	5.52136	-0.964557	0.335652	0.871155	-5.89993	tspy	Nochange
ENSDARG00000005023	-0.114928	6.33897	-1.26176	0.20815	0.808452	-5.75429	fkbp9	Nochange
ENSDARG00000005026	-0.0151078	6.12745	-0.159582	0.873333	0.990083	-6.48612	tshz1	Nochange
ENSDARG00000005034	-0.00515934	3.45092	-0.0260683	0.979223	0.997883	-5.79442	crppa	Nochange
ENSDARG00000005049	-0.356762	2.53372	-1.28499	0.199926	0.801584	-4.80867	rab20	Nochange
ENSDARG00000005050	0.369536	0.00939969	0.577806	0.563889	0.935843	-4.85026	wnt2ba	Nochange
ENSDARG00000005057	0.173972	3.43759	0.889974	0.374292	0.887445	-5.44439	dimt1l	Nochange
ENSDARG00000005058	-0.147366	6.19634	-1.56961	0.117708	0.720155	-5.3003	ncapd2	Nochange
ENSDARG00000005078	-0.112708	5.61466	-1.05082	0.294303	0.857006	-5.83686	eif4e3	Nochange
ENSDARG00000005085	0.387916	4.1342	2.4743	0.0139806	0.372367	-3.15734	ggctb	Nochange
ENSDARG00000005092	0.17519	2.27863	0.614105	0.539676	0.929705	-5.31957	cep89	Nochange
ENSDARG00000005095	0.0533487	3.15791	0.247102	0.805022	0.980767	-5.6889	glcea	Nochange
ENSDARG00000005098	-0.43896	4.21238	-2.66701	0.00812699	0.293719	-2.67288	zgc:86764	Nochange
ENSDARG00000005104	-0.0275879	5.47282	-0.24943	0.803223	0.980767	-6.3158	limk2	Nochange
ENSDARG00000005108	-0.0875441	5.90465	-0.877504	0.381013	0.891336	-6.06834	oclna	Nochange
ENSDARG00000005112	0.0114618	5.65712	0.109071	0.91323	0.993145	-6.38817	cdh17	Nochange
ENSDARG00000005115	0.0285688	5.96459	0.292243	0.770331	0.977197	-6.42436	calub	Nochange
ENSDARG00000005122	0.0574459	7.17799	0.732189	0.464705	0.915855	-6.4156	atp2a2b	Nochange
ENSDARG00000005126	0.510996	3.40089	2.65218	0.00848298	0.297532	-2.64051	large1	Nochange
ENSDARG00000005128	-0.513164	3.77862	-2.71031	0.00716387	0.283065	-2.50749	rnaseh2b	Nochange
ENSDARG00000005134	-0.0131691	5.74883	-0.127859	0.898358	0.99169	-6.40585	psmd11b	Nochange
ENSDARG00000005139	-0.145703	6.03413	-1.49812	0.1353	0.740073	-5.37428	hhatlb	Nochange
ENSDARG00000005141	0.34745	4.29195	2.32115	0.021043	0.435682	-3.52587	camkvb	Nochange
ENSDARG00000005150	0.250131	2.62368	0.991119	0.322538	0.867587	-5.1562	tbx20	Nochange
ENSDARG00000005154	0.216948	1.88694	0.667671	0.504928	0.923174	-5.1955	aspa	Nochange
ENSDARG00000005159	-0.0969849	4.11989	-0.594134	0.552933	0.934017	-5.8071	cyth1a	Nochange
ENSDARG00000005162	0.0277553	9.03703	0.417762	0.676462	0.96152	-6.75818	tpm3	Nochange
ENSDARG00000005163	-0.0666187	3.93123	-0.385593	0.70011	0.965515	-5.85521	efr3a	Nochange
ENSDARG00000005172	-0.137098	4.10504	-0.832365	0.405957	0.897356	-5.64043	dynll2b	Nochange
ENSDARG00000005176	0.0867551	3.14462	0.400871	0.68884	0.963306	-5.64374	zgc:101040	Nochange
ENSDARG00000005179	0.3613	3.31746	1.80187	0.0727101	0.631261	-4.31763	dglucy	Nochange
ENSDARG00000005186	-0.0953901	5.84982	-0.942018	0.347047	0.874902	-5.99816	sp4	Nochange
ENSDARG00000005191	0.0126035	9.61587	0.197139	0.843871	0.985867	-6.8648	ahcy	Nochange
ENSDARG00000005210	-0.0232308	4.59434	-0.164243	0.869666	0.988798	-6.09874	coro2a	Nochange
ENSDARG00000005216	-0.415321	2.61488	-1.52605	0.128198	0.732065	-4.53686	zgc:158328	Nochange
ENSDARG00000005218	0.320676	2.07867	1.06051	0.289886	0.856108	-4.9731	wrnip1	Nochange
ENSDARG00000005220	0.0530166	4.5706	0.375657	0.707474	0.966505	-6.04355	pdcd6	Nochange
ENSDARG00000005221	0.513551	2.94663	2.31106	0.0216027	0.437415	-3.33615	desmb	Nochange
ENSDARG00000005230	-0.0609473	6.89846	-0.740684	0.459546	0.914395	-6.36494	ssr2	Nochange
ENSDARG00000005232	-0.165407	4.06284	-0.989789	0.323186	0.867631	-5.49257	ccdc85ca	Nochange
ENSDARG00000005236	-0.127617	7.20682	-1.61596	0.1073	0.704642	-5.39269	srcap	Nochange
ENSDARG00000005246	-0.0938869	3.29821	-0.44735	0.65499	0.958888	-5.65222	asb3	Nochange
ENSDARG00000005251	-0.0561784	5.41013	-0.499514	0.617835	0.950073	-6.20727	rpe	Nochange
ENSDARG00000005254	0.202698	6.87359	2.48799	0.0134659	0.367273	-3.62451	kdelr2a	Nochange
ENSDARG00000005271	-0.369668	0.61122	-0.665568	0.50627	0.923174	-4.881	zc3h12a	Nochange
ENSDARG00000005274	0.0045565	1.92884	0.0139282	0.988898	0.998169	-5.36511	rad52	Nochange
ENSDARG00000005284	-0.0695198	2.9346	-0.29399	0.768997	0.977197	-5.60162	fbxl15	Nochange
ENSDARG00000005315	0.0187429	6.77669	0.22478	0.822325	0.981556	-6.59557	celf1	Nochange
ENSDARG00000005318	0.0185583	5.56461	0.17132	0.864104	0.98835	-6.35841	stam2	Nochange
ENSDARG00000005320	0.414573	2.02631	1.36246	0.174217	0.779845	-4.67268	nipsnap1	Nochange
ENSDARG00000005332	0.901923	0.487165	1.75914	0.0797161	0.651191	-4.12886	lipib	Nochange
ENSDARG00000005335	0.47632	-1.51343	0.460349	0.645646	0.956148	-4.72393	slc22a4	Nochange
ENSDARG00000005343	0.265184	3.51004	1.39848	0.163147	0.770595	-4.9382	ccdc85al	Nochange
ENSDARG00000005350	0.0738745	6.2741	0.809015	0.419237	0.903468	-6.21204	dip2ba	Nochange
ENSDARG00000005355	0.0750332	5.34649	0.661821	0.508665	0.923174	-6.10994	larp6a	Nochange
ENSDARG00000005356	-0.178551	3.24253	-0.827848	0.408506	0.897517	-5.41242	tyro3	Nochange
ENSDARG00000005359	0.173812	7.50984	2.31346	0.0214683	0.437415	-4.10175	sucla2	Nochange
ENSDARG00000005364	-0.216174	2.03878	-0.669675	0.503652	0.923174	-5.1985	grin3ba	Nochange
ENSDARG00000005368	-0.032353	5.62917	-0.304619	0.760897	0.97633	-6.33868	mcamb	Nochange
ENSDARG00000005372	-0.241833	3.49205	-1.20692	0.228545	0.818974	-5.12252	camk4	Nochange
ENSDARG00000005374	0.0379411	4.70196	0.278919	0.780526	0.978253	-6.10989	tubgcp4	Nochange
ENSDARG00000005382	-0.280219	3.85735	-1.55735	0.120589	0.724013	-4.76438	prdm9	Nochange
ENSDARG00000005394	0.0568506	4.08622	0.349187	0.727228	0.971071	-5.92	dnmt3aa	Nochange
ENSDARG00000005397	-0.031998	5.69148	-0.305512	0.760218	0.97633	-6.35355	trim3b	Nochange
ENSDARG00000005414	0.295106	1.30902	0.746666	0.455932	0.912875	-5.02326	grapa	Nochange
ENSDARG00000005416	0.216322	4.83047	1.66252	0.0975995	0.6855	-4.8732	map3k5	Nochange
ENSDARG00000005423	0.145913	6.05436	1.53624	0.125681	0.730239	-5.34051	pgam1a	Nochange
ENSDARG00000005425	-0.0501147	3.96838	-0.294963	0.768254	0.977197	-5.89489	wdfy1	Nochange
ENSDARG00000005448	-0.0516548	2.97038	-0.222136	0.82438	0.982015	-5.63191	mtfmt	Nochange
ENSDARG00000005451	-0.0839116	8.42633	-1.20356	0.229841	0.820237	-6.08127	gdi2	Nochange
ENSDARG00000005453	-0.0927524	5.61939	-0.865765	0.387407	0.893198	-6.01166	foxp2	Nochange
ENSDARG00000005454	-0.0651757	6.02042	-0.671634	0.502406	0.923174	-6.25133	tacc3	Nochange
ENSDARG00000005456	-0.0910104	5.29903	-0.783516	0.434028	0.907514	-6.00003	katnb1	Nochange
ENSDARG00000005458	0.0556764	5.8676	0.558258	0.577143	0.939715	-6.29396	csnk1g2a	Nochange
ENSDARG00000005462	-0.156011	5.78397	-1.50918	0.132453	0.736296	-5.30305	kif4	Nochange
ENSDARG00000005463	-0.0964252	4.82049	-0.724359	0.469489	0.916877	-5.91676	slc30a1a	Nochange
ENSDARG00000005464	-0.219238	3.78994	-1.19881	0.231679	0.821	-5.20786	dnase1l1	Nochange
ENSDARG00000005468	0.182901	5.57715	1.72333	0.0860028	0.659068	-4.94668	irf2bp1	Nochange
ENSDARG00000005476	0.221933	5.60718	2.11827	0.0350895	0.507046	-4.22524	nav3	Nochange
ENSDARG00000005479	-0.0299611	7.60928	-0.400426	0.689168	0.963306	-6.64761	tenm3	Nochange
ENSDARG00000005482	-0.00895313	6.94994	-0.110209	0.912328	0.992843	-6.63984	rapgef2	Nochange
ENSDARG00000005485	0.026944	4.54491	0.189253	0.85004	0.987247	-6.08454	ucmab	Nochange
ENSDARG00000005500	0.0123006	3.00402	0.0535296	0.957351	0.997299	-5.66576	dgcr6	Nochange
ENSDARG00000005510	-0.15356	0.50884	-0.272837	0.785193	0.978325	-4.9779	gdf6b	Nochange
ENSDARG00000005513	-0.0529989	9.32434	-0.812943	0.416986	0.901985	-6.53517	naca	Nochange
ENSDARG00000005518	-0.193896	2.96694	-0.819264	0.413377	0.899984	-5.34272	slc5a9	Nochange
ENSDARG00000005522	0.952174	-0.481184	1.31682	0.189044	0.792828	-4.50387	galr1a	Nochange
ENSDARG00000005525	-0.134774	4.06531	-0.807273	0.420238	0.904	-5.64872	acy3.2	Nochange
ENSDARG00000005526	0.0397786	6.21608	0.430566	0.667136	0.960319	-6.42896	igfn1.1	Nochange
ENSDARG00000005536	0.0147362	5.36353	0.130303	0.896426	0.99169	-6.31449	ubr7	Nochange
ENSDARG00000005540	0.0113895	6.27962	0.124568	0.900961	0.99169	-6.52316	xpo7	Nochange
ENSDARG00000005541	-0.0365491	5.24945	-0.311969	0.755311	0.975852	-6.24247	wif1	Nochange
ENSDARG00000005544	0.24715	2.51648	0.943585	0.346247	0.874522	-5.16927	btbd3a	Nochange
ENSDARG00000005547	-0.0167874	3.82318	-0.094932	0.924441	0.993762	-5.8939	rint1	Nochange
ENSDARG00000005549	0.00352705	5.43902	0.0317601	0.974687	0.997883	-6.33995	znf710b	Nochange
ENSDARG00000005551	-0.129404	7.09518	-1.60559	0.109562	0.706538	-5.39421	hnrnph1l	Nochange
ENSDARG00000005559	0.0963297	4.40259	0.652498	0.51465	0.925128	-5.86527	pou4f1	Nochange
ENSDARG00000005560	-0.0228284	8.16263	-0.321016	0.748453	0.974387	-6.72695	ywhah	Nochange
ENSDARG00000005561	-0.225477	3.87725	-1.26965	0.20533	0.805443	-5.1478	gfm2	Nochange
ENSDARG00000005565	-0.266504	0.503559	-0.467592	0.640464	0.954623	-4.93143	entpd8	Nochange
ENSDARG00000005574	-0.145204	4.00718	-0.85571	0.392937	0.893832	-5.59594	vsx2	Nochange
ENSDARG00000005576	-0.0934448	6.43554	-1.04775	0.295716	0.857709	-6.01545	mphosph8	Nochange
ENSDARG00000005578	-0.218096	4.52167	-1.48476	0.138803	0.745305	-5.02835	ugp2a	Nochange
ENSDARG00000005586	0.0632507	1.15629	0.147991	0.882463	0.991218	-5.16088	zbtb20	Nochange
ENSDARG00000005590	-0.202894	5.21429	-1.68671	0.0928435	0.676859	-4.89643	mtf2	Nochange
ENSDARG00000005593	-0.261094	2.95067	-1.0917	0.275964	0.849793	-5.10654	rxrga	Nochange
ENSDARG00000005595	-0.125183	2.24332	-0.417229	0.676851	0.96152	-5.36754	adgb	Nochange
ENSDARG00000005606	-0.044784	5.36387	-0.391585	0.695682	0.964739	-6.2433	paxip1	Nochange
ENSDARG00000005612	0.0411562	5.58964	0.386052	0.69977	0.965515	-6.30731	aph1b	Nochange
ENSDARG00000005619	-0.0104988	2.57572	-0.0398778	0.968221	0.997414	-5.5436	nek2	Nochange
ENSDARG00000005625	-0.109234	4.54625	-0.75115	0.453233	0.912816	-5.8218	maco1a	Nochange
ENSDARG00000005626	-0.135433	2.16793	-0.442106	0.658776	0.959003	-5.34047	RHOU	Nochange
ENSDARG00000005629	-0.0107269	5.69502	-0.102816	0.918187	0.99355	-6.39618	smyd2b	Nochange
ENSDARG00000005640	-0.711738	1.29452	-1.577	0.115997	0.718177	-4.31569	adat3	Nochange
ENSDARG00000005643	-0.146711	4.7876	-1.08829	0.277462	0.849959	-5.58747	gcat	Nochange
ENSDARG00000005645	-0.17281	6.59168	-1.98546	0.0481308	0.5509	-4.65185	robo3	Nochange
ENSDARG00000005651	-0.00328798	5.39499	-0.0291891	0.976736	0.997883	-6.32891	hrasb	Nochange
ENSDARG00000005652	0.0586462	6.14528	0.625909	0.531917	0.928505	-6.31449	man1a1	Nochange
ENSDARG00000005670	0.292211	3.6641	1.61621	0.107247	0.704642	-4.6754	ttbk2a	Nochange
ENSDARG00000005673	0.0468658	1.87261	0.140969	0.888002	0.991258	-5.34529	f3b	Nochange
ENSDARG00000005675	-0.213057	4.98229	-1.65907	0.0982922	0.686338	-4.88302	sec61a1l	Nochange
ENSDARG00000005679	0.183869	4.34661	1.23287	0.218726	0.812757	-5.33996	trip10a	Nochange
ENSDARG00000005690	0.132798	4.77161	1.0054	0.315629	0.865492	-5.68981	slc25a23a	Nochange
ENSDARG00000005699	-0.0505665	5.04254	-0.40534	0.685557	0.962966	-6.15482	ddx19	Nochange
ENSDARG00000005704	0.404398	2.55502	1.58727	0.113652	0.715683	-4.4921	eps8l3b	Nochange
ENSDARG00000005713	0.257821	3.90634	1.53082	0.127014	0.731718	-4.85203	ethe1	Nochange
ENSDARG00000005716	-0.123296	3.45187	-0.612653	0.540635	0.929705	-5.6125	olfml2ba	Nochange
ENSDARG00000005738	-0.11005	4.21595	-0.692537	0.48921	0.923079	-5.77191	rpf1	Nochange
ENSDARG00000005739	0.0839627	6.06913	0.883763	0.377631	0.889212	-6.10985	gpm6ba	Nochange
ENSDARG00000005749	0.225625	4.9018	1.78237	0.0758422	0.639282	-4.69524	cand2	Nochange
ENSDARG00000005754	-0.00501911	7.74536	-0.0680621	0.945788	0.996797	-6.73908	ptprfb	Nochange
ENSDARG00000005762	-0.198692	5.18146	-1.64228	0.101725	0.69305	-4.95942	col14a1a	Nochange
ENSDARG00000005772	0.0626641	3.75853	0.349592	0.726925	0.97097	-5.83008	tsr2	Nochange
ENSDARG00000005774	-0.024106	8.32374	-0.342611	0.732164	0.972164	-6.73275	ddx3xb	Nochange
ENSDARG00000005775	0.0275075	6.65945	0.322254	0.747516	0.974201	-6.55033	scn8aa	Nochange
ENSDARG00000005776	0.505207	4.00835	3.14947	0.00182432	0.136187	-1.40846	guk1b	Nochange
ENSDARG00000005780	-1.02884	0.85438	-1.8305	0.068306	0.622838	-4.07571	npy8br	Nochange
ENSDARG00000005783	-0.270934	4.83468	-2.01298	0.0451345	0.544571	-4.22674	ncanb	Nochange
ENSDARG00000005789	-0.119875	5.58708	-1.10939	0.268275	0.845054	-5.7685	enpp1	Nochange
ENSDARG00000005791	-0.0375755	9.31479	-0.573072	0.567085	0.936956	-6.69964	rpl28	Nochange
ENSDARG00000005799	0.0984057	3.77548	0.554648	0.579606	0.940609	-5.75212	smim14	Nochange
ENSDARG00000005800	0.156949	3.99038	0.946181	0.344924	0.873942	-5.54007	ampd3a	Nochange
ENSDARG00000005821	0.908922	0.186932	1.59074	0.112869	0.714294	-4.30133	ncf2	Nochange
ENSDARG00000005823	-0.268431	5.7075	-2.52405	0.0121901	0.352392	-3.31376	slc39a10	Nochange
ENSDARG00000005827	-0.0902948	5.1282	-0.738461	0.460892	0.915038	-5.98917	eif2s1a	Nochange
ENSDARG00000005828	0.148964	1.98471	0.471505	0.637671	0.954228	-5.30388	faima	Nochange
ENSDARG00000005834	0.119134	4.78762	0.903238	0.367226	0.883028	-5.78574	gatad2b	Nochange
ENSDARG00000005840	0.0241608	6.93111	0.296692	0.766936	0.977055	-6.60105	got2b	Nochange
ENSDARG00000005841	0.287736	4.92061	2.30138	0.0221514	0.43996	-3.69687	tnni2a.2	Nochange
ENSDARG00000005842	0.0373004	4.78269	0.281135	0.778828	0.977801	-6.13139	cd9a	Nochange
ENSDARG00000005853	0.454717	3.40824	2.35848	0.0190812	0.424828	-3.2974	slc25a6	Nochange
ENSDARG00000005861	0.0461989	5.81933	0.458391	0.64705	0.956718	-6.33211	ralgapa2	Nochange
ENSDARG00000005867	-0.0990194	5.56613	-0.912633	0.362271	0.880369	-5.95821	gon4l	Nochange
ENSDARG00000005870	-0.0769126	4.55355	-0.536019	0.592398	0.943925	-5.95791	mmadhc	Nochange
ENSDARG00000005883	0.0540923	4.6119	0.388295	0.698112	0.965515	-6.05063	rfx1a	Nochange
ENSDARG00000005891	-0.0285878	5.20249	-0.241185	0.8096	0.980767	-6.24979	cyb5r3	Nochange
ENSDARG00000005894	-0.607358	1.26827	-1.34585	0.179509	0.783276	-4.53716	slc7a9	Nochange
ENSDARG00000005897	0.19872	3.09864	0.914456	0.361314	0.880369	-5.33697	dera	Nochange
ENSDARG00000005908	0.0548653	5.60143	0.516656	0.60583	0.947916	-6.25373	clk4b	Nochange
ENSDARG00000005913	0.997462	-0.444431	1.40215	0.16205	0.769888	-4.45362	tgm1l3	Nochange
ENSDARG00000005915	-0.158224	4.44248	-1.05617	0.291858	0.857006	-5.52696	tcf3a	Nochange
ENSDARG00000005916	0.113125	4.55384	0.802453	0.423015	0.904583	-5.80425	srpk3	Nochange
ENSDARG00000005924	0.0710924	6.12238	0.756306	0.450142	0.911739	-6.22239	serpina10a	Nochange
ENSDARG00000005926	0.0225128	6.39421	0.252191	0.801091	0.980607	-6.52236	ak2	Nochange
ENSDARG00000005927	-0.113975	4.70243	-0.823416	0.411017	0.898069	-5.80966	tbc1d17	Nochange
ENSDARG00000005941	-0.0442133	6.67282	-0.517981	0.604906	0.947593	-6.4676	clul1	Nochange
ENSDARG00000005942	-0.795318	0.35127	-1.22232	0.22268	0.815647	-4.56389	vmn2r1	Nochange
ENSDARG00000005943	-0.0439901	1.78926	-0.127268	0.898826	0.99169	-5.31657	htra4	Nochange
ENSDARG00000005945	-0.149869	6.46638	-1.68321	0.0935191	0.677495	-5.17021	sart1	Nochange
ENSDARG00000005948	0.178223	3.61953	0.962036	0.336914	0.871196	-5.43088	ankmy2a	Nochange
ENSDARG00000005972	-0.0387662	4.83953	-0.295156	0.768108	0.977197	-6.13695	ric8b	Nochange
ENSDARG00000005980	0.178664	6.64429	2.11196	0.035632	0.509765	-4.42654	sfswap	Nochange
ENSDARG00000005989	0.0675038	5.78731	0.65985	0.509927	0.923229	-6.2157	rgl1	Nochange
ENSDARG00000005993	-0.458999	4.36358	-2.90025	0.00404352	0.214864	-2.10033	prc1b	Nochange
ENSDARG00000006003	-0.311448	4.66074	-2.18884	0.0294869	0.476043	-3.83716	mycla	Nochange
ENSDARG00000006008	-0.178011	7.28838	-2.27969	0.0234266	0.449405	-4.1418	dct	Nochange
ENSDARG00000006010	-0.194051	4.82245	-1.44614	0.149328	0.756066	-5.15951	bmi1a	Nochange
ENSDARG00000006011	-0.179998	1.62062	-0.481688	0.630428	0.953949	-5.18287	klhl42	Nochange
ENSDARG00000006019	0.123599	8.07154	1.73306	0.0842554	0.655509	-5.29461	tktb	Nochange
ENSDARG00000006025	0.0536412	4.8961	0.418485	0.675933	0.96152	-6.11827	tp53i11b	Nochange
ENSDARG00000006029	0.0147717	5.0475	0.11992	0.904638	0.991751	-6.23363	lta4h	Nochange
ENSDARG00000006031	0.186902	6.97755	2.32953	0.0205877	0.434603	-4.00609	abat	Nochange
ENSDARG00000006038	0.0777215	4.94212	0.615957	0.538455	0.929628	-6.03423	aebp2	Nochange
ENSDARG00000006040	0.0121492	4.56937	0.0853548	0.932044	0.994153	-6.10312	cyp20a1	Nochange
ENSDARG00000006044	0.0477084	3.19887	0.223565	0.823269	0.981876	-5.70462	usta	Nochange
ENSDARG00000006052	-0.0415769	2.60022	-0.158408	0.874257	0.990298	-5.53631	malt2	Nochange
ENSDARG00000006060	-0.150139	5.38206	-1.31543	0.189511	0.793712	-5.4761	crybg1b	Nochange
ENSDARG00000006062	-0.0287501	6.15425	-0.304846	0.760725	0.97633	-6.4576	akap1b	Nochange
ENSDARG00000006074	-0.214851	5.39308	-1.87451	0.0619679	0.601934	-4.61586	uck2a	Nochange
ENSDARG00000006079	-0.0253631	2.47317	-0.0928024	0.926131	0.993762	-5.51088	gpr37l1a	Nochange
ENSDARG00000006092	-0.144064	8.35696	-2.05272	0.0410885	0.52848	-4.71862	rad21a	Nochange
ENSDARG00000006093	0.0153176	2.18135	0.0511382	0.959254	0.997299	-5.43459	cdk15	Nochange
ENSDARG00000006094	-0.134845	5.1261	-1.1043	0.270472	0.846071	-5.6604	igf2r	Nochange
ENSDARG00000006112	0.0543739	5.50853	0.500327	0.617263	0.94998	-6.2395	myof	Nochange
ENSDARG00000006120	-0.0610348	6.29068	-0.666651	0.505579	0.923174	-6.3104	tbx2b	Nochange
ENSDARG00000006124	-0.0707889	7.86259	-0.968779	0.333545	0.871155	-6.28657	kdm5c	Nochange
ENSDARG00000006125	-0.0199839	6.84143	-0.240909	0.809813	0.980767	-6.60016	csnk1db	Nochange
ENSDARG00000006128	0.00843331	6.66783	0.0992575	0.921009	0.993762	-6.59693	cep170aa	Nochange
ENSDARG00000006137	0.380254	1.97213	1.21988	0.223602	0.815647	-4.80797	star	Nochange
ENSDARG00000006151	0.103438	1.10337	0.238586	0.811612	0.980767	-5.13984	pde11al	Nochange
ENSDARG00000006169	0.0298954	5.27556	0.25835	0.796339	0.979501	-6.26897	lrrk2	Nochange
ENSDARG00000006174	-0.430046	0.428235	-0.715577	0.474887	0.918516	-4.82926	lrrc23	Nochange
ENSDARG00000006181	-0.13089	2.28602	-0.445616	0.656241	0.958888	-5.37013	hif1aa	Nochange
ENSDARG00000006192	-0.0917521	5.54955	-0.838909	0.402282	0.895774	-6.01804	gatad2ab	Nochange
ENSDARG00000006196	0.0901667	5.16184	0.760235	0.447794	0.911283	-5.99706	sav1	Nochange
ENSDARG00000006200	-0.00210275	7.9187	-0.0289902	0.976894	0.997883	-6.75719	eif4g1a	Nochange
ENSDARG00000006202	-0.0124306	5.6944	-0.119021	0.90535	0.991986	-6.39408	erbb3a	Nochange
ENSDARG00000006206	-0.148489	2.11237	-0.471982	0.637331	0.954148	-5.31459	pou4f3	Nochange
ENSDARG00000006207	0.181837	2.16978	0.614952	0.539118	0.929705	-5.29111	gpx1b	Nochange
ENSDARG00000006215	-0.346648	4.83768	-2.55744	0.0111058	0.341306	-3.05278	akr1b1.1	Nochange
ENSDARG00000006219	-0.0440655	5.16606	-0.3679	0.713244	0.968486	-6.2018	gnl3	Nochange
ENSDARG00000006220	0.353753	5.24006	3.09875	0.00215407	0.150394	-1.73602	ugt1a1	Nochange
ENSDARG00000006225	-0.164411	7.04884	-2.03569	0.0427826	0.534435	-4.62303	ddx39aa	Nochange
ENSDARG00000006235	-0.150064	5.27406	-1.27794	0.202397	0.803334	-5.49716	brms1la	Nochange
ENSDARG00000006240	0.141739	5.2298	1.22212	0.222755	0.815647	-5.57581	slc27a1a	Nochange
ENSDARG00000006242	-0.0704789	7.86216	-0.964278	0.335791	0.871155	-6.29085	ptp4a1	Nochange
ENSDARG00000006251	0.0564433	5.57489	0.528124	0.597858	0.94494	-6.24162	ell2	Nochange
ENSDARG00000006253	0.0931011	4.93066	0.736389	0.46215	0.915524	-5.95412	mier3a	Nochange
ENSDARG00000006257	0.0188518	6.48838	0.21497	0.829957	0.983538	-6.54802	vldlr	Nochange
ENSDARG00000006260	-0.0530127	9.16244	-0.803268	0.422545	0.904453	-6.53183	tuba8l4	Nochange
ENSDARG00000006266	0.118343	5.63733	1.12929	0.259806	0.837866	-5.77612	stat1a	Nochange
ENSDARG00000006272	-0.17011	4.60959	-1.19327	0.233838	0.822798	-5.42439	mpp5a	Nochange
ENSDARG00000006279	-0.268843	2.25596	-0.886051	0.376399	0.888486	-5.1096	rragd	Nochange
ENSDARG00000006283	0.124949	5.16417	1.05376	0.29296	0.857006	-5.74341	waslb	Nochange
ENSDARG00000006288	-0.0629239	3.32178	-0.303507	0.761744	0.97633	-5.71119	prdm5	Nochange
ENSDARG00000006290	0.123565	5.60012	1.16789	0.243908	0.827125	-5.72497	ndufs5	Nochange
ENSDARG00000006292	0.470701	0.81063	1.00727	0.314732	0.865261	-4.78298	maats1	Nochange
ENSDARG00000006299	-0.0405572	5.66859	-0.385282	0.70034	0.965515	-6.3202	arhgef7a	Nochange
ENSDARG00000006300	-0.143391	3.72318	-0.77671	0.438027	0.908455	-5.5809	psmd9	Nochange
ENSDARG00000006301	0.135248	5.59782	1.28019	0.201606	0.803334	-5.59178	RAPH1	Nochange
ENSDARG00000006307	0.0552919	4.87591	0.427461	0.669393	0.961065	-6.10948	shisa4	Nochange
ENSDARG00000006308	0.225468	0.0362317	0.350934	0.725919	0.970948	-4.89985	ptpn18	Nochange
ENSDARG00000006314	0.0319031	7.86565	0.437249	0.662289	0.959637	-6.65917	itgav	Nochange
ENSDARG00000006316	-0.0364413	9.62222	-0.569758	0.569328	0.936956	-6.7223	rpl23a	Nochange
ENSDARG00000006332	-0.1763	5.59913	-1.6287	0.104572	0.698964	-5.0791	snx14	Nochange
ENSDARG00000006345	0.0925824	4.21309	0.593212	0.553548	0.934017	-5.84853	med17	Nochange
ENSDARG00000006350	0.355147	-0.413458	0.480294	0.631417	0.953949	-4.81723	nkx1.2la	Nochange
ENSDARG00000006353	0.0832143	4.98361	0.66717	0.505248	0.923174	-6.01427	itga5	Nochange
ENSDARG00000006356	0.238527	5.08881	1.99298	0.0472954	0.549895	-4.36032	slc18a3a	Nochange
ENSDARG00000006368	-0.0859091	2.35106	-0.300246	0.764226	0.976511	-5.43598	crlf1b	Nochange
ENSDARG00000006370	-0.00882613	6.5062	-0.10068	0.919881	0.993762	-6.56731	atp6v1h	Nochange
ENSDARG00000006383	0.0618591	4.5311	0.433226	0.665205	0.959773	-6.01093	stxbp5l	Nochange
ENSDARG00000006385	0.0828324	4.38978	0.557473	0.577678	0.940023	-5.91506	triobpb	Nochange
ENSDARG00000006389	-0.0238134	5.71835	-0.22941	0.818729	0.980985	-6.38039	smad2	Nochange
ENSDARG00000006395	-0.164303	6.5666	-1.86615	0.0631319	0.607497	-4.87104	rbm25b	Nochange
ENSDARG00000006396	-0.00755585	4.62794	-0.054183	0.95683	0.997299	-6.12044	nrcama	Nochange
ENSDARG00000006397	-0.0200488	6.43964	-0.226079	0.821315	0.981462	-6.5346	laptm4a	Nochange
ENSDARG00000006399	-0.0777212	8.01524	-1.07845	0.281818	0.851891	-6.18914	ywhae1	Nochange
ENSDARG00000006408	-0.0509678	5.63158	-0.478906	0.632403	0.953949	-6.271	hmgb3b	Nochange
ENSDARG00000006409	0.463874	-0.4733	0.618757	0.536611	0.928982	-4.78155	mapk12b	Nochange
ENSDARG00000006413	0.149018	7.08018	1.85607	0.0645604	0.612083	-4.98016	rpl38	Nochange
ENSDARG00000006420	0.00968994	6.38525	0.108264	0.913869	0.993285	-6.54527	atrnl1b	Nochange
ENSDARG00000006422	-0.0696533	4.48557	-0.47543	0.634875	0.953949	-5.96916	esyt3	Nochange
ENSDARG00000006427	-0.0940065	6.36558	-1.0392	0.299664	0.858271	-6.01098	fabp2	Nochange
ENSDARG00000006434	-0.1002	3.44679	-0.500656	0.617031	0.949909	-5.67053	polr1e	Nochange
ENSDARG00000006447	0.140985	-0.110677	0.207408	0.835851	0.98441	-4.89249	slc19a3a	Nochange
ENSDARG00000006456	-0.0486161	5.15978	-0.404751	0.685989	0.963011	-6.18584	pdgfrl	Nochange
ENSDARG00000006467	-0.0396988	5.01097	-0.317067	0.751444	0.97543	-6.17736	pcdh8	Nochange
ENSDARG00000006468	0.242148	0.737053	0.492974	0.622442	0.951388	-5.00241	grap2a	Nochange
ENSDARG00000006474	-0.754089	0.706274	-1.32868	0.185105	0.789999	-4.50919	saxo2	Nochange
ENSDARG00000006477	-0.0894644	6.25539	-0.968088	0.333889	0.871155	-6.06011	ddi2	Nochange
ENSDARG00000006487	-0.139773	8.36496	-1.99212	0.0473908	0.549895	-4.83891	anp32a	Nochange
ENSDARG00000006491	-0.0785966	3.57557	-0.408596	0.683168	0.962108	-5.74758	agpat9l	Nochange
ENSDARG00000006494	-0.0481285	4.41464	-0.32287	0.74705	0.974201	-6.00871	asb7	Nochange
ENSDARG00000006497	-0.0245666	8.75755	-0.362037	0.717615	0.969142	-6.75859	rtn1a	Nochange
ENSDARG00000006501	0.981734	-1.36427	1.02904	0.304405	0.860825	-4.61477	cyp2x10.2	Nochange
ENSDARG00000006508	-0.0151405	3.35035	-0.0740719	0.941009	0.996108	-5.76291	pip5k1bb	Nochange
ENSDARG00000006514	-0.00499619	5.21419	-0.0423794	0.966228	0.997414	-6.28202	her6	Nochange
ENSDARG00000006522	-0.954721	0.104142	-1.31681	0.189049	0.792828	-4.50386	otop2	Nochange
ENSDARG00000006524	-0.0543895	7.12251	-0.684611	0.494192	0.923079	-6.43692	supt6h	Nochange
ENSDARG00000006526	-0.0074375	8.82421	-0.109829	0.912628	0.992928	-6.82285	fn1b	Nochange
ENSDARG00000006527	-0.108889	6.49823	-1.2347	0.218042	0.812757	-5.81715	brd3a	Nochange
ENSDARG00000006544	0.439057	2.1855	1.52467	0.128542	0.732986	-4.51081	c1qtnf6b	Nochange
ENSDARG00000006545	0.111935	3.87714	0.650986	0.515623	0.925568	-5.7264	rgp1	Nochange
ENSDARG00000006546	0.0595129	4.89066	0.463883	0.643115	0.955088	-6.09769	ak4	Nochange
ENSDARG00000006553	-0.0346639	5.68818	-0.331141	0.740801	0.9734	-6.34446	rras	Nochange
ENSDARG00000006566	-0.161251	6.72089	-1.89649	0.0589906	0.591101	-4.84124	nlk1	Nochange
ENSDARG00000006567	-0.614625	2.09834	-1.84044	0.0668295	0.618497	-4.03581	dus4l	Nochange
ENSDARG00000006568	-0.000307782	1.56359	-0.000826146	0.999341	0.999746	-5.26667	kcnmb2	Nochange
ENSDARG00000006577	-0.171552	3.04571	-0.74833	0.454929	0.912816	-5.41551	nadka	Nochange
ENSDARG00000006584	-0.0411439	6.33717	-0.451889	0.651721	0.957482	-6.43853	phf8	Nochange
ENSDARG00000006585	0.476457	3.0201	2.18945	0.0294424	0.476043	-3.58382	DMWD	Nochange
ENSDARG00000006588	-0.392913	5.19379	-3.18542	0.00161953	0.12743	-1.43411	zgc:111983	Nochange
ENSDARG00000006598	-0.0558597	2.91438	-0.236214	0.81345	0.980767	-5.61138	sgk2b	Nochange
ENSDARG00000006600	0.0144169	5.8709	0.144496	0.885219	0.991258	-6.43434	lsm14aa	Nochange
ENSDARG00000006601	0.232666	3.99776	1.41412	0.158508	0.765788	-5.03192	kaznb	Nochange
ENSDARG00000006602	-0.0790256	0.554165	-0.144813	0.88497	0.991258	-5.00968	chrna2a	Nochange
ENSDARG00000006603	-0.181615	4.90886	-1.38342	0.167708	0.77529	-5.2672	csrp1a	Nochange
ENSDARG00000006604	-0.230325	3.54515	-1.17049	0.242862	0.827125	-5.17629	nectin3b	Nochange
ENSDARG00000006607	0.355137	4.09099	2.24465	0.0256214	0.456035	-3.64859	gpr27	Nochange
ENSDARG00000006609	-0.0877234	6.07978	-0.915161	0.360945	0.880041	-6.07354	map2k2a	Nochange
ENSDARG00000006615	0.211559	4.37505	1.43626	0.152116	0.760195	-5.09275	hnf1ba	Nochange
ENSDARG00000006617	0.0501953	4.65237	0.363297	0.716675	0.969005	-6.07028	napga	Nochange
ENSDARG00000006621	-0.0482149	5.5989	-0.448344	0.654274	0.958727	-6.27713	pspc1	Nochange
ENSDARG00000006624	-0.149569	5.68264	-1.4129	0.158865	0.76621	-5.41728	ppp2r2ab	Nochange
ENSDARG00000006636	0.190289	3.60904	1.02732	0.305214	0.861437	-5.36961	slitrk2	Nochange
ENSDARG00000006639	0.218775	4.49002	1.53801	0.125247	0.730011	-4.97877	lnpk	Nochange
ENSDARG00000006640	0.113646	4.06528	0.698664	0.485379	0.923079	-5.74655	eomesa	Nochange
ENSDARG00000006642	0.0124852	4.46447	0.0855139	0.931918	0.994153	-6.07424	drg2	Nochange
ENSDARG00000006666	0.0477128	3.94508	0.280551	0.779275	0.977901	-5.90126	bud13	Nochange
ENSDARG00000006672	-0.345036	4.94952	-2.62806	0.00909163	0.308393	-2.90383	fam49a	Nochange
ENSDARG00000006677	0.170517	2.73649	0.695946	0.487077	0.923079	-5.39478	ripk1l	Nochange
ENSDARG00000006678	-0.434581	0.381564	-0.712199	0.476972	0.919424	-4.82466	pth2ra	Nochange
ENSDARG00000006683	0.0468746	5.40078	0.418975	0.675576	0.96152	-6.24917	arhgef6	Nochange
ENSDARG00000006691	-0.0471295	9.8011	-0.744867	0.457016	0.913104	-6.61978	rpl12	Nochange
ENSDARG00000006712	0.0373748	4.94111	0.294998	0.768228	0.977197	-6.17149	wipf2b	Nochange
ENSDARG00000006719	0.0244471	5.7267	0.236487	0.813239	0.980767	-6.38403	specc1la	Nochange
ENSDARG00000006747	0.0618801	5.4576	0.560837	0.575386	0.938761	-6.19618	tmem178b	Nochange
ENSDARG00000006754	-0.131439	4.15255	-0.810302	0.418498	0.902839	-5.67024	mllt3	Nochange
ENSDARG00000006757	0.225956	6.74251	2.71365	0.00709391	0.281103	-3.04294	klhl41b	Nochange
ENSDARG00000006758	0.0160472	4.94472	0.126455	0.899468	0.99169	-6.20477	fam234b	Nochange
ENSDARG00000006760	-0.0156036	3.29233	-0.0748634	0.94038	0.996108	-5.74644	slc24a3	Nochange
ENSDARG00000006766	-0.0751081	7.45794	-0.985728	0.325172	0.868069	-6.22937	snd1	Nochange
ENSDARG00000006773	-0.102206	4.74376	-0.749786	0.454053	0.912816	-5.8772	elovl4a	Nochange
ENSDARG00000006775	0.324743	1.69934	0.943205	0.346441	0.874614	-4.98641	cass4	Nochange
ENSDARG00000006782	-0.0386769	5.07009	-0.314337	0.753514	0.975645	-6.19407	rb1	Nochange
ENSDARG00000006786	0.0808712	5.19449	0.687185	0.492571	0.923079	-6.05583	copz2	Nochange
ENSDARG00000006791	0.0927715	5.12023	0.773757	0.439769	0.908455	-5.9767	arntl1a	Nochange
ENSDARG00000006797	0.0276248	3.78346	0.154926	0.876999	0.990514	-5.87967	nt5dc1	Nochange
ENSDARG00000006811	-0.182729	1.97867	-0.556422	0.578395	0.940224	-5.24031	sult1st6	Nochange
ENSDARG00000006812	0.0895831	6.41613	1.01073	0.313072	0.864926	-6.05963	wdr26b	Nochange
ENSDARG00000006818	-0.187223	3.646	-0.986699	0.324696	0.868069	-5.3865	urod	Nochange
ENSDARG00000006832	0.00412038	4.60294	0.0291748	0.976747	0.997883	-6.11493	galnt9	Nochange
ENSDARG00000006837	-0.0492986	6.2456	-0.534016	0.593781	0.944128	-6.38038	mycn	Nochange
ENSDARG00000006838	0.0755255	-0.0694318	0.111973	0.91093	0.992689	-4.90312	eef1a2	Nochange
ENSDARG00000006840	-0.102118	5.37014	-0.89123	0.37362	0.887351	-5.92928	gnmt	Nochange
ENSDARG00000006848	0.381757	2.8666	1.65658	0.0987968	0.686455	-4.45234	parp9	Nochange
ENSDARG00000006849	0.173475	2.97303	0.765018	0.444946	0.910179	-5.41414	asic2	Nochange
ENSDARG00000006859	0.0189413	5.61589	0.177671	0.859118	0.988112	-6.36889	nkain1	Nochange
ENSDARG00000006862	0.0308065	5.57533	0.287528	0.773935	0.977197	-6.3356	kifap3b	Nochange
ENSDARG00000006865	-0.0887332	4.73216	-0.650938	0.515654	0.925568	-5.94077	glra4a	Nochange
ENSDARG00000006868	0.0778077	2.07012	0.251716	0.801457	0.980674	-5.38462	trh	Nochange
ENSDARG00000006869	0.146527	2.62349	0.571113	0.56841	0.936956	-5.4292	stx17	Nochange
ENSDARG00000006877	-0.126707	1.59359	-0.339366	0.734605	0.972539	-5.22286	enpp4	Nochange
ENSDARG00000006878	-0.114725	5.74224	-1.09694	0.27367	0.848298	-5.81852	phf21aa	Nochange
ENSDARG00000006889	0.0196441	5.3439	0.172693	0.863026	0.98835	-6.30352	mpped2a	Nochange
ENSDARG00000006891	0.11705	2.39926	0.423916	0.671973	0.96152	-5.42861	kcns3a	Nochange
ENSDARG00000006892	0.0891118	2.07906	0.288591	0.773122	0.977197	-5.37899	myo3b	Nochange
ENSDARG00000006894	-0.304782	0.981866	-0.638785	0.523518	0.926725	-4.96677	oprk1	Nochange
ENSDARG00000006896	0.0136878	4.13091	0.0847886	0.932494	0.994153	-5.98161	lhx6	Nochange
ENSDARG00000006899	-0.152133	4.18968	-0.945671	0.345184	0.873942	-5.56624	far1	Nochange
ENSDARG00000006900	0.0689906	5.86616	0.691715	0.489726	0.923079	-6.21294	impdh2	Nochange
ENSDARG00000006901	-0.218719	6.333	-2.37461	0.0182847	0.419652	-3.78572	si:ch1073-459j12.1	Nochange
ENSDARG00000006911	-0.505635	1.76101	-1.36767	0.172582	0.777934	-4.57947	wnt8b	Nochange
ENSDARG00000006915	-0.0879787	4.95562	-0.689125	0.491352	0.923079	-5.97765	arl8ba	Nochange
ENSDARG00000006921	-0.073517	6.70908	-0.866508	0.387001	0.893097	-6.23472	lrp5	Nochange
ENSDARG00000006923	0.16512	4.52876	1.16789	0.243908	0.827125	-5.45913	cacna1ab	Nochange
ENSDARG00000006924	0.182057	4.78942	1.39292	0.164818	0.771328	-5.25377	fbxo38	Nochange
ENSDARG00000006939	-0.214309	1.1158	-0.478248	0.632871	0.953949	-5.06074	tbx16l	Nochange
ENSDARG00000006944	0.428595	-0.564858	0.555528	0.579006	0.940372	-4.78679	gdpd3b	Nochange
ENSDARG00000006963	-0.0823236	6.5115	-0.936601	0.349822	0.875316	-6.13812	cse1l	Nochange
ENSDARG00000006978	-0.337202	2.03134	-1.02567	0.305989	0.861437	-4.94918	zak	Nochange
ENSDARG00000006981	1.29999	-0.461165	1.85336	0.0649503	0.612772	-4.13034	ccdc113	Nochange
ENSDARG00000006983	-0.0338095	5.20942	-0.285862	0.775208	0.977197	-6.23996	celf3b	Nochange
ENSDARG00000006990	-0.282578	4.30357	-1.79259	0.0741873	0.634811	-4.49847	creld1b	Nochange
ENSDARG00000007009	0.118338	3.65948	0.643029	0.520765	0.926115	-5.67267	hoxa11b	Nochange
ENSDARG00000007024	0.411604	3.51081	2.19485	0.0290476	0.474621	-3.64698	uox	Nochange
ENSDARG00000007025	0.109251	2.92703	0.471795	0.637464	0.954148	-5.55609	ttc9c	Nochange
ENSDARG00000007034	-0.0593344	6.00133	-0.609337	0.542827	0.930178	-6.28657	hnrpkl	Nochange
ENSDARG00000007045	0.0241067	4.61073	0.171924	0.86363	0.98835	-6.10535	cnot4a	Nochange
ENSDARG00000007065	0.267295	3.91601	1.56651	0.118431	0.721358	-4.80444	mrps18b	Nochange
ENSDARG00000007077	0.0817227	4.85879	0.632506	0.527605	0.928279	-6.00195	ankrd50l	Nochange
ENSDARG00000007081	-0.00903689	6.14392	-0.0959908	0.923601	0.993762	-6.49758	pias4a	Nochange
ENSDARG00000007086	-0.760708	-0.493017	-0.886519	0.376147	0.888486	-4.6719	aqp10a	Nochange
ENSDARG00000007092	-0.0269265	4.91617	-0.20975	0.834025	0.984049	-6.17994	xab2	Nochange
ENSDARG00000007098	0.00356521	7.66544	0.0479831	0.961766	0.997414	-6.73265	itm2ba	Nochange
ENSDARG00000007099	-0.45382	6.68349	-5.19437	4.11826e-07	0.000201926	6.05841	cx43.4	Nochange
ENSDARG00000007108	0.0114429	3.70793	0.0626221	0.950115	0.997025	-5.86667	lipia	Nochange
ENSDARG00000007125	-0.203465	3.30326	-0.961397	0.337235	0.871196	-5.3186	asb6	Nochange
ENSDARG00000007127	0.0413243	4.89796	0.321673	0.747956	0.974315	-6.15171	acat2	Nochange
ENSDARG00000007129	-0.0887593	3.60575	-0.466539	0.641216	0.954665	-5.7308	slc6a16a	Nochange
ENSDARG00000007130	-0.244437	2.41234	-0.857176	0.392127	0.893832	-5.17117	mrto4	Nochange
ENSDARG00000007135	-0.0627251	6.22955	-0.67633	0.499425	0.923174	-6.2917	cnot3a	Nochange
ENSDARG00000007136	-0.00624735	4.25985	-0.0400884	0.968053	0.997414	-6.01794	gtf2h4	Nochange
ENSDARG00000007141	-0.0636192	7.00692	-0.779789	0.436216	0.908455	-6.35178	psmc3	Nochange
ENSDARG00000007149	-0.0441086	6.09285	-0.45773	0.647524	0.956718	-6.38719	l1cama	Nochange
ENSDARG00000007151	0.52403	1.56669	1.47004	0.142746	0.752498	-4.48616	kcnk2b	Nochange
ENSDARG00000007169	0.170582	4.54394	1.21238	0.226455	0.817957	-5.41318	itgb1bp1	Nochange
ENSDARG00000007171	0.0272573	3.33897	0.133359	0.894012	0.991453	-5.75805	aig1	Nochange
ENSDARG00000007172	-0.0926514	6.39687	-1.03128	0.303357	0.860149	-6.02505	plxna3	Nochange
ENSDARG00000007175	-0.0850644	4.30715	-0.55108	0.582046	0.940932	-5.8815	recql	Nochange
ENSDARG00000007179	0.0433369	6.12164	0.454634	0.649747	0.957293	-6.39991	sash1a	Nochange
ENSDARG00000007180	0.127018	4.84441	0.97922	0.32837	0.870324	-5.73308	slc30a4	Nochange
ENSDARG00000007181	0.0126536	4.20118	0.0801688	0.936164	0.995165	-6.00139	nadk2	Nochange
ENSDARG00000007184	-0.0969539	5.85415	-0.959058	0.338409	0.871553	-5.98319	zbtb16a	Nochange
ENSDARG00000007186	0.0588495	2.64578	0.229002	0.819045	0.980985	-5.54583	ppp1r8a	Nochange
ENSDARG00000007195	0.103219	5.1807	0.875756	0.381961	0.891336	-5.91154	grm2b	Nochange
ENSDARG00000007196	0.0692834	4.99689	0.557102	0.577931	0.940139	-6.08165	rae1	Nochange
ENSDARG00000007198	0.0137781	4.60588	0.098382	0.921704	0.993762	-6.1133	mta1	Nochange
ENSDARG00000007207	0.0203955	4.328	0.134284	0.89328	0.991416	-6.03178	cnpy2	Nochange
ENSDARG00000007216	-0.0127792	6.77912	-0.153078	0.878454	0.990514	-6.60766	abce1	Nochange
ENSDARG00000007217	-0.283966	2.81823	-1.13299	0.258249	0.837006	-5.03198	wdr55	Nochange
ENSDARG00000007219	-0.0135732	7.17887	-0.172133	0.863465	0.98835	-6.66299	actn1	Nochange
ENSDARG00000007220	0.181266	4.99943	1.4671	0.143542	0.75274	-5.20547	ncam1b	Nochange
ENSDARG00000007221	-0.254498	4.36829	-1.64617	0.100923	0.691427	-4.75035	pbk	Nochange
ENSDARG00000007231	0.0660869	5.5494	0.613677	0.539959	0.929705	-6.18887	ryk	Nochange
ENSDARG00000007241	0.197042	5.0092	1.60417	0.109876	0.707526	-5.00683	mycb	Nochange
ENSDARG00000007244	-0.00663324	4.5525	-0.0465059	0.962942	0.997414	-6.09948	acp2	Nochange
ENSDARG00000007245	0.0174212	2.51297	0.0650351	0.948195	0.997025	-5.52684	rundc3aa	Nochange
ENSDARG00000007247	-0.0840286	4.26576	-0.537224	0.591567	0.943925	-5.8779	ric8a	Nochange
ENSDARG00000007250	0.00428259	4.30158	0.0279191	0.977748	0.997883	-6.03149	use1	Nochange
ENSDARG00000007257	-0.0192768	5.13671	-0.159379	0.873492	0.990083	-6.24971	rab5ab	Nochange
ENSDARG00000007264	0.0418984	4.84715	0.318607	0.750278	0.97505	-6.13823	nipsnap2	Nochange
ENSDARG00000007271	-0.260909	5.21509	-2.16313	0.0314312	0.485395	-4.01668	mynn	Nochange
ENSDARG00000007275	-0.0174376	8.32496	-0.248561	0.803894	0.980767	-6.7606	si:ch211-251b21.1	Nochange
ENSDARG00000007277	0.359131	1.91533	1.12908	0.259892	0.837866	-4.88079	myf5	Nochange
ENSDARG00000007278	-0.341534	4.76788	-2.46884	0.0141909	0.373986	-3.24727	ect2	Nochange
ENSDARG00000007279	0.0718071	4.93424	0.5674	0.570926	0.937216	-6.05929	yipf5	Nochange
ENSDARG00000007285	-0.0699457	3.83171	-0.394635	0.693432	0.964074	-5.82361	mrpl57	Nochange
ENSDARG00000007289	0.260754	1.71101	0.750383	0.453694	0.912816	-5.10798	metrnlb	Nochange
ENSDARG00000007294	0.0387407	8.79904	0.573689	0.566668	0.936786	-6.6649	aco2	Nochange
ENSDARG00000007302	0.382858	3.14225	1.80706	0.0718953	0.631261	-4.27504	sh3gl3b	Nochange
ENSDARG00000007315	-0.0816994	5.39122	-0.721806	0.471055	0.917264	-6.06901	tmpoa	Nochange
ENSDARG00000007320	-0.0917486	10.2189	-1.47808	0.140582	0.748129	-5.83997	rpl7	Nochange
ENSDARG00000007323	-0.211489	6.09927	-2.19062	0.0293567	0.476043	-4.14756	chmp4bb	Nochange
ENSDARG00000007329	0.021788	0.497737	0.0394621	0.968552	0.997414	-5.01161	tbx16	Nochange
ENSDARG00000007344	0.0648405	1.78828	0.18942	0.84991	0.987247	-5.31738	tcap	Nochange
ENSDARG00000007347	-0.0538434	5.44209	-0.482783	0.629651	0.953949	-6.22322	degs1	Nochange
ENSDARG00000007349	1.00664	-0.308504	1.47676	0.140936	0.748722	-4.40289	dmrt1	Nochange
ENSDARG00000007356	-0.319707	1.26334	-0.742801	0.458264	0.913104	-4.97584	fgf20a	Nochange
ENSDARG00000007358	0.883143	-1.32252	0.93196	0.352211	0.875668	-4.6444	cxcr3.1	Nochange
ENSDARG00000007359	-0.161781	3.75359	-0.87754	0.380993	0.891336	-5.50926	UBL4A	Nochange
ENSDARG00000007362	0.110149	4.86291	0.855727	0.392927	0.893832	-5.84584	sft2d1	Nochange
ENSDARG00000007366	0.434218	2.2221	1.52805	0.1277	0.732065	-4.51218	AMDHD1	Nochange
ENSDARG00000007369	-0.0149317	5.0688	-0.121642	0.903275	0.99169	-6.23659	tcf7l1b	Nochange
ENSDARG00000007370	-0.191506	5.74129	-1.82574	0.0690222	0.624354	-4.78119	dysf	Nochange
ENSDARG00000007377	-0.115746	5.97158	-1.17597	0.240668	0.826651	-5.78231	odc1	Nochange
ENSDARG00000007382	0.241878	2.29263	0.857279	0.392071	0.893832	-5.17912	ubtd1a	Nochange
ENSDARG00000007383	-0.10722	4.40704	-0.713182	0.476365	0.919003	-5.80943	kcnk6	Nochange
ENSDARG00000007385	-0.0235376	8.10395	-0.328982	0.742431	0.9734	-6.7195	cct7	Nochange
ENSDARG00000007387	-0.265578	4.5368	-1.80472	0.072261	0.631261	-4.53287	irf2a	Nochange
ENSDARG00000007396	0.23948	3.64655	1.31153	0.190822	0.794322	-5.07667	rnd3b	Nochange
ENSDARG00000007398	-0.0895505	2.93428	-0.380049	0.704216	0.966014	-5.57534	lrrk1	Nochange
ENSDARG00000007405	-0.253914	5.92313	-2.52079	0.0123006	0.35289	-3.36455	strap	Nochange
ENSDARG00000007406	0.0726421	4.85519	0.561276	0.575087	0.938639	-6.04114	phox2a	Nochange
ENSDARG00000007407	0.0289056	4.39473	0.194235	0.846142	0.986131	-6.04191	barx1	Nochange
ENSDARG00000007409	-0.0701163	2.76006	-0.281405	0.778621	0.977801	-5.55608	ppifa	Nochange
ENSDARG00000007412	0.056416	4.92802	0.443383	0.657853	0.958888	-6.11723	slc2a1b	Nochange
ENSDARG00000007413	0.0185579	6.44253	0.209734	0.834038	0.984049	-6.54081	arid2	Nochange
ENSDARG00000007418	0.0291965	2.89558	0.123865	0.901517	0.99169	-5.63205	chmp4c	Nochange
ENSDARG00000007421	-0.0304059	5.5814	-0.28244	0.777828	0.97745	-6.33348	ftcd	Nochange
ENSDARG00000007425	-0.351841	3.13835	-1.54842	0.122723	0.729514	-4.61333	apol1	Nochange
ENSDARG00000007429	0.235526	3.53709	1.24511	0.214199	0.812538	-5.12748	ndor1	Nochange
ENSDARG00000007430	-0.243896	4.08996	-1.45585	0.146626	0.754673	-4.96245	prdm12b	Nochange
ENSDARG00000007436	-0.221575	1.85066	-0.642356	0.521201	0.926115	-5.16597	avpr2aa	Nochange
ENSDARG00000007438	-0.188051	6.4549	-2.10167	0.0365327	0.514369	-4.39757	ube2ib	Nochange
ENSDARG00000007443	-0.232818	3.27741	-1.08619	0.278388	0.84999	-5.19435	fbxl18	Nochange
ENSDARG00000007444	-0.335709	3.52901	-1.67806	0.0945228	0.679519	-4.50987	ift81	Nochange
ENSDARG00000007449	-0.0270129	5.06505	-0.218918	0.826884	0.983124	-6.2181	slc25a39	Nochange
ENSDARG00000007461	0.0810237	4.07219	0.496614	0.619876	0.950409	-5.85961	srgap1a	Nochange
ENSDARG00000007465	0.905342	0.659103	1.88404	0.0606623	0.596319	-3.98039	tdrd1	Nochange
ENSDARG00000007477	-0.254214	3.52541	-1.28112	0.201281	0.803334	-5.0462	fbxo8	Nochange
ENSDARG00000007480	0.222895	6.56642	2.59957	0.00986089	0.32068	-3.30835	rpe65a	Nochange
ENSDARG00000007485	-0.059874	5.11134	-0.491543	0.623452	0.951705	-6.13456	epc2	Nochange
ENSDARG00000007490	0.373412	1.05466	0.867754	0.386319	0.893067	-4.90789	adrb1	Nochange
ENSDARG00000007494	-0.028419	4.19435	-0.178273	0.858646	0.988112	-5.98479	st3gal8	Nochange
ENSDARG00000007496	0.0523018	5.0202	0.422844	0.672754	0.96152	-6.14988	ufl1	Nochange
ENSDARG00000007523	0.1042	6.83974	1.26722	0.206196	0.806012	-5.84445	kmt2e	Nochange
ENSDARG00000007526	0.0548516	7.221	0.703073	0.482631	0.922736	-6.44156	ndufs2	Nochange
ENSDARG00000007531	-0.182437	2.83952	-0.739834	0.46006	0.914497	-5.36392	zcchc9	Nochange
ENSDARG00000007560	-0.141083	5.559	-1.28419	0.200203	0.801584	-5.55795	sema3bl	Nochange
ENSDARG00000007561	0.190809	1.90341	0.588903	0.556432	0.934017	-5.23704	cdh23	Nochange
ENSDARG00000007566	-0.0736002	5.70475	-0.701046	0.483893	0.92274	-6.15884	appbp2	Nochange
ENSDARG00000007576	0.0941115	6.42625	1.06499	0.287856	0.854615	-6.00654	crybb1l1	Nochange
ENSDARG00000007597	-0.344023	3.44342	-1.67219	0.0956756	0.681337	-4.50036	bloc1s4	Nochange
ENSDARG00000007601	0.0034297	4.76327	0.0256358	0.979567	0.997883	-6.16088	zmynd8	Nochange
ENSDARG00000007603	-0.153795	5.10134	-1.24694	0.213526	0.812322	-5.49158	stxbp2	Nochange
ENSDARG00000007614	0.211509	2.85604	0.900088	0.368896	0.883968	-5.28625	wwox	Nochange
ENSDARG00000007624	-0.12912	3.07886	-0.572051	0.567776	0.936956	-5.5314	gins1	Nochange
ENSDARG00000007630	0.182469	3.80541	1.03929	0.299622	0.858271	-5.40741	mkrn2	Nochange
ENSDARG00000007639	-0.00377543	5.02345	-0.0303781	0.975789	0.997883	-6.23225	cnot4b	Nochange
ENSDARG00000007654	0.0493815	6.92101	0.606398	0.544773	0.931085	-6.46288	nsfa	Nochange
ENSDARG00000007655	-0.323508	0.713829	-0.6101	0.542322	0.930024	-4.92391	crybb1l3	Nochange
ENSDARG00000007657	0.346898	3.06075	1.58374	0.114453	0.716992	-4.59284	ccnh	Nochange
ENSDARG00000007663	0.0678092	6.54286	0.78067	0.435698	0.908455	-6.28368	amph	Nochange
ENSDARG00000007671	-0.560775	3.37577	-2.59008	0.0101299	0.324729	-2.74888	ghrb	Nochange
ENSDARG00000007678	0.09218	7.65249	1.24216	0.215283	0.812612	-5.97375	ttyh3b	Nochange
ENSDARG00000007682	0.0855745	5.54028	0.795509	0.427034	0.905228	-6.06325	ppdpfa	Nochange
ENSDARG00000007691	-0.00784547	5.43144	-0.0704277	0.943907	0.99646	-6.33515	cul1b	Nochange
ENSDARG00000007693	0.120242	5.09466	0.997973	0.319209	0.866331	-5.78064	nfkbiab	Nochange
ENSDARG00000007697	-0.115452	8.5333	-1.66132	0.0978403	0.685945	-5.44341	fabp7a	Nochange
ENSDARG00000007708	-0.000168362	7.67614	-0.00226734	0.998193	0.999744	-6.73475	nsa2	Nochange
ENSDARG00000007709	0.460124	1.92122	1.46394	0.144403	0.753132	-4.54184	adamts8a	Nochange
ENSDARG00000007711	0.0345468	4.08234	0.211839	0.832397	0.983899	-5.95311	rab3il1	Nochange
ENSDARG00000007720	0.140129	4.33821	0.935267	0.350508	0.875316	-5.63919	sub1b	Nochange
ENSDARG00000007722	0.276928	2.9192	1.20745	0.228341	0.818974	-5.02149	nudt8	Nochange
ENSDARG00000007723	0.0802461	4.5132	0.560995	0.575278	0.938761	-5.94752	efnb1	Nochange
ENSDARG00000007727	0.0295449	3.21825	0.139131	0.889453	0.991258	-5.72246	rgl2	Nochange
ENSDARG00000007734	-0.251166	2.94072	-1.0477	0.295738	0.857709	-5.14492	stn1	Nochange
ENSDARG00000007737	-0.0521403	5.27522	-0.44791	0.654587	0.958888	-6.19747	zyg11	Nochange
ENSDARG00000007739	0.0785311	6.41416	0.885327	0.376788	0.888486	-6.17529	atp1a1a.2	Nochange
ENSDARG00000007743	-0.406768	0.981497	-0.839767	0.401801	0.895774	-4.86553	il15l	Nochange
ENSDARG00000007744	0.0131761	5.10538	0.107649	0.914356	0.993285	-6.24962	tsr1	Nochange
ENSDARG00000007745	0.117792	7.6253	1.57876	0.115592	0.717899	-5.50553	uqcrfs1	Nochange
ENSDARG00000007751	0.495726	2.09272	1.67128	0.0958538	0.681498	-4.30683	lmnl3	Nochange
ENSDARG00000007753	0.0931338	4.13713	0.583316	0.56018	0.934794	-5.83347	cpne2	Nochange
ENSDARG00000007755	0.0760804	4.50744	0.530684	0.596085	0.944651	-5.96136	wdr61	Nochange
ENSDARG00000007760	-0.0411516	3.89647	-0.236897	0.812921	0.980767	-5.88995	spg21	Nochange
ENSDARG00000007764	-0.264549	4.88817	-1.98649	0.0480158	0.5509	-4.28919	klhdc10	Nochange
ENSDARG00000007774	0.0227563	5.77053	0.221803	0.824639	0.982138	-6.39787	vash2	Nochange
ENSDARG00000007783	0.104004	-0.642947	0.126865	0.899144	0.99169	-4.82256	blk	Nochange
ENSDARG00000007786	0.0241775	6.15809	0.258321	0.796361	0.979501	-6.47439	tmx2b	Nochange
ENSDARG00000007788	0.180111	6.04876	1.89842	0.0587338	0.590194	-4.7379	atp2b1b	Nochange
ENSDARG00000007791	0.0113068	7.92739	0.155805	0.876306	0.990514	-6.74675	ppp2r1ba	Nochange
ENSDARG00000007795	0.0638073	6.25026	0.695853	0.487135	0.923079	-6.29035	cst3	Nochange
ENSDARG00000007804	0.248776	4.81675	1.92919	0.0547819	0.575397	-4.41726	gas6	Nochange
ENSDARG00000007807	-0.0267008	4.32988	-0.175121	0.861119	0.988234	-6.02217	cyth3a	Nochange
ENSDARG00000007808	-0.221093	3.80613	-1.21894	0.223958	0.816298	-5.18862	zdhhc16a	Nochange
ENSDARG00000007812	-0.133726	5.93326	-1.34459	0.179914	0.783625	-5.56568	sp3b	Nochange
ENSDARG00000007813	-0.111676	4.42395	-0.746851	0.45582	0.912875	-5.79053	rnpepl1	Nochange
ENSDARG00000007818	0.0323969	6.40367	0.363517	0.716511	0.969001	-6.49095	palm1b	Nochange
ENSDARG00000007823	-0.263519	3.30608	-1.23701	0.217185	0.812757	-5.04221	atf3	Nochange
ENSDARG00000007824	0.0190927	6.77836	0.228371	0.819535	0.981025	-6.59494	camta1b	Nochange
ENSDARG00000007825	-0.0148743	5.2524	-0.127386	0.898732	0.99169	-6.28421	map2k1	Nochange
ENSDARG00000007836	-0.0415077	9.13446	-0.625421	0.532237	0.928505	-6.656	ctsla	Nochange
ENSDARG00000007856	-0.430475	1.20448	-0.960464	0.337703	0.871196	-4.83391	rtn4rl1a	Nochange
ENSDARG00000007863	-0.134434	6.66247	-1.5626	0.119349	0.722255	-5.39557	tra2a	Nochange
ENSDARG00000007867	0.0780997	6.65894	0.915248	0.360899	0.880041	-6.19183	dazap2	Nochange
ENSDARG00000007869	-0.0867437	4.55788	-0.604483	0.546043	0.931555	-5.9211	ehd3	Nochange
ENSDARG00000007885	0.268904	-0.933991	0.303718	0.761582	0.97633	-4.78555	fancl	Nochange
ENSDARG00000007886	0.29859	4.60231	2.18416	0.0298334	0.478176	-3.87635	slc35b2	Nochange
ENSDARG00000007891	0.104459	3.92717	0.609852	0.542486	0.930024	-5.76252	meox1	Nochange
ENSDARG00000007892	-0.530432	0.0249551	-0.755699	0.450505	0.911739	-4.76121	pdcd2	Nochange
ENSDARG00000007901	0.0313649	5.13279	0.261109	0.794212	0.979462	-6.23197	crnkl1	Nochange
ENSDARG00000007906	1.56082	-1.29338	1.71743	0.0870762	0.662789	-4.31665	lrp2b	Nochange
ENSDARG00000007912	-0.00512691	4.92643	-0.0400605	0.968075	0.997414	-6.20462	si:ch211-196i2.1	Nochange
ENSDARG00000007916	0.219954	3.5855	1.18266	0.238013	0.826237	-5.20849	xpnpep3	Nochange
ENSDARG00000007918	-0.0545794	4.19956	-0.343642	0.73139	0.97203	-5.94254	ttc27	Nochange
ENSDARG00000007923	-0.0304797	5.34555	-0.267094	0.789606	0.978325	-6.28024	ptpn1	Nochange
ENSDARG00000007941	0.160619	4.43304	1.10449	0.27039	0.846071	-5.50227	hmx4	Nochange
ENSDARG00000007943	-0.131671	4.54048	-0.909678	0.363825	0.881036	-5.69232	gabpb2a	Nochange
ENSDARG00000007944	-0.459536	2.96386	-1.87535	0.0618509	0.601068	-4.08724	lhx1b	Nochange
ENSDARG00000007950	0.0552619	1.10188	0.126728	0.899253	0.99169	-5.14964	itga11b	Nochange
ENSDARG00000007955	0.25298	6.18158	2.75036	0.00636593	0.274831	-2.86204	iars1	Nochange
ENSDARG00000007959	0.0203485	6.0997	0.21381	0.830861	0.983538	-6.47243	hibadhb	Nochange
ENSDARG00000007960	-0.0887568	9.56701	-1.35084	0.177906	0.782119	-5.97537	hnrnpaba	Nochange
ENSDARG00000007971	-0.438977	3.53278	-2.17017	0.0308884	0.481018	-3.65512	cks1b	Nochange
ENSDARG00000007975	0.209773	4.85683	1.64012	0.102175	0.694056	-4.91494	fth1b	Nochange
ENSDARG00000007976	0.0412142	5.31477	0.360526	0.718743	0.969196	-6.24948	si:ch211-220f16.2	Nochange
ENSDARG00000007982	0.0146055	3.9357	0.0855139	0.931918	0.994153	-5.92915	onecut1	Nochange
ENSDARG00000007988	-0.228248	4.06804	-1.35825	0.175548	0.781345	-5.08604	masp2	Nochange
ENSDARG00000007989	-0.0430756	4.66909	-0.311125	0.755952	0.975852	-6.08446	nedd8	Nochange
ENSDARG00000007990	-0.715504	1.22514	-1.54174	0.124337	0.730011	-4.34866	wt1b	Nochange
ENSDARG00000007996	0.0148628	6.06776	0.154341	0.877459	0.990514	-6.47666	pou2f1b	Nochange
ENSDARG00000008010	0.167333	-0.405861	0.223038	0.823679	0.981987	-4.85038	zgc:194189	Nochange
ENSDARG00000008014	0.310906	3.53969	1.64981	0.100174	0.689846	-4.59781	nudt17	Nochange
ENSDARG00000008020	-0.257679	4.18649	-1.58393	0.11441	0.716992	-4.80239	med31	Nochange
ENSDARG00000008022	-0.377787	3.88374	-2.08966	0.037608	0.520127	-3.87474	kif18a	Nochange
ENSDARG00000008026	0.0746581	4.78704	0.563397	0.573645	0.938059	-6.02189	niban2b	Nochange
ENSDARG00000008030	-0.0913865	6.34468	-1.00691	0.314902	0.865261	-6.03963	myl9b	Nochange
ENSDARG00000008032	-0.0666704	6.15582	-0.704847	0.481529	0.922641	-6.2575	sart3	Nochange
ENSDARG00000008034	0.0164013	5.49524	0.149984	0.880892	0.990796	-6.34434	skib	Nochange
ENSDARG00000008049	-0.362438	5.73629	-3.40583	0.000762687	0.0834061	-0.848338	si:dkey-42i9.4	Nochange
ENSDARG00000008060	-0.143502	3.23527	-0.667523	0.505023	0.923174	-5.52073	scara3	Nochange
ENSDARG00000008068	-0.265014	3.18468	-1.19655	0.232558	0.822222	-5.05668	tma16	Nochange
ENSDARG00000008097	0.0173392	5.91553	0.175589	0.860752	0.988234	-6.43963	srsf9	Nochange
ENSDARG00000008100	0.175765	4.48693	1.22612	0.221249	0.815304	-5.38268	slc7a10a	Nochange
ENSDARG00000008105	0.0998545	3.73578	0.555509	0.579018	0.940372	-5.74058	mettl2a	Nochange
ENSDARG00000008107	-0.0377267	4.4981	-0.259248	0.795646	0.979501	-6.05106	src	Nochange
ENSDARG00000008119	-0.164348	3.68296	-0.874851	0.382453	0.891336	-5.49289	si:ch211-195d17.2	Nochange
ENSDARG00000008127	-0.0541907	3.61823	-0.286978	0.774355	0.977197	-5.79963	pcdh15b	Nochange
ENSDARG00000008131	0.0452935	4.03175	0.273535	0.784657	0.978325	-5.92553	sox1b	Nochange
ENSDARG00000008133	-0.0770648	3.62016	-0.407032	0.684315	0.962875	-5.76028	foxl1	Nochange
ENSDARG00000008140	0.619549	1.57741	1.76562	0.0786191	0.647872	-4.12918	kcnab1a	Nochange
ENSDARG00000008141	-0.270064	4.54388	-1.83887	0.06706	0.618535	-4.47568	rbl1	Nochange
ENSDARG00000008142	-0.0977337	5.17604	-0.811992	0.41753	0.902132	-5.94687	stxbp3	Nochange
ENSDARG00000008153	-0.0440762	6.47347	-0.4976	0.619181	0.950136	-6.44282	serinc5	Nochange
ENSDARG00000008155	-0.0871292	5.80715	-0.85263	0.39464	0.895032	-6.06693	sms	Nochange
ENSDARG00000008164	-0.117715	0.836612	-0.23925	0.811098	0.980767	-5.05904	btr33	Nochange
ENSDARG00000008165	-0.110153	2.96611	-0.471098	0.637961	0.954309	-5.54876	caspa	Nochange
ENSDARG00000008170	-0.250619	3.93508	-1.43188	0.153364	0.761096	-4.95708	dbnla	Nochange
ENSDARG00000008174	0.4834	-0.86148	0.571783	0.567957	0.936956	-4.75583	hoxb1a	Nochange
ENSDARG00000008184	0.055392	6.17649	0.593037	0.553665	0.934017	-6.34053	mia3	Nochange
ENSDARG00000008186	-0.164051	3.20558	-0.752727	0.452287	0.912512	-5.45692	syk	Nochange
ENSDARG00000008188	0.027532	7.36993	0.358684	0.720119	0.969545	-6.63917	sf1	Nochange
ENSDARG00000008191	0.00846981	2.07671	0.0272715	0.978264	0.997883	-5.40643	tmeff1a	Nochange
ENSDARG00000008192	0.229043	4.52595	1.62469	0.105426	0.7012	-4.85908	pank1a	Nochange
ENSDARG00000008200	0.0650883	5.45496	0.591411	0.554752	0.934017	-6.17891	ugp2b	Nochange
ENSDARG00000008203	-0.0285633	1.85466	-0.0847815	0.9325	0.994153	-5.33938	pax1a	Nochange
ENSDARG00000008209	0.183009	5.78815	1.82014	0.0698733	0.626393	-4.82642	myt1la	Nochange
ENSDARG00000008218	0.126458	5.1024	1.05155	0.293971	0.857006	-5.72985	znf410	Nochange
ENSDARG00000008224	0.0125906	6.99388	0.156119	0.876059	0.990514	-6.64126	vps35	Nochange
ENSDARG00000008235	0.263831	4.34169	1.78126	0.0760223	0.639779	-4.56602	cog5	Nochange
ENSDARG00000008237	-0.111984	7.00252	-1.38235	0.168035	0.775448	-5.7088	sars1	Nochange
ENSDARG00000008238	-0.551275	3.36441	-2.54068	0.0116387	0.346627	-2.85836	manba	Nochange
ENSDARG00000008239	-0.249439	1.939	-0.741547	0.459023	0.913802	-5.13018	mocs3	Nochange
ENSDARG00000008243	-0.0508348	7.99253	-0.703128	0.482597	0.922736	-6.51806	cct8	Nochange
ENSDARG00000008247	-0.113955	4.25229	-0.72449	0.469409	0.916877	-5.75981	vezf1a	Nochange
ENSDARG00000008249	0.497123	2.09839	1.68558	0.0930619	0.676985	-4.28856	ptchd4	Nochange
ENSDARG00000008255	-0.00109912	6.96394	-0.0134613	0.98927	0.998169	-6.64839	cnot6a	Nochange
ENSDARG00000008263	0.108109	2.65456	0.425644	0.670715	0.961208	-5.49931	mfsd4ab	Nochange
ENSDARG00000008275	-0.100274	5.54501	-0.919792	0.358524	0.879767	-5.94683	klhl24b	Nochange
ENSDARG00000008278	-0.206233	5.50948	-1.85767	0.064332	0.612077	-4.67288	rcor2	Nochange
ENSDARG00000008279	-0.343748	2.9694	-1.42917	0.154142	0.761096	-4.73267	map2k7	Nochange
ENSDARG00000008287	-0.00419091	4.53855	-0.0292814	0.976662	0.997883	-6.09646	fam114a1	Nochange
ENSDARG00000008292	-0.0168055	8.4479	-0.24092	0.809805	0.980767	-6.77198	eif2s3	Nochange
ENSDARG00000008305	-0.213349	4.84322	-1.59818	0.111203	0.711052	-4.94306	hand2	Nochange
ENSDARG00000008306	-0.34944	4.14816	-2.10034	0.0366502	0.514369	-3.90646	rdh5	Nochange
ENSDARG00000008310	0.0355549	6.87622	0.433417	0.665067	0.959773	-6.54399	ip6k2a	Nochange
ENSDARG00000008322	0.0325978	4.14109	0.203238	0.839106	0.985191	-5.9707	ambra1a	Nochange
ENSDARG00000008329	0.0339187	3.91843	0.198324	0.842944	0.985736	-5.9107	asic1a	Nochange
ENSDARG00000008333	-0.0446088	1.0218	-0.0974476	0.922445	0.993762	-5.12206	znfl2a	Nochange
ENSDARG00000008363	-0.0640786	5.66724	-0.607597	0.543979	0.930528	-6.21048	mcl1b	Nochange
ENSDARG00000008370	-0.10228	7.70028	-1.37526	0.170221	0.777546	-5.80118	csnk1da	Nochange
ENSDARG00000008372	0.0387665	5.05863	0.315559	0.752588	0.975512	-6.19768	spred2b	Nochange
ENSDARG00000008377	-0.0408932	6.80426	-0.490863	0.623932	0.951893	-6.50311	epn2	Nochange
ENSDARG00000008380	-0.145974	5.82529	-1.42503	0.155333	0.762653	-5.43259	brd7	Nochange
ENSDARG00000008383	-0.142057	7.32104	-1.82681	0.0688614	0.623704	-5.05122	arpc1a	Nochange
ENSDARG00000008384	-0.105121	4.71641	-0.766476	0.44408	0.909951	-5.85714	hdac6	Nochange
ENSDARG00000008388	-0.0568488	6.81503	-0.681885	0.495911	0.923079	-6.39379	mmp14b	Nochange
ENSDARG00000008395	-0.163091	3.78152	-0.896296	0.370914	0.88607	-5.50258	snupn	Nochange
ENSDARG00000008396	-0.0162956	2.42161	-0.0587085	0.953229	0.997215	-5.49771	ftr24	Nochange
ENSDARG00000008398	0.10646	4.67313	0.78002	0.43608	0.908455	-5.85385	cacna1c	Nochange
ENSDARG00000008403	0.147546	4.26689	0.963592	0.336135	0.871155	-5.59493	phospho1	Nochange
ENSDARG00000008407	0.0844716	7.07747	1.06326	0.28864	0.855138	-6.11083	tspan7b	Nochange
ENSDARG00000008413	0.0727595	6.20048	0.782475	0.434639	0.908235	-6.21869	atp11a	Nochange
ENSDARG00000008414	0.0710662	2.51307	0.263797	0.792143	0.979103	-5.50176	exoc3l2a	Nochange
ENSDARG00000008433	-0.164375	5.56866	-1.49876	0.135134	0.739604	-5.26961	unc45b	Nochange
ENSDARG00000008434	-0.119985	5.44846	-1.0722	0.284611	0.854466	-5.77514	bcl2l1	Nochange
ENSDARG00000008439	-0.374639	2.49515	-1.32816	0.185275	0.790414	-4.75211	atxn10	Nochange
ENSDARG00000008447	-0.0508649	6.60055	-0.586573	0.557993	0.934017	-6.41751	fkbp4	Nochange
ENSDARG00000008450	0.147931	1.80289	0.436514	0.662822	0.959673	-5.26732	pcolce2a	Nochange
ENSDARG00000008454	-0.833753	0.537194	-1.36406	0.173713	0.779794	-4.47822	cpeb1b	Nochange
ENSDARG00000008457	0.116649	3.09182	0.530554	0.596175	0.944651	-5.57628	faah2a	Nochange
ENSDARG00000008461	0.0895006	3.72582	0.496522	0.619941	0.95044	-5.76609	anapc5	Nochange
ENSDARG00000008472	0.0926672	2.81729	0.385625	0.700086	0.965515	-5.55672	apex2	Nochange
ENSDARG00000008480	-0.295369	2.93772	-1.22607	0.221267	0.815304	-4.96434	trmt61a	Nochange
ENSDARG00000008485	-0.168581	3.63983	-0.888416	0.375128	0.888204	-5.47101	lrp3	Nochange
ENSDARG00000008487	0.129091	6.45256	1.45805	0.146019	0.753376	-5.52788	dmd	Nochange
ENSDARG00000008490	0.0800386	4.79567	0.607187	0.54425	0.930528	-5.99993	ltv1	Nochange
ENSDARG00000008491	-0.484367	1.58728	-1.23593	0.217586	0.812757	-4.68022	si:ch211-107o10.3	Nochange
ENSDARG00000008494	0.34112	5.09935	2.86178	0.0045511	0.22887	-2.3728	myl6	Nochange
ENSDARG00000008502	0.0515511	5.86702	0.51629	0.606085	0.947916	-6.31594	pno1	Nochange
ENSDARG00000008503	0.249868	3.62817	1.36449	0.17358	0.779794	-5.00817	glcci1a	Nochange
ENSDARG00000008540	-0.162148	4.07709	-0.970076	0.332899	0.871155	-5.51532	sox21b	Nochange
ENSDARG00000008542	-0.0149795	5.59259	-0.138784	0.889727	0.991258	-6.36748	yod1	Nochange
ENSDARG00000008548	-0.175703	4.36246	-1.14678	0.252516	0.83328	-5.41102	arhgap12a	Nochange
ENSDARG00000008551	-0.0514413	4.78304	-0.38464	0.700815	0.965515	-6.09055	pole3	Nochange
ENSDARG00000008553	0.511119	1.9461	1.64684	0.100784	0.691136	-4.32108	zgc:136872	Nochange
ENSDARG00000008560	-0.0864262	3.75419	-0.474572	0.635485	0.953949	-5.76939	brap	Nochange
ENSDARG00000008568	-0.292034	4.78412	-2.12461	0.0345511	0.505017	-3.99543	slc25a24	Nochange
ENSDARG00000008573	0.0977506	4.85625	0.748463	0.454849	0.912816	-5.92495	fam20b	Nochange
ENSDARG00000008575	0.0969633	5.00597	0.783031	0.434313	0.907845	-5.94035	lyst	Nochange
ENSDARG00000008592	-0.267591	3.62451	-1.38798	0.166318	0.773278	-4.93896	mtmr8	Nochange
ENSDARG00000008593	0.193876	4.72486	1.45461	0.146969	0.754885	-5.15416	nbas	Nochange
ENSDARG00000008623	-0.16477	5.11579	-1.34063	0.181196	0.785762	-5.37748	cops3	Nochange
ENSDARG00000008637	0.283752	5.11921	2.39861	0.0171535	0.40584	-3.52279	mttp	Nochange
ENSDARG00000008639	0.125562	5.62919	1.19683	0.232448	0.822222	-5.69841	kifap3a	Nochange
ENSDARG00000008660	-0.0248692	6.92707	-0.304791	0.760766	0.97633	-6.59571	coro1b	Nochange
ENSDARG00000008662	0.0518078	3.13413	0.237556	0.812411	0.980767	-5.68343	fign	Nochange
ENSDARG00000008678	-0.254509	5.45485	-2.24931	0.0253194	0.454065	-3.88783	snx3	Nochange
ENSDARG00000008697	-0.0845537	6.95671	-1.03737	0.300514	0.858828	-6.11318	epas1a	Nochange
ENSDARG00000008703	0.0529811	4.73701	0.39375	0.694084	0.964314	-6.08328	apeh	Nochange
ENSDARG00000008706	-0.0833845	6.83594	-0.989059	0.323543	0.867631	-6.14294	paip2b	Nochange
ENSDARG00000008720	-0.141851	6.26717	-1.53292	0.126497	0.731019	-5.36955	lmo3	Nochange
ENSDARG00000008723	0.142762	5.41813	1.29277	0.197223	0.800394	-5.53504	prkcba	Nochange
ENSDARG00000008732	-0.151491	5.71183	-1.44204	0.150478	0.758456	-5.38325	zgc:66479	Nochange
ENSDARG00000008735	-0.0347893	6.50924	-0.396354	0.692165	0.963452	-6.49405	atp6ap2	Nochange
ENSDARG00000008740	-0.232409	4.17757	-1.4276	0.154594	0.762036	-5.02134	esf1	Nochange
ENSDARG00000008748	-0.108752	7.1987	-1.3788	0.169128	0.776336	-5.74036	ube2na	Nochange
ENSDARG00000008757	0.0102693	4.91034	0.0801658	0.936166	0.995165	-6.19959	entpd6	Nochange
ENSDARG00000008765	-0.115248	4.45214	-0.776915	0.437906	0.908455	-5.77624	tmed5	Nochange
ENSDARG00000008767	0.0970242	3.95278	0.576292	0.56491	0.936464	-5.78847	tle2b	Nochange
ENSDARG00000008772	0.0589506	5.63254	0.552099	0.581349	0.940757	-6.24244	cacng1a	Nochange
ENSDARG00000008784	-0.163406	5.42948	-1.44723	0.149024	0.755841	-5.3106	prpf4ba	Nochange
ENSDARG00000008785	-0.0114627	7.75701	-0.153306	0.878274	0.990514	-6.73057	dldh	Nochange
ENSDARG00000008788	0.102597	3.03215	0.457837	0.647447	0.956718	-5.59057	camk1gb	Nochange
ENSDARG00000008790	-0.133763	1.53124	-0.348775	0.727537	0.971071	-5.202	actr3b	Nochange
ENSDARG00000008796	-0.278225	-1.5949	-0.243408	0.807879	0.980767	-4.72051	her5	Nochange
ENSDARG00000008803	-0.187824	8.94277	-2.79515	0.00556944	0.259478	-3.01345	marcksb	Nochange
ENSDARG00000008805	-0.262259	3.86216	-1.46412	0.144355	0.753132	-4.89629	orc3	Nochange
ENSDARG00000008807	-0.641773	-0.723575	-0.704185	0.48194	0.922715	-4.70889	bokb	Nochange
ENSDARG00000008808	0.100434	5.95705	1.03131	0.303343	0.860149	-5.94956	eml2	Nochange
ENSDARG00000008811	0.126274	2.95778	0.551898	0.581487	0.940757	-5.5299	cmtm3	Nochange
ENSDARG00000008816	0.0272241	6.3781	0.304079	0.761308	0.97633	-6.50535	glud1a	Nochange
ENSDARG00000008818	-0.0418203	4.59508	-0.296197	0.767313	0.977055	-6.06781	hsf1	Nochange
ENSDARG00000008829	0.012201	4.63919	0.0879892	0.929952	0.993945	-6.12313	chga	Nochange
ENSDARG00000008832	-0.110184	4.37128	-0.725251	0.468942	0.916877	-5.79133	neu1	Nochange
ENSDARG00000008840	0.0931691	4.02472	0.562618	0.574174	0.938142	-5.81405	hmbsa	Nochange
ENSDARG00000008849	0.187393	1.1364	0.439962	0.660326	0.959253	-5.10756	ptprq	Nochange
ENSDARG00000008852	0.17119	1.75374	0.500461	0.617169	0.949941	-5.23566	elp4	Nochange
ENSDARG00000008858	0.101197	3.24337	0.482536	0.629826	0.953949	-5.64057	cyp7b1	Nochange
ENSDARG00000008859	-0.178262	4.12822	-1.08565	0.278629	0.84999	-5.41546	mylipa	Nochange
ENSDARG00000008861	0.129961	4.49537	0.904003	0.366821	0.882856	-5.70698	tfap2e	Nochange
ENSDARG00000008866	0.392663	-0.908642	0.453582	0.650503	0.957415	-4.77012	cabp4	Nochange
ENSDARG00000008867	-0.0856044	6.6213	-0.994072	0.321101	0.866868	-6.10287	rap1b	Nochange
ENSDARG00000008880	0.149564	5.49223	1.37647	0.169846	0.776962	-5.44413	usp28	Nochange
ENSDARG00000008884	0.012268	5.34399	0.107904	0.914154	0.993285	-6.31205	hprt1	Nochange
ENSDARG00000008886	-0.388426	4.36487	-2.47532	0.0139416	0.371789	-3.15241	msx1b	Nochange
ENSDARG00000008890	-0.0895108	2.97332	-0.38296	0.702059	0.966014	-5.5844	ctns	Nochange
ENSDARG00000008904	0.0266542	5.51232	0.244848	0.806765	0.980767	-6.33095	smarca2	Nochange
ENSDARG00000008906	0.349138	2.52789	1.35141	0.177724	0.782119	-4.77935	si:ch211-241e1.5	Nochange
ENSDARG00000008912	0.0883521	1.28531	0.217229	0.828199	0.983538	-5.18606	slc8a2a	Nochange
ENSDARG00000008920	-0.00166001	2.77621	-0.00661524	0.994727	0.998298	-5.59931	mrpl53	Nochange
ENSDARG00000008931	-0.29168	2.82682	-1.16758	0.244033	0.827125	-4.99944	renbp	Nochange
ENSDARG00000008936	-0.169158	5.23517	-1.4224	0.156093	0.763208	-5.29812	sec11a	Nochange
ENSDARG00000008946	-0.0932046	2.20617	-0.30968	0.75705	0.975852	-5.39321	ccdc127b	Nochange
ENSDARG00000008947	-0.216508	6.50566	-2.44071	0.0153183	0.388797	-3.66184	rtf1	Nochange
ENSDARG00000008953	-0.254638	3.91273	-1.44451	0.149785	0.757069	-4.93465	pofut1	Nochange
ENSDARG00000008966	0.115189	5.63525	1.09837	0.273045	0.847533	-5.80871	tbl1xr1b	Nochange
ENSDARG00000008969	-0.0818514	7.5773	-1.08689	0.278077	0.849959	-6.13876	fgb	Nochange
ENSDARG00000008976	-0.238856	6.11145	-2.48036	0.0137505	0.370353	-3.49814	mdn1	Nochange
ENSDARG00000008979	-0.155963	5.0428	-1.24512	0.214195	0.812538	-5.47823	golga1	Nochange
ENSDARG00000008982	-0.117892	7.67348	-1.58125	0.115021	0.717216	-5.49914	casq2	Nochange
ENSDARG00000008983	0.217327	2.17705	0.731771	0.464959	0.915855	-5.22938	sh3glb2a	Nochange
ENSDARG00000008986	-0.225376	3.44238	-1.10017	0.272265	0.847533	-5.22435	e2f7	Nochange
ENSDARG00000009001	0.138029	6.26392	1.51668	0.130547	0.73517	-5.40949	pdia6	Nochange
ENSDARG00000009014	0.117843	8.71936	1.73809	0.0833636	0.654071	-5.33412	col11a1b	Nochange
ENSDARG00000009018	0.24264	7.8997	3.36121	0.000891133	0.0928458	-1.28475	rhbg	Nochange
ENSDARG00000009020	0.138717	2.31515	0.490185	0.624411	0.951985	-5.38375	cnr1	Nochange
ENSDARG00000009021	-0.00953333	5.80033	-0.0932011	0.925815	0.993762	-6.42164	chrna1	Nochange
ENSDARG00000009023	0.191885	5.81549	1.92017	0.0559164	0.579693	-4.65194	ankrd28b	Nochange
ENSDARG00000009026	0.094044	5.89802	0.953654	0.341134	0.873311	-6.0113	ank2a	Nochange
ENSDARG00000009031	0.0563326	6.32124	0.622243	0.53432	0.928658	-6.35146	tnikb	Nochange
ENSDARG00000009040	-0.133503	2.49054	-0.483372	0.629234	0.953949	-5.4086	si:ch73-141c7.1	Nochange
ENSDARG00000009046	0.0300136	2.1789	0.0999874	0.92043	0.993762	-5.43341	nphp1	Nochange
ENSDARG00000009074	-0.200078	2.56877	-0.743158	0.458049	0.913104	-5.29045	cbr4	Nochange
ENSDARG00000009079	0.571604	-0.464071	0.774216	0.439498	0.908455	-4.74186	BX296551.1	Nochange
ENSDARG00000009094	-0.296983	-0.499177	-0.36349	0.71653	0.969001	-4.80222	gata2b	Nochange
ENSDARG00000009106	0.0213453	7.76252	0.28933	0.772557	0.977197	-6.70232	serinc1	Nochange
ENSDARG00000009113	-0.110538	3.10069	-0.493563	0.622026	0.95136	-5.5769	pigc	Nochange
ENSDARG00000009123	0.29177	2.10458	0.97477	0.330569	0.871155	-5.04884	sele	Nochange
ENSDARG00000009131	0.413712	1.61598	1.1792	0.239384	0.826651	-4.78169	slc10a4	Nochange
ENSDARG00000009133	-0.0610425	5.52899	-0.558899	0.576706	0.939529	-6.20533	myo1eb	Nochange
ENSDARG00000009134	0.222923	3.69275	1.2378	0.216894	0.812757	-5.17393	hlx1	Nochange
ENSDARG00000009136	0.0283619	6.13997	0.301915	0.762956	0.97648	-6.4591	tp53bp2a	Nochange
ENSDARG00000009142	0.0876996	6.12006	0.9311	0.352655	0.875711	-6.07873	ppp1r13bb	Nochange
ENSDARG00000009160	0.564555	3.12672	2.70004	0.00738238	0.285981	-2.50225	kmo	Nochange
ENSDARG00000009169	-0.176682	5.22729	-1.48185	0.139577	0.746545	-5.21265	mob1ba	Nochange
ENSDARG00000009170	-0.0985893	6.20682	-1.05574	0.292055	0.857006	-5.96319	ctr9	Nochange
ENSDARG00000009178	0.117327	2.98882	0.517575	0.60519	0.947703	-5.55444	zfand1	Nochange
ENSDARG00000009194	0.0489154	7.20142	0.620259	0.535624	0.928982	-6.49288	col16a1	Nochange
ENSDARG00000009196	-0.399301	4.65163	-2.77238	0.00596226	0.266045	-2.48188	anxa3a	Nochange
ENSDARG00000009208	0.0647642	4.51183	0.451202	0.652216	0.957482	-5.99898	prkcda	Nochange
ENSDARG00000009209	-0.00298239	5.14771	-0.0248674	0.98018	0.997883	-6.2657	slc9a6a	Nochange
ENSDARG00000009212	-0.0637415	10.2163	-1.03643	0.300953	0.859171	-6.38904	ppiaa	Nochange
ENSDARG00000009214	0.154535	5.28756	1.35164	0.17765	0.782119	-5.42942	mfsd13a	Nochange
ENSDARG00000009215	0.588451	2.01172	1.94787	0.0524938	0.567596	-3.89716	zgc:112437	Nochange
ENSDARG00000009217	-0.125371	4.48856	-0.84979	0.396214	0.895774	-5.72948	tom1l2	Nochange
ENSDARG00000009218	-0.0633968	2.26404	-0.215815	0.829299	0.983538	-5.4331	mars2	Nochange
ENSDARG00000009242	-0.086549	1.91392	-0.260638	0.794575	0.979501	-5.3268	fev	Nochange
ENSDARG00000009250	-0.0888887	7.1108	-1.11581	0.265523	0.843267	-6.05163	etfb	Nochange
ENSDARG00000009252	-0.00245946	2.2287	-0.0083183	0.993369	0.998216	-5.44816	napepld	Nochange
ENSDARG00000009253	-0.0532053	5.00904	-0.424026	0.671893	0.96152	-6.13743	rtraf	Nochange
ENSDARG00000009262	-0.0345456	3.42754	-0.172556	0.863133	0.98835	-5.77232	FAR2	Nochange
ENSDARG00000009266	0.0528415	2.91781	0.226129	0.821277	0.981462	-5.62518	uevld	Nochange
ENSDARG00000009273	-0.210791	5.3875	-1.83744	0.0672727	0.618908	-4.68121	ppm1da	Nochange
ENSDARG00000009280	0.0691963	7.73084	0.938641	0.348775	0.875316	-6.30675	smyd1a	Nochange
ENSDARG00000009281	0.172223	5.4709	1.58367	0.11447	0.716992	-5.1447	dnm1b	Nochange
ENSDARG00000009285	0.0349595	9.81092	0.551249	0.581931	0.940932	-6.74669	rpl15	Nochange
ENSDARG00000009299	0.0201702	5.98207	0.207115	0.83608	0.98441	-6.44876	dusp8a	Nochange
ENSDARG00000009311	0.328441	4.39535	2.24939	0.0253144	0.454065	-3.69787	pvalb6	Nochange
ENSDARG00000009313	-0.00118413	3.62036	-0.00630764	0.994972	0.998397	-5.84301	napsa	Nochange
ENSDARG00000009315	-0.00982578	6.13602	-0.104284	0.917023	0.993375	-6.49517	clgn	Nochange
ENSDARG00000009336	-0.0884192	6.23156	-0.952143	0.341898	0.873311	-6.07045	aif1l	Nochange
ENSDARG00000009341	0.13255	6.75728	1.59287	0.112389	0.713126	-5.37731	nrap	Nochange
ENSDARG00000009342	0.0340676	7.27822	0.438409	0.661449	0.959637	-6.59698	txndc5	Nochange
ENSDARG00000009346	-0.127538	6.23492	-1.36808	0.172453	0.777934	-5.59711	caprin1a	Nochange
ENSDARG00000009350	-0.24032	5.63406	-2.226	0.0268609	0.464712	-3.97606	atg3	Nochange
ENSDARG00000009351	0.0932143	2.33477	0.327406	0.743621	0.973819	-5.43856	fgf6a	Nochange
ENSDARG00000009372	0.312783	0.747731	0.644444	0.519849	0.926115	-4.95511	diras1b	Nochange
ENSDARG00000009386	0.564653	1.81596	1.74161	0.0827449	0.653418	-4.18048	mpp4l	Nochange
ENSDARG00000009387	-0.185803	5.08282	-1.49619	0.135802	0.740827	-5.1561	robo4	Nochange
ENSDARG00000009390	0.021473	4.17021	0.134871	0.892817	0.991416	-5.98803	npl	Nochange
ENSDARG00000009401	-0.0709659	7.73977	-0.960043	0.337915	0.871196	-6.28342	vcanb	Nochange
ENSDARG00000009402	0.191638	1.67471	0.54607	0.58548	0.942061	-5.19883	si:ch211-210b2.2	Nochange
ENSDARG00000009418	0.311458	6.01615	3.28292	0.0011664	0.106627	-1.31421	mef2cb	Nochange
ENSDARG00000009430	0.329218	2.41089	1.22397	0.222058	0.815647	-4.89223	tmem30c	Nochange
ENSDARG00000009436	-0.052916	4.77818	-0.394387	0.693615	0.964074	-6.0852	ubxn7	Nochange
ENSDARG00000009438	-0.0768747	2.23989	-0.259196	0.795687	0.979501	-5.41664	myog	Nochange
ENSDARG00000009443	-0.824337	-1.61504	-0.680907	0.496529	0.923079	-4.6661	zgc:92137	Nochange
ENSDARG00000009447	0.0861298	8.80946	1.27656	0.202884	0.803334	-6.02392	atp5mc3b	Nochange
ENSDARG00000009459	0.0201307	1.39767	0.0511681	0.95923	0.997299	-5.22605	slc35e4	Nochange
ENSDARG00000009466	0.246949	1.13616	0.583837	0.55983	0.934794	-5.05832	rgs9bp	Nochange
ENSDARG00000009470	0.349381	1.9689	1.11973	0.26385	0.842057	-4.89998	hnf1a	Nochange
ENSDARG00000009472	-0.183803	3.53417	-0.935859	0.350204	0.875316	-5.40216	med19b	Nochange
ENSDARG00000009473	0.123173	5.25293	1.0667	0.287083	0.854615	-5.75212	ppardb	Nochange
ENSDARG00000009477	0.425346	2.54923	1.6643	0.0972421	0.684749	-4.38483	prkar2ab	Nochange
ENSDARG00000009480	-0.0805268	6.86798	-0.974639	0.330634	0.871155	-6.16209	pdcl	Nochange
ENSDARG00000009482	-0.545688	0.0993488	-0.79338	0.428271	0.90573	-4.7543	slc38a8a	Nochange
ENSDARG00000009484	-0.162945	7.24925	-2.07643	0.0388241	0.522244	-4.56746	arf1	Nochange
ENSDARG00000009488	-0.166669	4.1801	-1.02994	0.303984	0.860615	-5.48428	gipc2	Nochange
ENSDARG00000009493	0.0383349	2.86299	0.161051	0.872177	0.989761	-5.61896	MAP3K13	Nochange
ENSDARG00000009494	-0.339167	5.0112	-2.63282	0.0089685	0.306149	-2.90484	xrcc1	Nochange
[truncated: 19,576 more rows]

## Sheet: Infected DEGs
Figure S2C: Scram vs miR-126 antagomir (infected)
gene_id	baseMean	log2FoldChange	lfcSE	stat	pvalue	padj	gene_name	label
ENSDARG00000098315	6966.23	-1.01623	0.0797209	-12.7474	3.22417e-37	4.53608e-33	cyp1a	Decrease
ENSDARG00000068507	3496.39	-1.25329	0.121015	-10.3565	3.91043e-25	2.75079e-21	crybb1	Decrease
ENSDARG00000023656	861.559	-1.63774	0.164572	-9.95149	2.48428e-23	1.16504e-19	he1.1	Decrease
ENSDARG00000113599	26889.9	-0.589049	0.0640878	-9.19128	3.88184e-20	1.36534e-16	hbbe1.1	Decrease
ENSDARG00000053875	5244.92	-0.89612	0.106318	-8.4287	3.49524e-17	8.19574e-14	cryba1b	Decrease
ENSDARG00000019122	376.254	-1.59342	0.196269	-8.11855	4.71786e-16	9.48223e-13	he1.2	Decrease
ENSDARG00000087390	12899.5	-0.600665	0.0756775	-7.93717	2.06849e-15	3.26074e-12	hbbe1.3	Decrease
ENSDARG00000089475	502.081	-1.44384	0.181995	-7.93342	2.13199e-15	3.26074e-12	hbae1.1	Decrease
ENSDARG00000076321	1647.04	-0.873249	0.110216	-7.92304	2.31767e-15	3.26074e-12	col28a2a	Decrease
ENSDARG00000089124	3808.15	-0.649527	0.0885834	-7.33237	2.26112e-13	2.66892e-10	hbae1.3	Decrease
ENSDARG00000041864	2037.77	-0.774881	0.105692	-7.33147	2.27643e-13	2.66892e-10	capn3a	Decrease
ENSDARG00000101195	1771.73	-0.72367	0.102798	-7.03974	1.92594e-12	2.08026e-09	cyp1c1	Decrease
ENSDARG00000045842	1641.75	-0.764304	0.108725	-7.02968	2.07005e-12	2.08026e-09	zgc:113263	Decrease
ENSDARG00000007576	7575.64	-1.28364	0.195685	-6.5597	5.39159e-11	5.05695e-08	crybb1l1	Decrease
ENSDARG00000103732	1082.93	-0.866741	0.136823	-6.33475	2.3772e-10	1.96735e-07	plp1a	Decrease
ENSDARG00000007097	452.495	-0.972938	0.182021	-5.34518	9.0325e-08	4.53851e-05	her13	Decrease
ENSDARG00000056587	320.627	-1.09501	0.216074	-5.06774	4.02567e-07	0.00018879	cyp2r1	Decrease
ENSDARG00000016337	334.8	-1.00576	0.210155	-4.78581	1.70295e-06	0.000665523	lctlb	Decrease
ENSDARG00000068947	717.833	-0.665517	0.160707	-4.14118	3.45521e-05	0.00953162	si:ch211-264e16.1	Decrease
ENSDARG00000088330	474.371	-0.739176	0.185117	-3.99302	6.52357e-05	0.0146294	hbae1.3	Decrease
ENSDARG00000052960	577.115	-0.641279	0.163576	-3.92037	8.84142e-05	0.0182926	nppa	Decrease
ENSDARG00000115405	7961.45	-0.827392	0.212139	-3.90024	9.60976e-05	0.0194055	hbbe1.2	Decrease
ENSDARG00000068726	249.398	-0.959346	0.246043	-3.8991	9.65514e-05	0.0194055	masp1	Decrease
ENSDARG00000045015	308.804	-0.947166	0.245879	-3.85216	0.000117079	0.0214784	cyp27b1	Decrease
ENSDARG00000008986	507.507	-0.646846	0.168235	-3.84489	0.000120605	0.0214784	e2f7	Decrease
ENSDARG00000055160	245.502	-0.913977	0.242856	-3.76345	0.000167587	0.027416	chadla	Decrease
ENSDARG00000062655	297.091	-0.814439	0.219929	-3.70319	0.000212907	0.0322085	ydjc	Decrease
ENSDARG00000076839	347.269	-0.745885	0.205259	-3.63388	0.000279188	0.038672	ftr86	Decrease
ENSDARG00000101628	417.841	-0.663459	0.18519	-3.58258	0.000340217	0.0436127	ascl1b	Decrease
ENSDARG00000032963	300.964	-0.834134	0.232869	-3.58199	0.000340991	0.0436127	her12	Decrease
ENSDARG00000068934	257.083	-0.820094	0.239119	-3.42964	0.000604378	0.0653627	cyp1b1	Decrease
ENSDARG00000074919	281.621	-0.828513	0.241853	-3.42568	0.000613255	0.0653627	BFSP1	Decrease
ENSDARG00000075347	628.92	-0.642353	0.19004	-3.38009	0.000724616	0.0749605	chfr	Decrease
ENSDARG00000088975	405.155	-0.621768	0.189014	-3.28953	0.00100355	0.0935028	si:ch211-14k19.8	Decrease
ENSDARG00000103789	248.235	-0.787727	0.244565	-3.22093	0.00127777	0.106428	tmem130	Decrease
ENSDARG00000102793	344.634	-0.649253	0.207086	-3.13518	0.0017175	0.127177	slc16a6a	Decrease
ENSDARG00000032929	6973.1	-0.726309	0.233776	-3.10686	0.00189088	0.135728	cryba1l1	Decrease
ENSDARG00000039832	335.153	-0.619084	0.213498	-2.89972	0.00373496	0.209351	gsta.2	Decrease
ENSDARG00000097414	276.215	-0.648098	0.225049	-2.87981	0.00397909	0.218679	si:ch211-106e7.2	Decrease
ENSDARG00000060756	222.529	-0.812851	0.285243	-2.84968	0.00437636	0.23147	abhd6a	Decrease
ENSDARG00000038248	228.906	-0.666734	0.244782	-2.72379	0.00645371	0.281979	ggact.2	Decrease
ENSDARG00000078847	288.579	-0.671489	0.246869	-2.72002	0.00652775	0.284331	si:dkey-238o13.4	Decrease
ENSDARG00000104047	273.678	-0.646625	0.239575	-2.69905	0.00695376	0.294188	si:ch211-262i1.3	Decrease
ENSDARG00000070351	311.527	-0.586536	0.221121	-2.65256	0.00798848	0.30458	hoxc11a	Decrease
ENSDARG00000045557	262.434	-0.60589	0.232008	-2.61151	0.00901441	0.327561	socs2	Decrease
ENSDARG00000011579	283.022	-0.598593	0.23135	-2.58738	0.00967076	0.345324	hoxb10a	Decrease
ENSDARG00000054941	214.657	-0.645414	0.252635	-2.55473	0.0106272	0.358612	ldlrad4b	Decrease
ENSDARG00000117787	270.442	-0.59217	0.233541	-2.53561	0.0112251	0.368126	LO018383.1	Decrease
ENSDARG00000018321	263.848	-0.590584	0.236427	-2.49795	0.0124912	0.389665	lbx1a	Decrease
ENSDARG00000091280	221.316	-0.61034	0.246604	-2.47498	0.0133243	0.40019	si:ch211-66k16.27	Decrease
ENSDARG00000054150	268.26	-0.5988	0.243665	-2.45747	0.0139919	0.406483	cx23	Decrease
ENSDARG00000058978	244.188	-0.632657	0.258354	-2.4488	0.0143333	0.406483	zgc:113423	Decrease
ENSDARG00000090160	235.843	-0.609051	0.248939	-2.44659	0.0144217	0.406483	zgc:173709	Decrease
ENSDARG00000093019	251.95	-0.6152	0.25215	-2.43981	0.0146949	0.408374	si:dkey-83k24.5	Decrease
ENSDARG00000069027	221.608	-0.602454	0.257847	-2.33647	0.0194666	0.449834	admb	Decrease
ENSDARG00000102583	219.591	-0.618913	0.267521	-2.31351	0.0206946	0.45772	il4r.1	Decrease
ENSDARG00000005619	236.161	-0.597885	0.259225	-2.30643	0.0210866	0.46146	nek2	Decrease
ENSDARG00000028396	2544.85	1.01084	0.114972	8.79203	1.46875e-18	4.13278e-15	fkbp5	Increase
ENSDARG00000104773	1307.86	0.820244	0.125267	6.54794	5.83343e-11	5.12941e-08	junbb	Increase
ENSDARG00000035438	900.279	0.845187	0.138884	6.08556	1.16083e-09	8.59562e-07	myhc4	Increase
ENSDARG00000042725	2009.58	0.598093	0.0992234	6.02774	1.66265e-09	1.16959e-06	cebpb	Increase
ENSDARG00000037421	1263.49	0.725165	0.130284	5.56604	2.6059e-08	1.5276e-05	egr1	Increase
ENSDARG00000031683	251.28	1.27656	0.260411	4.9021	9.48161e-07	0.000416865	fosab	Increase
ENSDARG00000089885	954.493	0.627742	0.129936	4.83117	1.35732e-06	0.000561651	slc16a12b	Increase
ENSDARG00000000796	917.209	0.660224	0.137487	4.80208	1.57023e-06	0.000631189	nr4a1	Increase
ENSDARG00000103519	874.481	0.618702	0.144547	4.28029	1.86653e-05	0.00547087	adamts1	Increase
ENSDARG00000099195	639.528	0.669645	0.164239	4.07726	4.55696e-05	0.0117598	ier2a	Increase
ENSDARG00000027529	624.547	0.65549	0.160848	4.07521	4.59728e-05	0.0117598	hmox1a	Increase
ENSDARG00000086881	394.661	0.878206	0.219105	4.00815	6.11971e-05	0.0143497	ier2b	Increase
ENSDARG00000089382	1136.87	0.690789	0.173204	3.9883	6.65495e-05	0.0146294	zgc:158463	Increase
ENSDARG00000078078	527.713	0.654038	0.168892	3.87253	0.000107713	0.0207594	lrfn4b	Increase
ENSDARG00000039579	601.371	0.604876	0.171642	3.52405	0.000425006	0.0515467	cfd	Increase
ENSDARG00000026811	407.308	0.658819	0.187549	3.51279	0.000443422	0.0524244	extl3	Increase
ENSDARG00000053448	545.725	0.616087	0.177287	3.47508	0.000510696	0.0580803	si:ch211-251f6.6	Increase
ENSDARG00000099387	271.022	0.787097	0.226679	3.47229	0.000516031	0.0580803	jpt1a	Increase
ENSDARG00000061974	458.84	0.655454	0.200578	3.26783	0.00108376	0.097376	grhl2b	Increase
ENSDARG00000116628	328.064	0.745349	0.230241	3.23725	0.00120686	0.104168	ly97.3	Increase
ENSDARG00000052057	447.049	0.598484	0.188689	3.17181	0.00151493	0.118453	pcolceb	Increase
ENSDARG00000087873	217.125	0.816701	0.260813	3.13136	0.00173996	0.127507	eevs	Increase
ENSDARG00000019516	270.269	0.704892	0.229192	3.07555	0.00210118	0.144202	sp7	Increase
ENSDARG00000070864	375.359	0.59945	0.197367	3.03724	0.00238755	0.156388	bcl6aa	Increase
ENSDARG00000098528	258.783	0.704073	0.2327	3.02567	0.00248082	0.161586	rtn4rl1b	Increase
ENSDARG00000096979	442.547	0.607731	0.201236	3.01999	0.00252781	0.161842	NPC2	Increase
ENSDARG00000078069	525.346	1.99803	0.66633	2.99856	0.00271263	0.168123	rrm2	Increase
ENSDARG00000104314	375.064	0.593907	0.198257	2.99564	0.00273871	0.168257	nrg1	Increase
ENSDARG00000043241	249.277	0.699534	0.23434	2.98513	0.00283459	0.17264	arrb1	Increase
ENSDARG00000031777	244.068	0.709713	0.241052	2.94424	0.00323752	0.189786	pparaa	Increase
ENSDARG00000057064	251.866	0.735596	0.250624	2.93505	0.00333493	0.19388	enpep	Increase
ENSDARG00000105187	225.361	0.63935	0.247305	2.58527	0.0097304	0.346575	gcshb	Increase
ENSDARG00000006849	247.488	0.625564	0.242193	2.58292	0.00979683	0.34754	asic2	Increase
ENSDARG00000043820	208.453	0.708181	0.280847	2.52159	0.0116825	0.378111	nme2a	Increase
ENSDARG00000077047	267.673	0.623601	0.247743	2.51713	0.0118316	0.378211	ptprnb	Increase
ENSDARG00000087601	247.016	0.588711	0.243617	2.41655	0.0156686	0.422301	gpr153	Increase
ENSDARG00000012555	214.162	0.6776	0.282346	2.3999	0.0163997	0.425942	ak5	Increase
ENSDARG00000003203	271.073	0.660174	0.297687	2.21768	0.0265767	0.516389	rhcga	Increase
ENSDARG00000036028	5119.66	0.504483	0.0805555	6.26256	3.78705e-10	2.96e-07	arrdc3b	Nochange
ENSDARG00000001993	6874.72	0.464559	0.081439	5.70438	1.16766e-08	7.82276e-06	myhb	Nochange
ENSDARG00000041595	3006.74	0.573726	0.1018	5.63579	1.74259e-08	1.11438e-05	ces3	Nochange
ENSDARG00000073699	11860.6	0.377759	0.0673169	5.61165	2.00402e-08	1.22585e-05	col9a1a	Nochange
ENSDARG00000052139	7997.61	-0.387941	0.0704339	-5.50787	3.63202e-08	2.04395e-05	notch3	Nochange
ENSDARG00000025850	14710.4	-0.362815	0.0671537	-5.40275	6.56261e-08	3.55113e-05	rps21	Nochange
ENSDARG00000079305	34592.3	-0.332188	0.0619374	-5.36329	8.17187e-08	4.25815e-05	hbae3	Nochange
ENSDARG00000103554	3788.13	-0.443025	0.0853352	-5.19159	2.08501e-07	0.000101152	notch1a	Nochange
ENSDARG00000099101	7233.61	-0.371974	0.0736004	-5.05397	4.32726e-07	0.000196388	gch2	Nochange
ENSDARG00000104359	2969.89	-0.554722	0.113519	-4.88659	1.02598e-06	0.000437411	anxa1c	Nochange
ENSDARG00000052094	2161.49	-0.4937	0.103921	-4.75071	2.02702e-06	0.00077076	notch1b	Nochange
ENSDARG00000024548	7515.04	-0.435497	0.0928928	-4.68817	2.75665e-06	0.00102061	cryba4	Nochange
ENSDARG00000095743	2729.03	-0.433092	0.0929947	-4.65717	3.20581e-06	0.00115648	sox11b	Nochange
ENSDARG00000078041	5567.65	-0.34109	0.0748706	-4.55573	5.22041e-06	0.00183615	xpo1a	Nochange
ENSDARG00000016793	11417.6	-0.447475	0.0984691	-4.54432	5.51126e-06	0.00189117	crybb1l2	Nochange
ENSDARG00000004782	3789.82	0.370773	0.0829088	4.47206	7.74711e-06	0.0025951	fgfr3	Nochange
ENSDARG00000094041	6730.54	0.361196	0.0808822	4.4657	7.98066e-06	0.00261116	krt17	Nochange
ENSDARG00000021265	7072.46	-0.340275	0.0768468	-4.42797	9.51263e-06	0.00304166	mybpc2b	Nochange
ENSDARG00000019856	7362.43	0.318029	0.0723287	4.397	1.09759e-05	0.00343154	atp1a1b	Nochange
ENSDARG00000010791	1705.12	-0.500925	0.114431	-4.37752	1.20038e-05	0.00367134	dla	Nochange
ENSDARG00000059945	7344.99	0.37254	0.08702	4.28109	1.85983e-05	0.00547087	sv2a	Nochange
ENSDARG00000102414	2467.11	0.408108	0.096238	4.24061	2.22913e-05	0.00640032	myhz1.1	Nochange
ENSDARG00000020711	2675.78	-0.471101	0.112394	-4.19151	2.77105e-05	0.00779718	rrm2	Nochange
ENSDARG00000088711	2815.19	0.410464	0.0992447	4.13588	3.53602e-05	0.00956697	lgals1l1	Nochange
ENSDARG00000062485	1608.7	0.460968	0.112914	4.08247	4.45586e-05	0.0117598	dock11	Nochange
ENSDARG00000104540	2133.47	0.517214	0.12719	4.06648	4.77285e-05	0.0119604	cyp2aa8	Nochange
ENSDARG00000063229	7137.75	-0.303306	0.0746518	-4.06295	4.84569e-05	0.0119604	xpo1b	Nochange
ENSDARG00000018958	884.155	-0.561522	0.138512	-4.05396	5.03575e-05	0.0122152	nrarpb	Nochange
ENSDARG00000091756	2746.18	-0.392391	0.0970542	-4.04301	5.27695e-05	0.0125833	insm1a	Nochange
ENSDARG00000005791	22143.2	-0.268555	0.0671816	-3.99746	6.40267e-05	0.0146294	rpl28	Nochange
ENSDARG00000010160	15533.5	-0.267639	0.0670929	-3.98909	6.63282e-05	0.0146294	rps15a	Nochange
ENSDARG00000006588	1168.17	-0.499865	0.126666	-3.94632	7.93629e-05	0.0171778	zgc:111983	Nochange
ENSDARG00000016301	3210.08	0.368688	0.0937804	3.93139	8.44552e-05	0.017781	zgc:65894	Nochange
ENSDARG00000036832	90550.9	-0.243856	0.0620378	-3.93076	8.46772e-05	0.017781	cyt1l	Nochange
ENSDARG00000075491	1132.32	0.473792	0.121877	3.88747	0.000101294	0.0200718	si:ch211-26b3.4	Nochange
ENSDARG00000026726	3334.17	-0.334574	0.0863974	-3.8725	0.000107726	0.0207594	anxa1a	Nochange
ENSDARG00000095906	2712.9	-0.406267	0.105	-3.86921	0.00010919	0.0207594	CR848047.1	Nochange
ENSDARG00000117546	1554.45	0.411215	0.106369	3.86592	0.000110669	0.0207601	CABZ01070747.1	Nochange
ENSDARG00000097196	1210.76	0.465838	0.121049	3.84832	0.000118929	0.0214784	CR847531.1	Nochange
ENSDARG00000073845	1065.19	-0.483488	0.125713	-3.84598	0.000120071	0.0214784	zgc:110843	Nochange
ENSDARG00000030215	16367.6	0.352068	0.0917446	3.83747	0.000124306	0.0218608	matn1	Nochange
ENSDARG00000079497	1333.95	0.480426	0.125725	3.82125	0.000132775	0.0230619	tcima	Nochange
ENSDARG00000087303	2495.99	0.397589	0.104297	3.81209	0.000137796	0.0236421	cebpd	Nochange
ENSDARG00000021405	989.991	0.573056	0.15056	3.80616	0.000141144	0.0239247	chd3	Nochange
ENSDARG00000013963	1364.36	-0.548322	0.144368	-3.79808	0.000145821	0.0244233	mipb	Nochange
ENSDARG00000091996	6355	-0.279012	0.0738791	-3.77659	0.000158988	0.0263153	tcnbb	Nochange
ENSDARG00000100588	12070.2	-0.251827	0.0670719	-3.75459	0.000173624	0.0280772	rpl36	Nochange
ENSDARG00000002745	5408.82	-0.283822	0.0756698	-3.7508	0.000176271	0.0281813	tdh	Nochange
ENSDARG00000044685	910.503	0.499795	0.133747	3.73688	0.000186321	0.0291306	nr0b2a	Nochange
ENSDARG00000008982	7456.97	-0.297014	0.0794827	-3.73684	0.00018635	0.0291306	casq2	Nochange
ENSDARG00000060115	3730	-0.310341	0.0833962	-3.72129	0.000198208	0.0306439	lrrn1	Nochange
ENSDARG00000006526	15143.8	-0.252128	0.0680324	-3.706	0.000210562	0.0321999	fn1b	Nochange
ENSDARG00000037285	2086.62	-0.421859	0.114166	-3.69514	0.000219762	0.0328919	mipa	Nochange
ENSDARG00000025106	2620.42	0.332663	0.0901292	3.69095	0.000223415	0.0330866	ppp3cb	Nochange
ENSDARG00000068637	1043.5	-0.488781	0.133445	-3.6628	0.000249471	0.0363147	si:ch211-281l24.3	Nochange
ENSDARG00000079542	915.726	0.478717	0.13073	3.66188	0.000250375	0.0363147	stard13a	Nochange
ENSDARG00000009212	41582.2	-0.217935	0.0597254	-3.64896	0.000263305	0.0378003	ppiaa	Nochange
ENSDARG00000040503	1074.36	-0.482282	0.132386	-3.64301	0.000269472	0.0382949	sb:cb81	Nochange
ENSDARG00000036414	1411.04	0.407769	0.112195	3.63446	0.000278559	0.038672	si:ch73-335l21.1	Nochange
ENSDARG00000020475	926.846	0.476945	0.131342	3.63132	0.000281975	0.038672	znrf1	Nochange
ENSDARG00000057062	1240.53	-0.421059	0.115985	-3.63027	0.00028312	0.038672	si:dkey-157g16.6	Nochange
ENSDARG00000063288	1465.92	-0.394542	0.108799	-3.62635	0.000287457	0.0388868	slc2a11b	Nochange
ENSDARG00000012881	2533.91	-0.446783	0.123795	-3.60906	0.000307308	0.0411763	slc4a1a	Nochange
ENSDARG00000054818	18232	-0.242842	0.067359	-3.60518	0.000311931	0.0414015	rpl32	Nochange
ENSDARG00000010316	1819.32	0.384308	0.106836	3.59716	0.000321712	0.0423006	qars1	Nochange
ENSDARG00000074686	11197.2	-0.246274	0.0686115	-3.5894	0.000331445	0.0431768	oga	Nochange
ENSDARG00000102004	11287.5	0.274257	0.076722	3.57468	0.000350652	0.0444444	apoea	Nochange
ENSDARG00000039347	17938.4	-0.250161	0.0700294	-3.57222	0.000353961	0.0444632	rps24	Nochange
ENSDARG00000009281	1369.88	0.445407	0.125645	3.54496	0.000392677	0.04889	dnm1b	Nochange
ENSDARG00000004232	1740.07	-0.428519	0.121415	-3.52937	0.000416549	0.0514072	dlb	Nochange
ENSDARG00000101637	5505.22	-0.283957	0.0805214	-3.52649	0.000421113	0.0515186	ccnd1	Nochange
ENSDARG00000038153	1799.08	0.379706	0.107885	3.51954	0.000432296	0.0518437	lgals2b	Nochange
ENSDARG00000070038	795.947	0.507963	0.14439	3.51799	0.000434826	0.0518437	rbp2a	Nochange
ENSDARG00000036848	3201.08	-0.304896	0.0869396	-3.50698	0.000453218	0.053136	slc43a2a	Nochange
ENSDARG00000020219	1042.45	-0.489331	0.139962	-3.49617	0.00047199	0.0548796	dld	Nochange
ENSDARG00000020645	3623.29	-0.289301	0.0831578	-3.47894	0.000503401	0.058052	slc7a3a	Nochange
ENSDARG00000009001	2225.07	0.374654	0.107871	3.47317	0.000514342	0.0580803	pdia6	Nochange
ENSDARG00000070337	812.985	-0.48571	0.140731	-3.45134	0.000557815	0.0618405	hoxc1a	Nochange
ENSDARG00000060994	1684.85	0.385078	0.11158	3.45114	0.00055823	0.0618405	fbxw7	Nochange
ENSDARG00000028275	1638.22	-0.394743	0.114761	-3.43969	0.000582387	0.0640125	sult1st1	Nochange
ENSDARG00000055874	10224.2	0.266206	0.0776396	3.42874	0.00060638	0.0653627	cpe	Nochange
ENSDARG00000053358	7360.42	0.312182	0.0911004	3.42679	0.000610753	0.0653627	basp1	Nochange
ENSDARG00000003994	579.785	0.575738	0.16865	3.41381	0.00064061	0.067765	syt9a	Nochange
ENSDARG00000073883	4493.61	0.289513	0.0849874	3.40654	0.000657908	0.0690754	clstn3	Nochange
ENSDARG00000077053	2246.68	0.345319	0.101812	3.39173	0.00069453	0.0723803	ppfia3	Nochange
ENSDARG00000075121	1025.69	0.44523	0.131894	3.37567	0.000736373	0.0750852	hbegfa	Nochange
ENSDARG00000100697	2547.76	0.30556	0.0905195	3.37562	0.000736496	0.0750852	FQ323156.1	Nochange
ENSDARG00000029075	2350.74	0.333121	0.0992049	3.35791	0.000785343	0.0794892	pfkfb4b	Nochange
ENSDARG00000054753	7385.9	0.278633	0.0832099	3.34855	0.000812344	0.0816348	col10a1a	Nochange
ENSDARG00000051852	1545.37	0.396259	0.118599	3.34117	0.000834254	0.0828427	kcnc1a	Nochange
ENSDARG00000099022	18289.6	-0.217205	0.0650209	-3.34055	0.000836141	0.0828427	faua	Nochange
ENSDARG00000034897	27995	-0.215659	0.0647026	-3.33308	0.000858898	0.0842895	rps10	Nochange
ENSDARG00000010770	1822.3	-0.353781	0.106182	-3.33184	0.000862726	0.0842895	sox19a	Nochange
ENSDARG00000100353	606.444	-0.555507	0.167055	-3.32529	0.000883258	0.0853027	si:ch1073-398f15.1	Nochange
ENSDARG00000069619	6871.95	-0.281246	0.0845936	-3.32467	0.000885222	0.0853027	atf7ip	Nochange
ENSDARG00000040534	7251.1	0.248099	0.0746685	3.32268	0.00089158	0.0853309	epcam	Nochange
ENSDARG00000014017	5104.84	-0.271702	0.0820483	-3.31148	0.000928034	0.0882197	rrm1	Nochange
ENSDARG00000039987	1522.01	0.389682	0.11812	3.29905	0.000970133	0.0916027	hivep2a	Nochange
ENSDARG00000027419	2201.41	0.338032	0.10261	3.29434	0.000986534	0.0925303	gad1b	Nochange
ENSDARG00000002336	1770.21	-0.333889	0.10179	-3.28016	0.00103747	0.0953018	dlc	Nochange
ENSDARG00000006008	6029.83	-0.242983	0.0740794	-3.28004	0.00103794	0.0953018	dct	Nochange
ENSDARG00000054177	695.303	0.506099	0.154364	3.27862	0.00104318	0.0953018	adgra1a	Nochange
ENSDARG00000093125	3948.68	-0.29396	0.0898986	-3.26991	0.00107582	0.097376	RANBP2	Nochange
ENSDARG00000054906	2843.43	-0.286735	0.087765	-3.26708	0.00108665	0.097376	ier5l	Nochange
ENSDARG00000017195	996.894	-0.418116	0.128053	-3.26518	0.00109394	0.0974095	foxf2a	Nochange
ENSDARG00000044751	1290.14	-0.416327	0.127679	-3.26074	0.00111121	0.0983247	ddt	Nochange
ENSDARG00000042934	2731.45	0.332382	0.101996	3.25877	0.00111895	0.0983904	ccn2a	Nochange
ENSDARG00000045601	509.499	-0.551151	0.16926	-3.25624	0.00112898	0.0986559	cax1	Nochange
ENSDARG00000037921	2922.94	0.292832	0.0900694	3.25118	0.00114927	0.0998092	gng13b	Nochange
ENSDARG00000032630	29312.8	-0.207905	0.0643841	-3.22913	0.00124166	0.106428	neb	Nochange
ENSDARG00000061352	2713.66	0.294051	0.0911602	3.22565	0.00125686	0.106428	bcl11aa	Nochange
ENSDARG00000059227	6340.48	-0.322083	0.099882	-3.22463	0.00126135	0.106428	fabp1b.1	Nochange
ENSDARG00000055523	681.189	0.501627	0.15573	3.22112	0.00127689	0.106428	slc22a6l	Nochange
ENSDARG00000036700	1982.96	-0.326504	0.101374	-3.22078	0.00127844	0.106428	si:ch211-114n24.6	Nochange
ENSDARG00000030106	1468.02	0.368743	0.114808	3.21183	0.00131893	0.108794	stmn4	Nochange
ENSDARG00000000503	13051.6	0.22912	0.0713528	3.21109	0.00132232	0.108794	stx1b	Nochange
ENSDARG00000011076	944.484	-0.434924	0.135576	-3.20798	0.00133673	0.109295	zgc:91968	Nochange
ENSDARG00000041490	759.075	-0.491693	0.153346	-3.20643	0.00134395	0.109295	afp4	Nochange
ENSDARG00000079564	3711.77	0.272951	0.085618	3.18801	0.00143258	0.115833	myh7	Nochange
ENSDARG00000062055	2699.52	-0.295367	0.0927204	-3.18557	0.0014447	0.116146	rnf38	Nochange
ENSDARG00000034291	16056	-0.293731	0.0923728	-3.17984	0.00147355	0.117792	rpl37	Nochange
ENSDARG00000055618	64346.3	-0.214136	0.0673904	-3.17754	0.00148532	0.118062	acta1b	Nochange
ENSDARG00000002230	3831.7	0.300611	0.0947331	3.17324	0.00150749	0.118453	sypb	Nochange
ENSDARG00000016725	1074.79	-0.484254	0.15268	-3.1717	0.0015155	0.118453	gadd45gb.1	Nochange
ENSDARG00000045143	2801.62	-0.326813	0.103203	-3.1667	0.0015418	0.119843	hbbe2	Nochange
ENSDARG00000006514	1182.78	-0.391037	0.123693	-3.16135	0.0015704	0.12094	her6	Nochange
ENSDARG00000013721	2144.23	0.302176	0.0955998	3.16085	0.0015731	0.12094	g6pca.2	Nochange
ENSDARG00000029370	642.898	-0.512086	0.162164	-3.15782	0.00158952	0.121538	ankrd6b	Nochange
ENSDARG00000112419	1056.39	0.428617	0.135893	3.15406	0.00161014	0.122449	si:ch211-62a1.3	Nochange
ENSDARG00000039077	1334.91	-0.385003	0.122192	-3.1508	0.00162825	0.123161	tyr	Nochange
ENSDARG00000043474	3637.18	0.310303	0.0986043	3.14695	0.00164984	0.124126	atp2b3a	Nochange
ENSDARG00000015128	17690.1	-0.20869	0.0663561	-3.145	0.00166089	0.124293	rpl27	Nochange
ENSDARG00000030448	1249.56	-0.372281	0.11855	-3.1403	0.00168777	0.125636	sppl2	Nochange
ENSDARG00000099744	2145.69	0.32661	0.104303	3.13134	0.00174009	0.127507	gap43	Nochange
ENSDARG00000001994	9217.08	0.254461	0.0814527	3.12404	0.00178386	0.130037	stxbp1a	Nochange
ENSDARG00000007737	1462.94	0.354192	0.113888	3.11001	0.00187083	0.135674	zyg11	Nochange
ENSDARG00000003835	4403.54	-0.2633	0.0847325	-3.10742	0.00188726	0.135728	stom	Nochange
ENSDARG00000013997	1401.32	0.351943	0.11365	3.09673	0.0019567	0.139186	ern1	Nochange
ENSDARG00000015445	1725.26	-0.325785	0.105214	-3.0964	0.00195883	0.139186	lim2.4	Nochange
ENSDARG00000105201	2255.53	0.343688	0.111142	3.09234	0.00198586	0.140398	adcyap1r1a	Nochange
ENSDARG00000101584	1756.49	-0.356895	0.115505	-3.08986	0.00200252	0.140501	CU467822.2	Nochange
ENSDARG00000103862	1594.26	-0.327568	0.106038	-3.08915	0.0020073	0.140501	hoxa4a	Nochange
ENSDARG00000099411	502.072	0.536139	0.173698	3.08662	0.00202445	0.140664	zgc:158343	Nochange
ENSDARG00000030602	23710.4	-0.190068	0.0615931	-3.08586	0.00202962	0.140664	rps19	Nochange
ENSDARG00000101362	1822.47	-0.324342	0.105173	-3.08388	0.00204317	0.140909	mibp	Nochange
ENSDARG00000026796	539.845	0.521046	0.169567	3.07281	0.00212056	0.144826	grm1a	Nochange
ENSDARG00000105154	698.008	0.44808	0.145896	3.07122	0.00213185	0.144894	creg1	Nochange
ENSDARG00000088741	1152.22	0.390303	0.127458	3.0622	0.00219713	0.148371	BX322530.1	Nochange
ENSDARG00000020866	4355.04	0.251532	0.0821662	3.06126	0.00220411	0.148371	apoa4b.2	Nochange
ENSDARG00000095807	683.39	-0.484967	0.158647	-3.0569	0.00223642	0.149245	hp	Nochange
ENSDARG00000093584	3050.02	0.270972	0.0886501	3.05664	0.00223831	0.149245	zgc:193505	Nochange
ENSDARG00000019335	1201.8	-0.380438	0.124674	-3.05147	0.00227725	0.151126	hes6	Nochange
ENSDARG00000039099	9903.23	-0.22118	0.0725569	-3.04836	0.00230094	0.151981	aep1	Nochange
ENSDARG00000055518	4223.51	0.24071	0.0792605	3.03695	0.00238989	0.156388	pygma	Nochange
ENSDARG00000009823	3043.97	-0.320636	0.106026	-3.02413	0.00249348	0.161662	pou3f1	Nochange
ENSDARG00000022569	651.967	-0.470059	0.155614	-3.02068	0.00252205	0.161842	nkx6.1	Nochange
ENSDARG00000004539	840.298	0.4405	0.145924	3.01869	0.00253873	0.161842	ptgs2a	Nochange
ENSDARG00000045944	1676.45	0.399301	0.132295	3.01827	0.00254226	0.161842	slc6a1a	Nochange
ENSDARG00000095863	6344.47	-0.241756	0.0802994	-3.01068	0.0026066	0.16519	afp4	Nochange
ENSDARG00000060316	569.562	-0.498171	0.165568	-3.00886	0.00262228	0.165439	cish	Nochange
ENSDARG00000028213	41836	-0.216146	0.0719185	-3.00542	0.0026521	0.166297	ttn.2	Nochange
ENSDARG00000016011	2051.83	-0.294309	0.0979535	-3.00458	0.00265952	0.166297	gpcpd1	Nochange
ENSDARG00000005645	3829.33	-0.241976	0.080656	-3.0001	0.00269893	0.168014	robo3	Nochange
ENSDARG00000036139	476.404	-0.562331	0.187642	-2.99683	0.002728	0.168257	lctla	Nochange
ENSDARG00000115956	7022.13	0.261999	0.0877259	2.98656	0.00282132	0.172579	CABZ01044281.1	Nochange
ENSDARG00000031907	4045.19	-0.264484	0.0887428	-2.98035	0.00287924	0.174604	ptbp1b	Nochange
ENSDARG00000013669	1571.34	0.378256	0.127098	2.97609	0.00291949	0.176232	napba	Nochange
ENSDARG00000037845	14443.1	0.226289	0.076067	2.97487	0.00293114	0.176232	col9a3	Nochange
ENSDARG00000110528	7739.92	0.270999	0.0912055	2.9713	0.00296542	0.177223	sypa	Nochange
ENSDARG00000063385	3161.7	-0.262334	0.0883757	-2.9684	0.00299358	0.177223	cenpe	Nochange
ENSDARG00000077811	8641.4	-0.227094	0.0765124	-2.96807	0.0029968	0.177223	sox11a	Nochange
ENSDARG00000030349	3983.31	-0.258916	0.0872376	-2.96794	0.00299801	0.177223	cryba2a	Nochange
ENSDARG00000002840	3319.79	0.264277	0.0891721	2.96368	0.00303988	0.178946	si:dkey-28b4.8	Nochange
ENSDARG00000101569	2188.5	0.308409	0.104954	2.93852	0.00329788	0.192522	ppargc1b	Nochange
ENSDARG00000057911	2760.48	0.276049	0.0941722	2.93132	0.00337524	0.195197	ACTC1	Nochange
ENSDARG00000007377	5870.94	-0.233752	0.0797681	-2.93039	0.00338533	0.195197	odc1	Nochange
ENSDARG00000111920	1427.86	0.365855	0.125003	2.92677	0.003425	0.196679	cplx2	Nochange
ENSDARG00000053569	1689.76	-0.334396	0.114826	-2.91221	0.00358887	0.204626	sox3	Nochange
ENSDARG00000020574	257236	-0.190574	0.0654469	-2.91189	0.00359248	0.204626	atp2a1	Nochange
ENSDARG00000070437	10110.2	-0.19524	0.067095	-2.9099	0.00361539	0.205101	rpl22	Nochange
ENSDARG00000059483	2699.24	-0.258963	0.0891818	-2.90376	0.00368705	0.208326	tead1b	Nochange
ENSDARG00000054746	1331.06	0.346793	0.119583	2.90003	0.00373133	0.209351	uggt1	Nochange
ENSDARG00000115161	833.657	0.403785	0.139421	2.89615	0.00377769	0.210906	CABZ01069162.1	Nochange
ENSDARG00000059311	2425.63	0.323417	0.111746	2.89421	0.00380109	0.211374	dpysl5b	Nochange
ENSDARG00000036316	12610	-0.236878	0.0821031	-2.88513	0.00391247	0.216117	rpl39	Nochange
ENSDARG00000056292	3473.22	0.245542	0.0851171	2.88476	0.00391711	0.216117	vsx1	Nochange
ENSDARG00000040764	836.857	0.393021	0.13677	2.8736	0.00405826	0.222162	id1	Nochange
ENSDARG00000090722	649.718	0.507506	0.177274	2.86283	0.00419874	0.228961	C20H6orf58	Nochange
ENSDARG00000103969	6653.8	0.234824	0.0821749	2.85761	0.00426841	0.230233	smyhc2	Nochange
ENSDARG00000030999	699.092	-0.471515	0.165026	-2.85723	0.00427361	0.230233	mybl1	Nochange
ENSDARG00000007711	561.664	0.466918	0.163439	2.85684	0.00427887	0.230233	rab3il1	Nochange
ENSDARG00000036239	20880.3	0.204023	0.0714594	2.85509	0.00430252	0.230233	gatm	Nochange
ENSDARG00000030844	1085.95	0.384694	0.134745	2.85499	0.00430387	0.230233	klf11a	Nochange
ENSDARG00000018404	6874.27	-0.207275	0.0726791	-2.85192	0.00434565	0.23147	krt18a.1	Nochange
ENSDARG00000013855	383.042	-0.57539	0.201901	-2.84986	0.00437386	0.23147	slc12a3	Nochange
ENSDARG00000035322	2941.51	0.249169	0.0875107	2.8473	0.00440924	0.231961	myh7bb	Nochange
ENSDARG00000061923	2550.15	-0.28819	0.101239	-2.84662	0.00441862	0.231961	amotl2a	Nochange
ENSDARG00000078624	903.203	0.387713	0.13627	2.84518	0.00443866	0.232147	arhgef9b	Nochange
ENSDARG00000099545	1125.25	0.367854	0.129437	2.84195	0.00448388	0.233643	snx25	Nochange
ENSDARG00000112959	4992.99	-0.261072	0.0921433	-2.83333	0.00460655	0.239016	SRL	Nochange
ENSDARG00000032780	341.069	-0.567615	0.200406	-2.83233	0.00462097	0.239016	pigf	Nochange
ENSDARG00000069981	6014.53	0.275221	0.0976255	2.81915	0.00481514	0.248036	cspg5a	Nochange
ENSDARG00000034470	20751.7	-0.17517	0.0621586	-2.81812	0.0048306	0.248036	aldoab	Nochange
ENSDARG00000062785	695.566	-0.418189	0.148627	-2.81369	0.00489771	0.249684	adpgk2	Nochange
ENSDARG00000069375	934.652	-0.412932	0.14676	-2.81365	0.0048982	0.249684	zgc:162608	Nochange
ENSDARG00000009142	2253.08	0.267293	0.0950763	2.81135	0.00493338	0.250569	ppp1r13bb	Nochange
ENSDARG00000099572	31953	-0.211882	0.0754023	-2.81003	0.00495374	0.250699	hmgn2	Nochange
ENSDARG00000044954	2963.87	-0.26601	0.0947491	-2.80752	0.00499243	0.251014	slit1a	Nochange
ENSDARG00000054304	513.77	-0.50289	0.179225	-2.80592	0.00501734	0.251014	homeza	Nochange
ENSDARG00000077372	1530.69	0.3244	0.115647	2.80508	0.00503041	0.251014	tfr1b	Nochange
ENSDARG00000032705	2396.13	0.265989	0.094826	2.80502	0.00503135	0.251014	foxg1b	Nochange
ENSDARG00000100529	1709.73	-0.291027	0.103811	-2.80342	0.00505631	0.251368	sh3bp5a	Nochange
ENSDARG00000063509	1244.78	-0.336271	0.120197	-2.79768	0.00514717	0.253201	lrrc58b	Nochange
ENSDARG00000014420	13101.6	-0.20637	0.0737744	-2.79731	0.00515298	0.253201	elavl3	Nochange
ENSDARG00000103316	1426.78	-0.332539	0.118985	-2.79479	0.00519328	0.253201	si:ch211-212k18.5	Nochange
ENSDARG00000035505	897.981	0.381269	0.136505	2.79309	0.00522078	0.253201	nelfb	Nochange
ENSDARG00000069105	4145.27	-0.249657	0.0894008	-2.79256	0.00522932	0.253201	fgfr4	Nochange
ENSDARG00000063914	12497.1	-0.21111	0.0756097	-2.7921	0.00523677	0.253201	mt-nd3	Nochange
ENSDARG00000029500	17940.2	-0.190866	0.0683677	-2.79176	0.00524224	0.253201	rpl34	Nochange
ENSDARG00000100917	1026.24	-0.360122	0.129079	-2.78993	0.00527193	0.253201	slc30a8	Nochange
ENSDARG00000102364	2757.75	0.274084	0.0982425	2.78987	0.00527291	0.253201	si:dkey-202l22.6	Nochange
ENSDARG00000071658	5569.58	0.23886	0.0856172	2.78986	0.00527314	0.253201	ywhag2	Nochange
ENSDARG00000074293	1639.15	-0.303157	0.108718	-2.78846	0.00529586	0.253427	adnpb	Nochange
ENSDARG00000029019	446.608	-0.527198	0.189498	-2.78208	0.00540116	0.257589	epb41b	Nochange
ENSDARG00000009553	3006.3	0.243	0.0873806	2.78094	0.00542017	0.257623	gng3	Nochange
ENSDARG00000051824	1232.56	0.359575	0.129516	2.77631	0.00549801	0.260443	tmeff2a	Nochange
ENSDARG00000060682	2687.46	-0.260319	0.0938511	-2.77375	0.0055415	0.260894	agr1	Nochange
ENSDARG00000077467	1492.96	-0.300381	0.108302	-2.77356	0.00554462	0.260894	sox10	Nochange
ENSDARG00000000018	2449.36	-0.255323	0.0921784	-2.76988	0.00560775	0.261922	nrf1	Nochange
ENSDARG00000091419	2183.66	-0.289548	0.10458	-2.76867	0.00562857	0.261922	nrarpa	Nochange
ENSDARG00000071011	1462.7	0.3102	0.112065	2.76802	0.00563978	0.261922	cdk5r2a	Nochange
ENSDARG00000056742	1401.87	0.338069	0.122137	2.76795	0.00564094	0.261922	crmp1	Nochange
ENSDARG00000026395	739.555	-0.406491	0.146957	-2.76605	0.00567394	0.262588	rfx4	Nochange
ENSDARG00000052765	2161.57	0.294245	0.106425	2.76482	0.00569551	0.262722	gria2b	Nochange
ENSDARG00000099970	34879.8	0.174178	0.0630647	2.7619	0.00574664	0.264214	CR383676.2	Nochange
ENSDARG00000043443	543.329	-0.504554	0.183116	-2.75538	0.00586233	0.267986	kcnj13	Nochange
ENSDARG00000030832	777.825	0.412617	0.149803	2.7544	0.00587995	0.267986	otofa	Nochange
ENSDARG00000058259	1843.02	-0.27971	0.101562	-2.75408	0.00588581	0.267986	celsr1b	Nochange
ENSDARG00000010641	9765.9	-0.187411	0.0680748	-2.75302	0.00590488	0.267986	slc20a1b	Nochange
ENSDARG00000055350	3110.37	-0.245961	0.0894992	-2.74819	0.00599247	0.271087	sun1	Nochange
ENSDARG00000103846	10036.9	0.22294	0.0812303	2.74454	0.00605962	0.273246	hspa5	Nochange
ENSDARG00000035871	18589.3	-0.183024	0.0667881	-2.74036	0.00613711	0.275856	rpl30	Nochange
ENSDARG00000038075	7854.76	0.195543	0.0713882	2.73915	0.0061599	0.275999	cyc1	Nochange
ENSDARG00000104945	4301.89	0.244521	0.0893039	2.73807	0.00618001	0.276021	sncb	Nochange
ENSDARG00000029018	1409.33	-0.305313	0.111737	-2.73241	0.00628719	0.279919	cdkn1ba	Nochange
ENSDARG00000070955	549.766	-0.444368	0.162807	-2.72941	0.00634472	0.28049	hmx3a	Nochange
ENSDARG00000062477	1639.66	0.32836	0.120308	2.72932	0.00634647	0.28049	kiaa1549la	Nochange
ENSDARG00000067507	653.673	0.444649	0.162957	2.72863	0.00635982	0.28049	kctd8	Nochange
ENSDARG00000068323	1658.13	0.320136	0.117413	2.72659	0.00639926	0.280961	astn1	Nochange
ENSDARG00000043923	2099.43	-0.264592	0.0970619	-2.72601	0.00641044	0.280961	sox9b	Nochange
ENSDARG00000043821	2127.23	0.28007	0.103029	2.71836	0.0065606	0.28488	klf7b	Nochange
ENSDARG00000101789	346.759	-0.563563	0.20752	-2.71571	0.00661339	0.286289	cyp1c2	Nochange
ENSDARG00000010785	9056.26	0.199285	0.0734422	2.71349	0.00665778	0.287326	thbs1b	Nochange
ENSDARG00000078118	2525.89	-0.335509	0.123786	-2.71039	0.00672032	0.289138	sinhcafl	Nochange
ENSDARG00000038424	1785.18	0.344618	0.127249	2.70821	0.00676478	0.290164	c4b	Nochange
ENSDARG00000104701	2705.35	0.241438	0.0893068	2.70347	0.00686191	0.293435	map7d1b	Nochange
ENSDARG00000010946	2571.27	-0.245956	0.0910561	-2.70114	0.00691013	0.294188	cbsb	Nochange
ENSDARG00000079977	1701.76	0.283082	0.104857	2.69968	0.00694055	0.294188	nhsb	Nochange
ENSDARG00000005606	1385.62	-0.311464	0.115444	-2.69797	0.00697633	0.294188	paxip1	Nochange
ENSDARG00000032725	36883.6	-0.180688	0.066981	-2.6976	0.00698407	0.294188	rps27a	Nochange
ENSDARG00000044381	755.604	0.396582	0.147219	2.69382	0.00706388	0.29515	siah2l	Nochange
ENSDARG00000062323	2432.49	0.26194	0.097269	2.69294	0.00708249	0.29515	adam23a	Nochange
ENSDARG00000051879	839.907	0.368503	0.136939	2.691	0.00712381	0.29515	abcc8	Nochange
ENSDARG00000103108	883.453	-0.373587	0.138932	-2.68898	0.00716705	0.29515	acvr2bb	Nochange
ENSDARG00000037402	563.713	-0.456383	0.169791	-2.68791	0.00719	0.29515	lim2.3	Nochange
ENSDARG00000078504	469.572	0.518979	0.193095	2.68768	0.00719501	0.29515	si:ch73-60h1.1	Nochange
ENSDARG00000059672	306.23	0.579099	0.21561	2.68587	0.00723417	0.29515	arhgap36	Nochange
ENSDARG00000058202	409.137	0.54213	0.201851	2.68579	0.00723581	0.29515	pex16	Nochange
ENSDARG00000087402	5129.21	0.249755	0.0930536	2.68399	0.00727494	0.29515	tpm1	Nochange
ENSDARG00000077151	769.83	0.382605	0.14258	2.68343	0.00728704	0.29515	cbln2b	Nochange
ENSDARG00000051783	85065.5	-0.15954	0.0594557	-2.68335	0.00728888	0.29515	rplp0	Nochange
ENSDARG00000054533	2460.11	-0.258405	0.0963003	-2.68333	0.00728937	0.29515	araf	Nochange
ENSDARG00000077590	524.73	0.46998	0.175179	2.68285	0.00729978	0.29515	arsj	Nochange
ENSDARG00000100406	2003.14	0.270818	0.100946	2.68281	0.00730062	0.29515	zgc:112265	Nochange
ENSDARG00000091669	378.29	0.518613	0.193438	2.68103	0.00733951	0.295873	bicdl2l	Nochange
ENSDARG00000063527	1460.47	0.317206	0.118391	2.6793	0.00737758	0.295929	elmo2	Nochange
ENSDARG00000061746	477.507	0.475445	0.177607	2.67696	0.00742939	0.295929	arhgef9a	Nochange
ENSDARG00000090268	87141.5	0.160718	0.0600607	2.67592	0.00745238	0.295929	krtt1c19e	Nochange
ENSDARG00000040306	947.896	0.359738	0.134436	2.6759	0.00745297	0.295929	otomp	Nochange
ENSDARG00000105285	3479.72	-0.222196	0.083076	-2.67461	0.00748159	0.295929	FAT4	Nochange
ENSDARG00000100753	5541.26	-0.203707	0.0761742	-2.67423	0.00749013	0.295929	CABZ01076275.1	Nochange
ENSDARG00000077620	1643.37	-0.29775	0.111363	-2.67369	0.00750214	0.295929	cdca7a	Nochange
ENSDARG00000010591	764.194	-0.432467	0.161768	-2.67338	0.00750918	0.295929	foxn4	Nochange
ENSDARG00000061759	2472.74	0.268471	0.100469	2.67217	0.0075362	0.296164	kdm6a	Nochange
ENSDARG00000052435	1849.94	-0.271514	0.10169	-2.67001	0.00758498	0.296467	spred2a	Nochange
ENSDARG00000005926	2946.29	-0.233705	0.0875477	-2.66947	0.00759721	0.296467	ak2	Nochange
ENSDARG00000037879	3107.3	-0.250237	0.0937558	-2.66903	0.00760711	0.296467	lfng	Nochange
ENSDARG00000015531	502.41	0.506758	0.190117	2.66551	0.00768717	0.298759	slc4a8	Nochange
ENSDARG00000033307	1911.84	-0.293534	0.110223	-2.66309	0.00774264	0.300086	igf2b	Nochange
ENSDARG00000091298	10734.1	-0.195512	0.0735982	-2.65648	0.007896	0.30458	pmela	Nochange
ENSDARG00000031483	13730.6	-0.218267	0.0822015	-2.65527	0.00792439	0.30458	col9a1b	Nochange
ENSDARG00000078310	1451.58	-0.355904	0.134056	-2.65488	0.00793362	0.30458	cecr2	Nochange
ENSDARG00000041150	2799.68	0.268642	0.101267	2.65282	0.00798225	0.30458	slc17a6b	Nochange
ENSDARG00000055996	27468.9	-0.18561	0.0699682	-2.65277	0.00798337	0.30458	rps8a	Nochange
ENSDARG00000076401	977.837	0.363721	0.137301	2.64908	0.00807112	0.306899	cacng3b	Nochange
ENSDARG00000042525	1014.47	-0.412987	0.156052	-2.64647	0.00813364	0.308442	ebf2	Nochange
ENSDARG00000078866	734.826	-0.392754	0.148744	-2.64047	0.00827904	0.313113	sdk1a	Nochange
ENSDARG00000069295	367.176	0.539564	0.204488	2.63861	0.0083246	0.313606	bcl6ab	Nochange
ENSDARG00000056764	286.895	-0.580455	0.220026	-2.63812	0.00833668	0.313606	hydin	Nochange
ENSDARG00000029239	589.335	0.457073	0.173344	2.6368	0.00836916	0.313988	syt9b	Nochange
ENSDARG00000012946	1935.19	-0.2635	0.10005	-2.63368	0.00844658	0.31605	syap1	Nochange
ENSDARG00000099380	34090.2	-0.160124	0.0608984	-2.62936	0.00855457	0.319242	rpl13	Nochange
ENSDARG00000055854	494.998	-0.455071	0.173321	-2.62559	0.00864982	0.321943	nr4a3	Nochange
ENSDARG00000086450	1155.52	-0.319125	0.121653	-2.62324	0.00870984	0.323081	tdg.2	Nochange
ENSDARG00000006832	872.121	0.348133	0.132744	2.62259	0.00872634	0.323081	galnt9	Nochange
ENSDARG00000009941	816.961	0.411905	0.157263	2.6192	0.0088135	0.324339	erc1a	Nochange
ENSDARG00000062460	735.635	0.38076	0.145417	2.61841	0.008834	0.324339	C24H8orf44	Nochange
ENSDARG00000101393	2638.67	-0.277052	0.105821	-2.61812	0.00884167	0.324339	si:dkey-31g6.6	Nochange
ENSDARG00000079712	1525.71	0.319672	0.122119	2.6177	0.00885252	0.324339	gal3st4	Nochange
ENSDARG00000043864	1332.64	0.308259	0.117845	2.6158	0.00890199	0.325304	nptnb	Nochange
ENSDARG00000032737	1698.66	0.290711	0.111318	2.61153	0.00901388	0.327561	gria3a	Nochange
ENSDARG00000034685	1177.91	0.322193	0.123409	2.61078	0.00903361	0.327561	tmem198b	Nochange
ENSDARG00000097504	1117.74	0.360484	0.138156	2.60925	0.00907421	0.328188	CR626907.3	Nochange
ENSDARG00000079396	901.544	0.358482	0.137534	2.60649	0.00914766	0.329996	lrfn5b	Nochange
ENSDARG00000077403	1238.98	-0.312514	0.120419	-2.59523	0.00945278	0.340131	col8a1a	Nochange
ENSDARG00000060030	3115.63	-0.236381	0.0912819	-2.58957	0.00960952	0.344414	setd1a	Nochange
ENSDARG00000023940	479.434	0.466101	0.18002	2.58917	0.00962079	0.344414	si:ch73-362m14.4	Nochange
ENSDARG00000102610	278.071	-0.579984	0.224577	-2.58256	0.0098069	0.34754	r3hdm2	Nochange
ENSDARG00000077906	1790.83	-0.266489	0.103288	-2.58006	0.00987821	0.347732	rnf165a	Nochange
ENSDARG00000034168	1165.16	0.317441	0.123065	2.57945	0.00989571	0.347732	serpini1	Nochange
ENSDARG00000030236	1734.79	-0.267523	0.103773	-2.57796	0.00993846	0.347732	tmem30aa	Nochange
ENSDARG00000037865	438.078	0.476752	0.184955	2.57766	0.00994718	0.347732	cln3	Nochange
ENSDARG00000032578	349.976	-0.539392	0.209289	-2.57725	0.00995894	0.347732	pax2b	Nochange
ENSDARG00000062056	3027.79	0.247304	0.0959588	2.57719	0.00996062	0.347732	elmod1	Nochange
ENSDARG00000069615	1604.25	0.343105	0.133189	2.57607	0.00999296	0.347997	ckmt2a	Nochange
ENSDARG00000061017	1328.75	0.327359	0.127146	2.57467	0.0100335	0.348547	spns2	Nochange
ENSDARG00000074844	643.138	-0.475648	0.18491	-2.57231	0.0101021	0.350067	CABZ01061495.1	Nochange
ENSDARG00000103902	496.056	-0.436133	0.169707	-2.56991	0.0101724	0.351537	nde1	Nochange
ENSDARG00000102277	1448.84	-0.359055	0.139756	-2.56916	0.0101946	0.351537	lama1	Nochange
ENSDARG00000103123	321.229	0.560381	0.218259	2.56751	0.0102432	0.35181	CR854980.1	Nochange
ENSDARG00000051975	2003.98	0.300001	0.116859	2.5672	0.0102525	0.35181	cd99	Nochange
ENSDARG00000044083	898.31	-0.362887	0.141552	-2.56362	0.0103586	0.354588	peli1b	Nochange
ENSDARG00000090035	406.378	0.499246	0.194824	2.56254	0.0103908	0.35477	rtn4r	Nochange
ENSDARG00000074745	5929.28	-0.201296	0.0785773	-2.56176	0.0104144	0.35477	zmp:0000000760	Nochange
ENSDARG00000043719	1233.8	0.309749	0.121102	2.55774	0.0105354	0.358025	c3a.6	Nochange
ENSDARG00000002897	542.378	0.419304	0.164125	2.55479	0.010625	0.358612	si:ch211-160o17.2	Nochange
ENSDARG00000062146	1323.64	-0.297043	0.116275	-2.55466	0.0106291	0.358612	larp4b	Nochange
ENSDARG00000014215	1118.23	0.370693	0.145199	2.553	0.0106799	0.359274	cdh13	Nochange
ENSDARG00000052131	938.104	-0.336863	0.131981	-2.55235	0.0106998	0.359274	gli3	Nochange
ENSDARG00000103775	1392.75	-0.29936	0.117452	-2.54879	0.0108098	0.362102	thbs1a	Nochange
ENSDARG00000030376	1207.55	0.368579	0.144709	2.54703	0.0108644	0.362732	grin2bb	Nochange
ENSDARG00000091618	676.774	-0.423673	0.166373	-2.54653	0.0108801	0.362732	cltcl1	Nochange
ENSDARG00000062693	1287.16	0.313952	0.123359	2.54502	0.0109271	0.363436	nrxn3b	Nochange
ENSDARG00000099911	774.948	-0.354287	0.139276	-2.54378	0.0109661	0.363872	lrrc8c	Nochange
ENSDARG00000044155	1000.8	-0.32409	0.127546	-2.54097	0.0110545	0.365944	mafaa	Nochange
ENSDARG00000026482	1482.26	0.279488	0.110112	2.53821	0.011142	0.367839	arhgap12b	Nochange
ENSDARG00000020845	1304.29	-0.308437	0.121551	-2.53752	0.0111641	0.367839	tns1b	Nochange
ENSDARG00000101180	4406.46	-0.20256	0.0798556	-2.53658	0.0111942	0.367972	mcm7	Nochange
ENSDARG00000100851	1124.58	0.309501	0.122184	2.53308	0.0113066	0.369935	gphnb	Nochange
ENSDARG00000041062	2147.52	0.29092	0.114907	2.5318	0.011348	0.370428	calb2a	Nochange
ENSDARG00000042837	5798.61	0.185825	0.0734953	2.5284	0.0114584	0.373169	atp1b3b	Nochange
ENSDARG00000006600	2007.16	-0.2528	0.100075	-2.52611	0.0115332	0.374736	lsm14aa	Nochange
ENSDARG00000076847	4580.18	0.201493	0.0799423	2.52048	0.0117195	0.378111	tnrc6c1	Nochange
ENSDARG00000044632	414.285	0.5576	0.22133	2.51932	0.0117582	0.378111	myo7ab	Nochange
ENSDARG00000078324	891.733	-0.347531	0.137978	-2.51874	0.0117775	0.378111	si:ch211-263k4.2	Nochange
ENSDARG00000018461	1245.04	-0.301517	0.11973	-2.51832	0.0117918	0.378111	zgc:56095	Nochange
ENSDARG00000103046	1277.86	-0.29033	0.115296	-2.51812	0.0117983	0.378111	rest	Nochange
ENSDARG00000052164	302.682	-0.532152	0.211472	-2.51643	0.0118552	0.378211	znf507	Nochange
ENSDARG00000015174	2848.85	0.246904	0.098329	2.511	0.012039	0.383204	atp6v0a1b	Nochange
ENSDARG00000028058	865.329	-0.348548	0.138924	-2.50892	0.0121102	0.384592	traf6	Nochange
ENSDARG00000016999	338.062	-0.567056	0.226087	-2.50813	0.0121372	0.384592	lin28a	Nochange
ENSDARG00000056745	3532.78	0.248766	0.0992774	2.50577	0.0122186	0.386044	necab2	Nochange
ENSDARG00000076052	1563.4	0.297376	0.118703	2.50521	0.0122379	0.386044	sez6l2	Nochange
ENSDARG00000045789	947.826	0.401888	0.160557	2.50309	0.0123115	0.387494	srgap1b	Nochange
ENSDARG00000104172	527.158	0.443495	0.17728	2.50167	0.0123608	0.387876	diabloa	Nochange
ENSDARG00000092807	40657.3	-0.183463	0.073363	-2.50076	0.0123928	0.387876	si:dkey-151g10.6	Nochange
ENSDARG00000061841	1453.37	-0.280505	0.112185	-2.50037	0.0124063	0.387876	tiparp	Nochange
ENSDARG00000074955	3924.79	-0.20025	0.0801982	-2.49694	0.0125269	0.389913	nup98	Nochange
ENSDARG00000007099	3535.14	-0.22388	0.0897254	-2.49517	0.0125897	0.390798	cx43.4	Nochange
ENSDARG00000054867	804.022	0.359227	0.144003	2.49457	0.0126109	0.390798	hibch	Nochange
ENSDARG00000039647	6433.55	0.248599	0.0998003	2.49096	0.0127398	0.393397	slc6a1b	Nochange
ENSDARG00000075593	2993.38	-0.221086	0.0887718	-2.4905	0.0127565	0.393397	trim71	Nochange
ENSDARG00000013838	4674.84	0.208744	0.0838368	2.48988	0.0127786	0.393397	sulf2b	Nochange
ENSDARG00000039196	705.99	-0.38134	0.153265	-2.48811	0.0128424	0.394497	greb1l	Nochange
ENSDARG00000099425	2379.81	0.266348	0.107213	2.48428	0.0129812	0.397214	CABZ01073265.1	Nochange
ENSDARG00000100166	2241.46	0.238706	0.0960929	2.48412	0.0129873	0.397214	si:dkeyp-9d4.3	Nochange
ENSDARG00000034852	912.32	-0.34195	0.137858	-2.48046	0.0131215	0.399604	nt5c2l1	Nochange
ENSDARG00000042055	587.442	0.439857	0.177331	2.48043	0.0131222	0.399604	niban1a	Nochange
ENSDARG00000038296	640.338	0.427923	0.172578	2.47959	0.0131533	0.399683	tmem86b	Nochange
ENSDARG00000086746	742.848	-0.361953	0.146049	-2.47831	0.0132008	0.40019	prodha	Nochange
ENSDARG00000005980	3379.22	0.218423	0.0881742	2.47717	0.0132428	0.40019	sfswap	Nochange
ENSDARG00000060113	2422.67	-0.246999	0.0997654	-2.47579	0.0132941	0.40019	znf395a	Nochange
ENSDARG00000076804	1275.49	0.366895	0.14824	2.475	0.0133235	0.40019	ttyh1	Nochange
ENSDARG00000099389	2457.89	-0.230601	0.0932165	-2.47382	0.0133678	0.40019	cdo1	Nochange
ENSDARG00000095557	476.658	-0.48844	0.197446	-2.47378	0.0133691	0.40019	BX664610.1	Nochange
ENSDARG00000053912	2827.85	0.244096	0.0987755	2.47122	0.0134652	0.401813	fbl	Nochange
ENSDARG00000089878	1088.29	-0.313832	0.127015	-2.47082	0.0134804	0.401813	nedd9	Nochange
ENSDARG00000010553	1295.68	-0.284225	0.115106	-2.46926	0.0135394	0.402719	mmgt1	Nochange
ENSDARG00000008030	2814.94	-0.244403	0.0990172	-2.46829	0.0135761	0.402959	myl9b	Nochange
ENSDARG00000040465	258.765	0.584452	0.236875	2.46735	0.0136117	0.403165	irf2	Nochange
ENSDARG00000102981	866.165	0.340711	0.138298	2.46361	0.0137547	0.406483	cyp2k16	Nochange
ENSDARG00000003877	1043.51	0.325827	0.132361	2.46166	0.0138297	0.406483	pbrm1	Nochange
ENSDARG00000090585	715.627	0.35703	0.145187	2.45911	0.0139283	0.406483	gpc1b	Nochange
ENSDARG00000045180	1215.93	0.336373	0.136851	2.45794	0.0139735	0.406483	acta2	Nochange
ENSDARG00000031774	705.885	0.35923	0.146195	2.45719	0.0140027	0.406483	pus7	Nochange
ENSDARG00000070951	2183.14	0.238326	0.0970198	2.45647	0.014031	0.406483	hmga1b	Nochange
ENSDARG00000088247	599.407	0.385984	0.15713	2.45646	0.0140314	0.406483	si:ch1073-303k11.2	Nochange
ENSDARG00000060065	5657.51	-0.192704	0.0784519	-2.45634	0.0140361	0.406483	ubap2b	Nochange
ENSDARG00000026753	360.748	0.499838	0.203533	2.45581	0.0140566	0.406483	grik4	Nochange
ENSDARG00000013317	4691.8	0.195167	0.0795271	2.45409	0.0141242	0.406483	pygmb	Nochange
ENSDARG00000053365	30634.7	-0.151898	0.0619212	-2.45309	0.0141636	0.406483	rpl31	Nochange
ENSDARG00000086778	287.349	-0.565094	0.230468	-2.45194	0.0142089	0.406483	pdgfba	Nochange
ENSDARG00000063144	2625.83	0.24467	0.0998044	2.4515	0.0142264	0.406483	shisa7b	Nochange
ENSDARG00000100596	2253.85	-0.279518	0.114038	-2.45109	0.0142424	0.406483	si:ch73-43g23.1	Nochange
ENSDARG00000016200	1196.82	-0.291962	0.119203	-2.44928	0.014314	0.406483	trib3	Nochange
ENSDARG00000091090	2019.5	-0.290817	0.118752	-2.44894	0.0143277	0.406483	xirp2b	Nochange
ENSDARG00000008785	6830.52	0.183445	0.0749339	2.4481	0.0143613	0.406483	dldh	Nochange
ENSDARG00000098925	768.774	-0.358694	0.146554	-2.44752	0.0143845	0.406483	prdm1b	Nochange
ENSDARG00000004358	4003.68	0.21559	0.0881048	2.44697	0.0144061	0.406483	gnb3a	Nochange
ENSDARG00000068191	897.515	-0.330121	0.134913	-2.44692	0.0144083	0.406483	cdh15	Nochange
ENSDARG00000034013	2570.6	-0.22486	0.0918962	-2.4469	0.0144092	0.406483	rgmd	Nochange
ENSDARG00000053375	672.322	0.370394	0.151456	2.44556	0.0144629	0.406483	nptxrb	Nochange
ENSDARG00000056642	722.878	0.378908	0.154956	2.44526	0.0144749	0.406483	hdac9b	Nochange
ENSDARG00000088699	638.418	0.392934	0.160898	2.44213	0.0146008	0.408189	pdzd8	Nochange
ENSDARG00000102879	2308.1	-0.257653	0.105527	-2.44159	0.0146226	0.408189	myt1b	Nochange
ENSDARG00000075376	317.22	0.523703	0.214492	2.44159	0.0146227	0.408189	sgsm1b	Nochange
ENSDARG00000008808	1894.61	0.249786	0.102344	2.44066	0.0146605	0.408374	eml2	Nochange
ENSDARG00000002593	1420.74	-0.280866	0.115143	-2.43928	0.0147165	0.408374	slc45a2	Nochange
ENSDARG00000076542	2754.72	-0.245169	0.100606	-2.43692	0.014813	0.408817	pogzb	Nochange
ENSDARG00000034801	553.69	0.396211	0.162594	2.43682	0.0148171	0.408817	mylka	Nochange
ENSDARG00000043963	610.604	-0.396254	0.162615	-2.43676	0.0148196	0.408817	si:ch211-241j12.3	Nochange
ENSDARG00000027159	758.013	-0.346309	0.142268	-2.4342	0.0149246	0.409822	fbxo28	Nochange
ENSDARG00000035655	846.775	0.339054	0.139308	2.43385	0.0149393	0.409822	rad21b	Nochange
ENSDARG00000077847	1527.88	0.268123	0.110169	2.43375	0.0149434	0.409822	olfm2a	Nochange
ENSDARG00000055118	330.997	0.497273	0.204401	2.43283	0.0149813	0.410062	mylipb	Nochange
ENSDARG00000099104	30781	-0.16691	0.0686862	-2.43004	0.0150973	0.412435	rpl24	Nochange
ENSDARG00000018459	1410.02	0.293625	0.120946	2.42773	0.0151935	0.413851	msrb2	Nochange
ENSDARG00000060368	2490.83	0.258569	0.106522	2.42739	0.015208	0.413851	syn1	Nochange
ENSDARG00000070239	1406.13	-0.286925	0.118286	-2.4257	0.015279	0.414192	knl1	Nochange
ENSDARG00000096242	460.373	0.433576	0.178766	2.42538	0.0152923	0.414192	si:ch211-76l23.4	Nochange
ENSDARG00000069463	2006.07	-0.259651	0.107073	-2.42499	0.0153088	0.414192	alox12	Nochange
ENSDARG00000020298	2250.64	0.247457	0.102075	2.42427	0.0153393	0.41422	btg2	Nochange
ENSDARG00000078954	1707.27	-0.254222	0.105299	-2.41428	0.0157665	0.424127	rxrba	Nochange
ENSDARG00000105040	874.109	0.335103	0.138983	2.41111	0.0159041	0.425942	dipk1c	Nochange
ENSDARG00000043182	892.445	-0.324896	0.134792	-2.41036	0.0159367	0.425942	hhla2a.1	Nochange
ENSDARG00000036577	9323.34	0.165464	0.0686489	2.4103	0.0159396	0.425942	atp6v0cb	Nochange
ENSDARG00000060532	1782.13	-0.269683	0.111929	-2.4094	0.0159786	0.425942	adam22	Nochange
ENSDARG00000028000	4162.35	0.241703	0.100347	2.40867	0.0160108	0.425942	pfkpa	Nochange
ENSDARG00000075542	7477.2	0.220666	0.0916266	2.40832	0.016026	0.425942	zfhx4	Nochange
ENSDARG00000052155	1233.83	-0.290321	0.120645	-2.4064	0.0161105	0.425942	lrrc8ab	Nochange
ENSDARG00000056998	840.417	0.327185	0.135974	2.40624	0.0161178	0.425942	kirrel1b	Nochange
ENSDARG00000089646	831.695	-0.330462	0.13738	-2.40547	0.0161517	0.425942	ctdspl3	Nochange
ENSDARG00000103720	3793.72	0.210324	0.0875218	2.4031	0.0162566	0.425942	ZFP36L1	Nochange
ENSDARG00000037838	2872.98	-0.209422	0.087163	-2.40265	0.0162768	0.425942	unkl	Nochange
ENSDARG00000030110	785.454	-0.357159	0.148656	-2.40259	0.0162793	0.425942	myod1	Nochange
ENSDARG00000045487	20263.2	-0.151104	0.0629189	-2.40158	0.0163246	0.425942	rps16	Nochange
ENSDARG00000061040	1227.69	-0.361078	0.150383	-2.40105	0.016348	0.425942	pum2	Nochange
ENSDARG00000077497	443.771	-0.433009	0.18037	-2.40068	0.0163647	0.425942	igsf10	Nochange
ENSDARG00000045660	839.588	-0.330302	0.137618	-2.40013	0.0163891	0.425942	hic1l	Nochange
ENSDARG00000056639	1021.88	0.324311	0.135125	2.40008	0.0163916	0.425942	carmil2	Nochange
ENSDARG00000060697	5034.16	-0.182604	0.076095	-2.39969	0.0164092	0.425942	kmt2bb	Nochange
ENSDARG00000003829	1823.13	0.243939	0.101702	2.39857	0.0164592	0.426455	galnt2	Nochange
ENSDARG00000042535	12528.7	-0.182028	0.0759979	-2.39517	0.0166125	0.429147	actc1a	Nochange
ENSDARG00000055300	482.856	-0.410681	0.171582	-2.3935	0.0166883	0.429147	atxn7l2a	Nochange
ENSDARG00000045298	1967.81	-0.251199	0.105	-2.39238	0.0167395	0.429147	wipf2a	Nochange
ENSDARG00000077468	317.217	0.512432	0.214237	2.39189	0.0167617	0.429147	si:ch73-206p6.1	Nochange
ENSDARG00000061946	334.523	-0.515183	0.215407	-2.39167	0.0167719	0.429147	commd4	Nochange
ENSDARG00000094324	2159.9	-0.233555	0.0976575	-2.39157	0.0167763	0.429147	efemp2a	Nochange
ENSDARG00000006773	811.018	-0.331782	0.13873	-2.39157	0.0167766	0.429147	elovl4a	Nochange
ENSDARG00000031343	2191.55	0.235285	0.098418	2.39067	0.0168177	0.429417	rab6bb	Nochange
ENSDARG00000045447	737.903	0.346422	0.144968	2.38965	0.0168643	0.429826	slc35g2b	Nochange
ENSDARG00000010085	924.474	0.324566	0.135937	2.38762	0.016958	0.430146	p4ha2	Nochange
ENSDARG00000018681	290.487	0.550162	0.23043	2.38754	0.0169614	0.430146	saal1	Nochange
ENSDARG00000088984	1621.72	-0.271485	0.113716	-2.38739	0.0169686	0.430146	cep131	Nochange
ENSDARG00000101309	654.144	-0.377431	0.158238	-2.38521	0.0170694	0.431453	si:ch73-100l22.3	Nochange
ENSDARG00000032795	591.104	-0.376059	0.15768	-2.38495	0.0170815	0.431453	pgap6	Nochange
ENSDARG00000006112	1453.47	0.261868	0.109886	2.3831	0.0171677	0.431595	myof	Nochange
ENSDARG00000030367	1297.39	-0.29074	0.122002	-2.38306	0.0171692	0.431595	metrn	Nochange
ENSDARG00000027079	523.322	0.430502	0.180703	2.38237	0.0172015	0.431595	znf804a	Nochange
ENSDARG00000024540	2189.76	-0.227816	0.0956686	-2.3813	0.0172517	0.431595	tspan36	Nochange
ENSDARG00000053862	1702.82	-0.282555	0.118658	-2.38126	0.0172533	0.431595	crygmx	Nochange
ENSDARG00000025728	4762.05	0.256029	0.107549	2.38058	0.0172855	0.431595	grin1b	Nochange
ENSDARG00000016470	1365.4	0.284255	0.119423	2.38023	0.0173018	0.431595	anxa5b	Nochange
ENSDARG00000063258	1127.23	-0.302361	0.127107	-2.37879	0.0173696	0.432145	rfx5	Nochange
ENSDARG00000078898	2127.2	0.26535	0.111571	2.3783	0.0173925	0.432145	pcdh7a	Nochange
ENSDARG00000043932	707.241	0.356758	0.150037	2.3778	0.0174161	0.432145	stmn4l	Nochange
ENSDARG00000036344	2623.65	0.22703	0.0955751	2.37541	0.0175296	0.433654	calb2b	Nochange
ENSDARG00000035891	2899.39	0.235034	0.0989523	2.37522	0.0175385	0.433654	acana	Nochange
ENSDARG00000062661	660.912	0.369052	0.155442	2.37422	0.0175863	0.434073	abca4b	Nochange
ENSDARG00000068822	3386.62	0.200517	0.084588	2.37051	0.0177634	0.436032	purba	Nochange
ENSDARG00000043509	24628.8	-0.162885	0.0687175	-2.37036	0.0177707	0.436032	rpl11	Nochange
ENSDARG00000030408	12438.6	-0.158567	0.0669522	-2.36836	0.0178671	0.436032	rps26l	Nochange
ENSDARG00000031049	664.956	0.390489	0.164984	2.36683	0.017941	0.436032	igsf21a	Nochange
ENSDARG00000037079	574.182	0.399536	0.168845	2.36629	0.0179674	0.436032	cfap36	Nochange
ENSDARG00000008767	460.873	0.449229	0.189868	2.36601	0.017981	0.436032	tle2b	Nochange
ENSDARG00000077013	1530.8	-0.300631	0.127076	-2.36576	0.017993	0.436032	znf280d	Nochange
ENSDARG00000078430	2888.03	0.219976	0.0929954	2.36545	0.018008	0.436032	tiam1a	Nochange
ENSDARG00000077988	602.03	0.383214	0.162006	2.36543	0.0180091	0.436032	abcc10	Nochange
ENSDARG00000018334	19408	-0.14785	0.0625152	-2.36502	0.0180291	0.436032	rpl35	Nochange
ENSDARG00000039456	1013.32	-0.295275	0.124856	-2.36492	0.0180339	0.436032	acbd6	Nochange
ENSDARG00000091150	9923.37	-0.196499	0.0830916	-2.36485	0.0180376	0.436032	mki67	Nochange
ENSDARG00000013542	1223.58	0.287024	0.121448	2.36334	0.018111	0.436377	lpgat1	Nochange
ENSDARG00000099257	1453.47	0.261525	0.110662	2.36328	0.0181139	0.436377	si:ch73-119p20.1	Nochange
ENSDARG00000090600	320.945	-0.501408	0.212262	-2.36221	0.0181664	0.436809	si:ch211-213a13.1	Nochange
ENSDARG00000062634	455.707	-0.465186	0.197007	-2.36126	0.0182128	0.436809	kat2b	Nochange
ENSDARG00000104472	363.421	-0.473373	0.200501	-2.36096	0.0182278	0.436809	si:ch211-39i2.2	Nochange
ENSDARG00000055991	441.834	-0.429785	0.182083	-2.36038	0.018256	0.436809	hmbsb	Nochange
ENSDARG00000077465	1531.39	0.289429	0.122697	2.3589	0.0183293	0.437576	sorcs2	Nochange
ENSDARG00000038524	6936.26	-0.16842	0.0714105	-2.35847	0.0183503	0.437576	pik3r1	Nochange
ENSDARG00000105134	289.377	-0.510727	0.216669	-2.35717	0.0184148	0.438371	zdhhc24	Nochange
ENSDARG00000006889	1524.09	0.252388	0.107139	2.35571	0.0184876	0.43936	mpped2a	Nochange
ENSDARG00000037574	1842.21	-0.238184	0.101161	-2.35452	0.0185468	0.439976	rps6kal	Nochange
ENSDARG00000027236	2794.7	0.257654	0.109457	2.35393	0.018576	0.439976	rs1a	Nochange
ENSDARG00000116937	816.78	-0.32106	0.13652	-2.35175	0.0186852	0.441195	BX927333.1	Nochange
ENSDARG00000088411	901.587	0.362327	0.154073	2.35165	0.0186902	0.441195	notum2	Nochange
ENSDARG00000034504	1515.92	0.269058	0.114527	2.34931	0.0188083	0.443241	lmo1	Nochange
ENSDARG00000078283	329.985	-0.523744	0.223081	-2.34778	0.0188856	0.444318	si:zfos-323e3.4	Nochange
ENSDARG00000037178	471.686	-0.415905	0.177281	-2.34602	0.0189753	0.445682	zic2b	Nochange
ENSDARG00000057456	1571.35	0.264205	0.112692	2.34448	0.0190536	0.446775	ppp3ccb	Nochange
ENSDARG00000098387	808.362	0.3565	0.152161	2.34291	0.019134	0.447914	tmem176l.3a	Nochange
ENSDARG00000030614	8008.84	0.194445	0.0830412	2.34155	0.0192037	0.448678	syt1a	Nochange
ENSDARG00000015805	2011.51	0.237481	0.101443	2.34103	0.0192304	0.448678	cgnl1	Nochange
ENSDARG00000100223	3273.18	-0.207558	0.0887222	-2.33941	0.019314	0.448777	gpa33a	Nochange
ENSDARG00000031647	496.221	0.397797	0.170042	2.3394	0.0193146	0.448777	stat2	Nochange
ENSDARG00000039500	341.002	0.483795	0.20683	2.3391	0.0193303	0.448777	si:cabz01090165.1	Nochange
ENSDARG00000110698	12142.8	-0.18862	0.0807135	-2.33691	0.019444	0.449834	CABZ01061524.1	Nochange
ENSDARG00000098103	2118.57	0.249669	0.106862	2.33637	0.0194718	0.449834	tefb	Nochange
ENSDARG00000053301	1229.18	-0.30046	0.128672	-2.33509	0.0195388	0.450641	insm1b	Nochange
ENSDARG00000018825	396.835	-0.443849	0.190194	-2.33367	0.0196133	0.451618	tmem248	Nochange
ENSDARG00000060298	522.577	-0.407149	0.174619	-2.33164	0.0197196	0.451724	nin	Nochange
ENSDARG00000045167	1935.44	-0.233545	0.100171	-2.33145	0.0197295	0.451724	dlgap5	Nochange
ENSDARG00000056160	5681.32	0.185719	0.0796633	2.3313	0.0197376	0.451724	hspd1	Nochange
ENSDARG00000009881	2645.32	-0.210678	0.0903758	-2.33113	0.0197463	0.451724	ier5	Nochange
ENSDARG00000044625	3848.33	-0.209317	0.0899226	-2.32775	0.0199253	0.454335	pcf11	Nochange
ENSDARG00000068708	3073.99	0.201025	0.0863781	2.32726	0.0199512	0.454335	ifrd1	Nochange
ENSDARG00000086302	2466.38	-0.228789	0.0983131	-2.32715	0.0199573	0.454335	proser1	Nochange
ENSDARG00000045051	820.739	0.320264	0.137696	2.32589	0.0200246	0.455132	slc16a3	Nochange
ENSDARG00000087697	2552.15	-0.242524	0.104302	-2.32522	0.0200602	0.455205	lpl	Nochange
ENSDARG00000076238	315.996	-0.503536	0.216666	-2.32402	0.0201244	0.455362	gramd1c	Nochange
ENSDARG00000093453	1092.68	0.302069	0.130016	2.32332	0.0201619	0.455362	ahdc1	Nochange
ENSDARG00000005236	5975.32	-0.176589	0.0760094	-2.32326	0.0201653	0.455362	srcap	Nochange
ENSDARG00000057714	802.801	0.33012	0.142155	2.32225	0.0202192	0.455362	cmah	Nochange
ENSDARG00000077717	6924.88	-0.185634	0.0799885	-2.32075	0.0203001	0.455362	rpl29	Nochange
ENSDARG00000002937	1945.37	-0.228081	0.0983035	-2.32017	0.0203317	0.455362	meis1a	Nochange
ENSDARG00000077038	4709.08	-0.20002	0.0862185	-2.31992	0.0203454	0.455362	pbrm1l	Nochange
ENSDARG00000011519	965.238	0.376808	0.16253	2.31839	0.0204282	0.455362	myl4	Nochange
ENSDARG00000031637	1828.27	-0.235827	0.101729	-2.31818	0.0204395	0.455362	pan3	Nochange
ENSDARG00000075672	221.093	-0.581089	0.250674	-2.3181	0.0204437	0.455362	pms2	Nochange
ENSDARG00000032188	984.229	-0.298253	0.128673	-2.31791	0.0204542	0.455362	lrrc8aa	Nochange
ENSDARG00000078322	18061.2	-0.150233	0.0648149	-2.31789	0.0204555	0.455362	col12a1a	Nochange
ENSDARG00000035357	2347.64	0.21563	0.0930613	2.31707	0.0204998	0.455627	gnb2	Nochange
ENSDARG00000000563	41905.8	-0.180955	0.0781168	-2.31646	0.020533	0.455645	ttn.1	Nochange
ENSDARG00000041799	3470.09	0.197078	0.0851031	2.31576	0.0205714	0.455779	cx43	Nochange
ENSDARG00000002952	2451.34	-0.21996	0.0950986	-2.31297	0.0207241	0.45772	smo	Nochange
ENSDARG00000068156	295.47	-0.503667	0.21805	-2.30986	0.0208957	0.460785	chchd7	Nochange
ENSDARG00000007836	23984.1	-0.149531	0.0647698	-2.30866	0.0209627	0.46146	ctsla	Nochange
ENSDARG00000019304	620.612	0.359799	0.155955	2.30708	0.0210506	0.46146	phactr3b	Nochange
ENSDARG00000019726	2007.36	-0.269818	0.116964	-2.30683	0.0210641	0.46146	celsr2	Nochange
ENSDARG00000043680	2422.37	0.216757	0.0939941	2.30607	0.0211069	0.46146	ylpm1	Nochange
ENSDARG00000061231	338.304	-0.486984	0.211202	-2.30578	0.021123	0.46146	tinagl1	Nochange
ENSDARG00000088589	438.758	0.430995	0.186973	2.30512	0.02116	0.46155	ponzr3	Nochange
ENSDARG00000016936	1996.42	-0.245917	0.106801	-2.30257	0.0213033	0.463512	hmcn1	Nochange
ENSDARG00000062948	1594.8	-0.249104	0.108196	-2.30234	0.0213158	0.463512	wasf3b	Nochange
ENSDARG00000034187	4808.3	0.176445	0.0766936	2.30065	0.0214115	0.464875	calm1b	Nochange
ENSDARG00000057782	6572.37	-0.179982	0.078253	-2.3	0.0214485	0.464959	baz2ba	Nochange
ENSDARG00000055151	1404.38	0.256587	0.11162	2.29876	0.0215184	0.465342	smyd2a	Nochange
ENSDARG00000054191	9115.97	0.16123	0.0701496	2.29838	0.0215404	0.465342	pgk1	Nochange
ENSDARG00000068716	819.339	0.314659	0.136931	2.29794	0.0215653	0.465342	cuedc1a	Nochange
ENSDARG00000021607	1524.12	0.285406	0.12424	2.29721	0.0216068	0.465523	negr1	Nochange
ENSDARG00000015495	1699.03	0.244401	0.106432	2.29631	0.0216581	0.465915	klf3	Nochange
ENSDARG00000004592	264.887	0.58345	0.25416	2.2956	0.0216987	0.466075	gpr22a	Nochange
ENSDARG00000095421	350.193	0.509438	0.222033	2.29442	0.0217662	0.466811	BX324123.4	Nochange
ENSDARG00000034326	1994.32	-0.24215	0.105599	-2.29312	0.0218411	0.467101	ing3	Nochange
ENSDARG00000007654	3579.98	0.217939	0.0950438	2.29303	0.0218461	0.467101	nsfa	Nochange
ENSDARG00000063133	4821.12	0.21563	0.0940781	2.29203	0.0219037	0.467623	slc4a10a	Nochange
ENSDARG00000078529	1230.49	0.29944	0.130684	2.29133	0.0219444	0.467781	adgrb1b	Nochange
ENSDARG00000001910	3127.06	0.196394	0.085752	2.29026	0.0220062	0.468389	rorab	Nochange
ENSDARG00000101449	506.888	0.392085	0.171279	2.28916	0.0220701	0.46904	grik5	Nochange
ENSDARG00000088805	750.064	-0.347749	0.152011	-2.28765	0.0221578	0.470193	nes	Nochange
ENSDARG00000036171	660.996	0.42832	0.18729	2.28693	0.0221999	0.470378	rnasel3	Nochange
ENSDARG00000029105	444.533	-0.416278	0.182205	-2.28467	0.0223321	0.471624	ftr51	Nochange
ENSDARG00000101926	317.522	-0.475395	0.208115	-2.28428	0.0223549	0.471624	zgc:101130	Nochange
ENSDARG00000074168	2571.31	0.208126	0.0911408	2.28356	0.0223974	0.471624	tasor2	Nochange
ENSDARG00000103760	1012.63	-0.355659	0.155779	-2.28311	0.0224241	0.471624	cfhl2	Nochange
ENSDARG00000101361	1117.06	-0.279594	0.12247	-2.28296	0.0224326	0.471624	znf644a	Nochange
ENSDARG00000041665	1329.56	-0.258772	0.113372	-2.2825	0.0224599	0.471624	mkrn1	Nochange
ENSDARG00000022841	243.165	0.544156	0.239222	2.27469	0.0229247	0.479776	ptk2ba	Nochange
ENSDARG00000058256	952.806	-0.293303	0.128949	-2.27456	0.0229323	0.479776	draxin	Nochange
ENSDARG00000005034	462.363	0.401736	0.176656	2.27412	0.0229588	0.479776	crppa	Nochange
ENSDARG00000070543	879.445	0.373628	0.164327	2.27369	0.0229845	0.479776	grin2ab	Nochange
ENSDARG00000014804	1364.63	-0.269069	0.118384	-2.27284	0.0230356	0.48013	cacna2d1a	Nochange
ENSDARG00000019338	596.757	0.365305	0.161049	2.26829	0.0233116	0.485163	adprhl2	Nochange
ENSDARG00000070567	3202.24	0.207973	0.0917377	2.26704	0.0233878	0.48603	cadpsb	Nochange
ENSDARG00000093702	451.18	-0.46492	0.205142	-2.26634	0.0234306	0.486203	si:dkey-126g1.9	Nochange
ENSDARG00000024877	1858.02	0.290723	0.128468	2.26301	0.0236353	0.489728	ptgr1	Nochange
ENSDARG00000071331	10705.7	-0.188131	0.0832109	-2.26089	0.023766	0.491404	ryr3	Nochange
ENSDARG00000099995	1465.27	-0.253228	0.112044	-2.26007	0.0238166	0.491404	apbb2b	Nochange
ENSDARG00000102376	210.457	0.579176	0.256272	2.26	0.023821	0.491404	cacng2b	Nochange
ENSDARG00000004060	3118.55	-0.193644	0.0857135	-2.2592	0.0238708	0.491711	bhlhe40	Nochange
ENSDARG00000034943	1928.61	-0.226116	0.100186	-2.25697	0.0240097	0.493455	tm9sf5	Nochange
ENSDARG00000007916	371.317	0.439919	0.194937	2.25672	0.0240256	0.493455	xpnpep3	Nochange
ENSDARG00000009266	328.01	-0.509643	0.22602	-2.25486	0.0241419	0.49512	uevld	Nochange
ENSDARG00000020387	296.234	0.505273	0.224227	2.2534	0.024234	0.496285	nipsnap3a	Nochange
ENSDARG00000000212	5324.2	-0.185329	0.0823179	-2.25139	0.0243611	0.498164	krt97	Nochange
ENSDARG00000098820	697.368	-0.330604	0.146882	-2.25082	0.0243972	0.498177	ftr67	Nochange
ENSDARG00000070098	2169.54	-0.217088	0.0965113	-2.24935	0.0244901	0.498709	lcorl	Nochange
ENSDARG00000101387	557.014	0.392972	0.174727	2.24906	0.0245086	0.498709	CAMK2N1	Nochange
ENSDARG00000030967	559.261	-0.361767	0.160876	-2.24873	0.0245296	0.498709	si:ch211-51a6.2	Nochange
ENSDARG00000043907	410.677	0.423086	0.188303	2.24683	0.0246508	0.500189	fgf11b	Nochange
ENSDARG00000038643	2326.47	-0.217433	0.0967884	-2.24648	0.0246735	0.500189	alas2	Nochange
ENSDARG00000002333	554.363	-0.36564	0.16292	-2.24429	0.0248139	0.501899	fam102bb	Nochange
ENSDARG00000004049	2329.53	-0.227636	0.101472	-2.24334	0.024875	0.501899	marcksa	Nochange
ENSDARG00000075931	1012.16	0.290131	0.129349	2.24301	0.0248961	0.501899	acsl5	Nochange
ENSDARG00000001558	2038.28	-0.253306	0.112935	-2.24294	0.0249005	0.501899	kifc1	Nochange
ENSDARG00000092644	378.316	-0.444035	0.198122	-2.24122	0.0250117	0.503419	ago1	Nochange
ENSDARG00000091847	317.404	0.50952	0.227648	2.23819	0.0252086	0.505891	si:ch211-181d7.1	Nochange
ENSDARG00000045945	2020.78	0.274885	0.122824	2.23803	0.0252188	0.505891	syn2a	Nochange
ENSDARG00000035970	1807.76	0.254262	0.113654	2.23715	0.0252763	0.505891	ptprn2	Nochange
ENSDARG00000018266	2038.49	0.22216	0.0993059	2.23712	0.0252784	0.505891	mthfd1a	Nochange
ENSDARG00000030449	1856.93	-0.233743	0.104622	-2.23416	0.0254726	0.509054	crabp2b	Nochange
ENSDARG00000038563	1679.66	0.235179	0.105328	2.23283	0.02556	0.509447	pitrm1	Nochange
ENSDARG00000074750	1153.55	-0.272795	0.122183	-2.23268	0.0255704	0.509447	qser1	Nochange
ENSDARG00000079011	1296.52	0.281335	0.126037	2.23215	0.025605	0.509447	col17a1b	Nochange
ENSDARG00000076462	628.177	0.360502	0.161539	2.23167	0.0256371	0.509447	ndnfl	Nochange
ENSDARG00000044281	2912.87	-0.196045	0.0878894	-2.23058	0.0257088	0.510151	erbin	Nochange
ENSDARG00000111235	1380.27	0.292192	0.131109	2.22862	0.0258394	0.511707	nrsn1	Nochange
ENSDARG00000045146	1980.27	0.225366	0.101159	2.22783	0.0258916	0.511707	tomm22	Nochange
ENSDARG00000099084	537.357	-0.383641	0.172251	-2.22722	0.0259326	0.511707	pcif1	Nochange
ENSDARG00000018997	2962.44	0.193532	0.0869001	2.22706	0.0259435	0.511707	cplx2l	Nochange
ENSDARG00000070991	313.752	-0.486079	0.218298	-2.22667	0.0259691	0.511707	mlpha	Nochange
ENSDARG00000061473	450.68	0.394118	0.177054	2.22598	0.0260154	0.511902	tbkbp1	Nochange
ENSDARG00000019765	1569.72	0.242938	0.109257	2.22354	0.0261792	0.513509	zgc:158803	Nochange
ENSDARG00000003963	1708.46	0.242868	0.109231	2.22343	0.0261867	0.513509	traf4a	Nochange
ENSDARG00000117320	226.91	-0.56303	0.253259	-2.22314	0.0262065	0.513509	CABZ01067980.1	Nochange
ENSDARG00000025074	1516.69	-0.250858	0.112975	-2.22048	0.0263864	0.516114	slc25a10	Nochange
ENSDARG00000089338	404.961	-0.448083	0.201918	-2.21913	0.0264777	0.516114	si:ch211-110e21.3	Nochange
ENSDARG00000042872	467.69	0.387872	0.174797	2.21899	0.0264872	0.516114	zdhhc8a	Nochange
ENSDARG00000015184	1286.09	-0.265779	0.119802	-2.21849	0.0265215	0.516114	mpp3a	Nochange
ENSDARG00000076568	2270.44	-0.22854	0.103017	-2.21847	0.0265229	0.516114	sec61b	Nochange
ENSDARG00000078561	3605.89	-0.187548	0.0845882	-2.21719	0.0266104	0.516389	lrig2	Nochange
ENSDARG00000056515	683.873	-0.33351	0.150484	-2.21626	0.0266739	0.516908	spsb1	Nochange
ENSDARG00000043465	2921.99	0.194802	0.0879632	2.21459	0.0267881	0.517778	atp6v1b2	Nochange
ENSDARG00000010279	1337.74	-0.261921	0.118278	-2.21444	0.0267984	0.517778	scamp2	Nochange
ENSDARG00000097205	1772.43	0.260196	0.117567	2.21317	0.0268862	0.517778	ulk2	Nochange
ENSDARG00000030972	350.077	0.437658	0.197756	2.21311	0.0268898	0.517778	dnaja1	Nochange
ENSDARG00000105744	343.532	0.459981	0.207908	2.21243	0.0269368	0.517778	ptprr	Nochange
ENSDARG00000017173	518.275	-0.368846	0.166726	-2.21229	0.0269469	0.517778	si:dkey-29p10.4	Nochange
ENSDARG00000100821	815.348	-0.305725	0.138221	-2.21186	0.0269764	0.517778	scrt1a	Nochange
ENSDARG00000063916	6965.73	0.185312	0.0838147	2.21098	0.0270375	0.518244	mt-nd4l	Nochange
ENSDARG00000074471	1463.36	-0.260486	0.117851	-2.21029	0.0270852	0.518452	vps39	Nochange
ENSDARG00000038107	2635.49	-0.239145	0.10827	-2.20879	0.0271893	0.519736	sgcg	Nochange
ENSDARG00000036445	794.788	0.306078	0.138774	2.20558	0.0274133	0.522983	serpinh2	Nochange
ENSDARG00000004576	755.476	-0.317755	0.144087	-2.20529	0.0274335	0.522983	plk4	Nochange
ENSDARG00000020242	1116.52	-0.347449	0.157661	-2.20377	0.0275404	0.524024	fermt2	Nochange
ENSDARG00000070835	93974.1	-0.147938	0.0671391	-2.20346	0.0275626	0.524024	tnnc2	Nochange
ENSDARG00000103211	622.725	0.371393	0.168611	2.20267	0.0276183	0.524375	si:dkey-19b23.8	Nochange
ENSDARG00000061699	1326.83	-0.274891	0.12488	-2.20125	0.0277183	0.525565	sipa1l3	Nochange
ENSDARG00000019521	957.654	0.328644	0.149422	2.19943	0.0278472	0.526485	mpx	Nochange
ENSDARG00000043453	28543.9	-0.153671	0.0698823	-2.19899	0.0278783	0.526485	rps5	Nochange
ENSDARG00000070670	1421.34	0.253058	0.115082	2.19894	0.0278818	0.526485	crip2	Nochange
ENSDARG00000004880	484.241	-0.384098	0.174723	-2.19833	0.0279256	0.526485	acsm3	Nochange
ENSDARG00000024047	9832.85	-0.154105	0.0701161	-2.19785	0.0279598	0.526485	tmem38a	Nochange
ENSDARG00000011618	908.954	-0.286528	0.130394	-2.19741	0.0279914	0.526485	slc26a2	Nochange
ENSDARG00000043154	5401.15	0.171247	0.0779604	2.19659	0.02805	0.526883	ucp2	Nochange
ENSDARG00000100499	3648.26	0.187347	0.0853553	2.19491	0.0281697	0.528427	cpeb4b	Nochange
ENSDARG00000112751	281.558	-0.480977	0.219205	-2.19419	0.0282215	0.528693	BX511129.3	Nochange
ENSDARG00000035120	1031.68	-0.28517	0.130015	-2.19337	0.0282805	0.529093	gldc	Nochange
ENSDARG00000079555	400.896	0.421933	0.192461	2.1923	0.0283576	0.529832	ccdc85cb	Nochange
ENSDARG00000015240	724.963	0.33499	0.152862	2.19145	0.028419	0.530275	cdkl5	Nochange
ENSDARG00000092354	1350.53	-0.247781	0.113177	-2.18932	0.0285736	0.531323	si:ch211-284e13.6	Nochange
ENSDARG00000003797	586.028	-0.353938	0.161748	-2.1882	0.0286549	0.531323	asb2a.1	Nochange
ENSDARG00000061093	1068.28	-0.285543	0.130512	-2.18787	0.0286789	0.531323	phldb1a	Nochange
ENSDARG00000012135	438.592	-0.414455	0.18945	-2.18768	0.0286932	0.531323	fbxl2	Nochange
ENSDARG00000055543	7585.24	0.161909	0.0740133	2.18757	0.0287012	0.531323	appb	Nochange
ENSDARG00000027828	4260.65	0.208829	0.0954739	2.18729	0.0287213	0.531323	grin1a	Nochange
ENSDARG00000094965	4913.96	-0.179554	0.0821247	-2.18636	0.0287892	0.531323	nfil3-5	Nochange
ENSDARG00000022254	891.03	0.314457	0.143852	2.18598	0.0288172	0.531323	prkcbb	Nochange
ENSDARG00000044436	618.154	-0.349758	0.160013	-2.18581	0.0288294	0.531323	rps6ka4	Nochange
ENSDARG00000073765	301.842	0.479124	0.21923	2.18549	0.0288529	0.531323	gna13a	Nochange
ENSDARG00000089326	287.145	-0.495375	0.226981	-2.18245	0.0290764	0.534357	arhgap20	Nochange
ENSDARG00000054930	484.896	-0.412064	0.188847	-2.182	0.0291097	0.534357	tpra1	Nochange
ENSDARG00000057568	247.743	0.526526	0.241503	2.18021	0.0292423	0.534357	nefla	Nochange
ENSDARG00000009136	2578.41	-0.213257	0.0978224	-2.18004	0.0292547	0.534357	tp53bp2a	Nochange
ENSDARG00000059701	2964.45	-0.189741	0.0870482	-2.17972	0.0292782	0.534357	flii	Nochange
ENSDARG00000045095	280.727	0.534184	0.245091	2.17954	0.0292919	0.534357	elac1	Nochange
ENSDARG00000078592	3638.44	-0.184854	0.0848362	-2.17895	0.0293353	0.534357	nomo	Nochange
ENSDARG00000094952	266.358	-0.521135	0.239249	-2.17821	0.0293905	0.534357	si:ch211-74m13.1	Nochange
ENSDARG00000105059	239.003	0.522418	0.239846	2.17814	0.0293958	0.534357	zgc:172282	Nochange
ENSDARG00000103991	409.237	0.425836	0.195506	2.17812	0.0293974	0.534357	sec14l1	Nochange
ENSDARG00000100829	322.085	-0.488768	0.224561	-2.17654	0.0295147	0.535797	pcdh1g32	Nochange
ENSDARG00000056175	1663.06	-0.278658	0.128088	-2.17552	0.0295909	0.536488	scrt2	Nochange
ENSDARG00000078088	686.677	0.345597	0.159196	2.17089	0.0299396	0.541484	si:ch211-186j3.6	Nochange
ENSDARG00000056753	2330.71	0.214305	0.0987358	2.17049	0.0299694	0.541484	dctn1b	Nochange
ENSDARG00000076332	1159.13	-0.29517	0.136052	-2.16953	0.0300422	0.541484	si:ch211-159i8.4	Nochange
ENSDARG00000095896	3319.41	-0.20067	0.0925014	-2.16938	0.0300541	0.541484	pou3f3b	Nochange
ENSDARG00000054931	1004.91	0.291594	0.134418	2.16931	0.0300589	0.541484	ppp2r5b	Nochange
ENSDARG00000059093	1613.05	-0.237125	0.109365	-2.1682	0.0301437	0.541753	ank1a	Nochange
ENSDARG00000102257	809.093	-0.31898	0.147124	-2.1681	0.0301509	0.541753	soul3	Nochange
ENSDARG00000103868	262.458	-0.489658	0.225988	-2.16674	0.0302544	0.542298	e2f1	Nochange
ENSDARG00000008818	990.712	-0.290341	0.134013	-2.16652	0.0302717	0.542298	hsf1	Nochange
ENSDARG00000001162	2346.78	-0.212187	0.0979752	-2.16572	0.0303324	0.542298	matr3l1.1	Nochange
ENSDARG00000052522	823.281	-0.295592	0.136508	-2.16539	0.0303581	0.542298	snx11	Nochange
ENSDARG00000030687	1788.88	0.229791	0.106144	2.16491	0.0303949	0.542298	phka2	Nochange
ENSDARG00000097445	1678.5	-0.245991	0.113642	-2.16462	0.030417	0.542298	si:dkey-195m11.8	Nochange
ENSDARG00000015662	8162.27	-0.193609	0.089461	-2.16417	0.030451	0.542298	pla2g12b	Nochange
ENSDARG00000042492	739.143	-0.308564	0.142625	-2.16346	0.0305057	0.542584	si:dkey-250d21.1	Nochange
ENSDARG00000041295	354.257	-0.464864	0.215051	-2.16165	0.0306455	0.544084	lim2.5	Nochange
ENSDARG00000002564	1241.11	0.253695	0.117377	2.16136	0.0306674	0.544084	syngr1a	Nochange
ENSDARG00000012729	1032.23	0.304464	0.141021	2.159	0.0308505	0.546644	hcls1	Nochange
ENSDARG00000037158	695.165	0.315893	0.146363	2.15828	0.0309061	0.54694	rcc1	Nochange
ENSDARG00000089697	429.134	-0.389053	0.180478	-2.15568	0.0311086	0.547714	nfe2l2b	Nochange
ENSDARG00000001835	1046.14	0.288465	0.133826	2.15552	0.0311211	0.547714	nalcn	Nochange
ENSDARG00000100396	849.792	-0.293861	0.136331	-2.1555	0.0311231	0.547714	pip5k1aa	Nochange
ENSDARG00000035595	394.372	0.420457	0.195107	2.155	0.0311616	0.547714	ficd	Nochange
ENSDARG00000042829	519.004	-0.365405	0.169574	-2.15484	0.031174	0.547714	si:dkey-30j22.1	Nochange
ENSDARG00000087857	308.504	0.46732	0.216882	2.15472	0.0311834	0.547714	si:ch211-180a12.2	Nochange
ENSDARG00000098584	1207.28	0.260619	0.12101	2.15369	0.0312646	0.548456	CABZ01102240.1	Nochange
ENSDARG00000074378	444.887	0.404685	0.188018	2.15237	0.0313682	0.549589	junba	Nochange
ENSDARG00000096770	991.278	0.283496	0.131752	2.15174	0.0314178	0.549773	CU571074.2	Nochange
ENSDARG00000052942	894.656	0.300286	0.139636	2.1505	0.0315161	0.550807	aspg	Nochange
ENSDARG00000078172	1378.32	-0.238936	0.111314	-2.1465	0.0318332	0.555659	CU984600.1	Nochange
ENSDARG00000101704	231.341	0.5176	0.24129	2.14514	0.0319419	0.556866	lrrc24	Nochange
ENSDARG00000102245	970.277	-0.306947	0.143127	-2.14458	0.0319864	0.556952	tk1	Nochange
ENSDARG00000061159	1792.75	-0.243661	0.113668	-2.14361	0.0320639	0.557611	bicra	Nochange
ENSDARG00000027495	1775.06	0.226262	0.105634	2.14194	0.0321986	0.559262	elovl4b	Nochange
ENSDARG00000102128	594.874	0.341975	0.159735	2.14089	0.0322828	0.559433	eps8a	Nochange
ENSDARG00000035692	46206.9	-0.136885	0.0639402	-2.14083	0.032288	0.559433	rps3a	Nochange
ENSDARG00000098239	2052.95	0.208857	0.0976508	2.13882	0.0324504	0.561499	zgc:85932	Nochange
ENSDARG00000056023	1377.48	-0.282249	0.131993	-2.13837	0.032487	0.561499	hoxb9a	Nochange
ENSDARG00000114797	1185.35	0.28169	0.131866	2.13619	0.032664	0.563818	rab3b	Nochange
ENSDARG00000023609	525.315	0.378162	0.177064	2.13573	0.0327014	0.563818	AL845324.1	Nochange
ENSDARG00000043148	1713.13	0.265085	0.124193	2.13446	0.0328052	0.56477	slc1a3b	Nochange
ENSDARG00000092493	3421.7	-0.210302	0.0985555	-2.13384	0.0328556	0.56477	si:dkeyp-44a8.2	Nochange
ENSDARG00000075123	705.561	-0.335206	0.157123	-2.1334	0.0328919	0.56477	trafd1	Nochange
ENSDARG00000053405	731.356	0.30774	0.144287	2.13283	0.0329386	0.56477	sord	Nochange
ENSDARG00000061213	407.508	0.421223	0.197614	2.13154	0.0330448	0.56477	rabep2	Nochange
ENSDARG00000001463	684.227	-0.324666	0.152333	-2.13129	0.033065	0.56477	tdh2	Nochange
ENSDARG00000071586	16044.5	-0.140048	0.0657129	-2.1312	0.0330724	0.56477	tgfbi	Nochange
ENSDARG00000022165	790.831	0.295001	0.138449	2.13076	0.033109	0.56477	mgst1.2	Nochange
ENSDARG00000024746	3166.72	0.183811	0.0862756	2.13052	0.0331291	0.56477	hsp90aa1.2	Nochange
ENSDARG00000063157	1241.07	0.259379	0.121765	2.13016	0.033158	0.56477	mapk8ip2	Nochange
ENSDARG00000063299	3584.45	0.198781	0.093425	2.12771	0.0333611	0.567541	pcloa	Nochange
ENSDARG00000055216	18890.9	0.162089	0.0762872	2.12473	0.0336095	0.571077	tuba1c	Nochange
ENSDARG00000060893	2088.06	0.241197	0.113601	2.12319	0.033738	0.571442	col8a2	Nochange
ENSDARG00000008706	3801.57	0.173441	0.0817544	2.12148	0.0338811	0.571442	paip2b	Nochange
ENSDARG00000041530	615.305	-0.328084	0.154659	-2.12134	0.0338935	0.571442	ppih	Nochange
ENSDARG00000062376	1517.29	0.273181	0.128791	2.12111	0.0339124	0.571442	nlgn3b	Nochange
ENSDARG00000104980	269.977	0.491335	0.231663	2.12091	0.0339296	0.571442	PPEF2	Nochange
ENSDARG00000037929	764.691	0.308042	0.145313	2.11986	0.0340181	0.571442	strada	Nochange
ENSDARG00000040100	1091.44	0.258981	0.122178	2.1197	0.0340314	0.571442	si:dkey-95h12.1	Nochange
ENSDARG00000079391	385.026	-0.415394	0.196001	-2.11935	0.0340609	0.571442	mrpl42	Nochange
ENSDARG00000074521	390.941	0.423851	0.199998	2.11927	0.0340674	0.571442	map6a	Nochange
ENSDARG00000023797	7101.44	-0.179358	0.0846649	-2.11845	0.0341368	0.571442	ryr1b	Nochange
ENSDARG00000034344	2840.2	0.210285	0.0992696	2.11832	0.0341478	0.571442	pcdh19	Nochange
ENSDARG00000059575	410.3	-0.389422	0.183836	-2.11831	0.0341489	0.571442	uhmk1	Nochange
ENSDARG00000041904	450.907	0.416364	0.196566	2.11819	0.034159	0.571442	ankzf1	Nochange
ENSDARG00000075859	1710.09	0.237489	0.112147	2.11765	0.0342046	0.571526	mcf2la	Nochange
ENSDARG00000059035	1262.52	0.24878	0.117609	2.11532	0.0344024	0.573965	porb	Nochange
ENSDARG00000103844	208.814	0.562019	0.265792	2.11451	0.0344716	0.573965	si:ch211-266c8.1	Nochange
ENSDARG00000074623	267.706	-0.477102	0.225634	-2.11449	0.034473	0.573965	tbc1d31	Nochange
ENSDARG00000003081	29208	-0.150493	0.071216	-2.11319	0.0345848	0.574548	mybphb	Nochange
ENSDARG00000059936	520.324	0.350866	0.166064	2.11284	0.0346143	0.574548	herc4	Nochange
ENSDARG00000089230	714.825	-0.310791	0.147109	-2.11265	0.0346305	0.574548	si:ch211-253b8.2	Nochange
ENSDARG00000068194	876.465	-0.357048	0.169058	-2.11198	0.0346881	0.574825	klf9	Nochange
ENSDARG00000092976	391.111	0.419604	0.198839	2.11027	0.034835	0.576582	si:ch211-127i16.2	Nochange
ENSDARG00000006915	943.43	0.287438	0.136287	2.10906	0.0349395	0.57763	arl8ba	Nochange
ENSDARG00000086393	306.291	-0.474769	0.22518	-2.1084	0.0349967	0.577739	dbx1a	Nochange
ENSDARG00000062449	1892.12	0.224057	0.106287	2.10803	0.0350282	0.577739	xpr1a	Nochange
ENSDARG00000092947	106852	-0.137735	0.0654513	-2.10439	0.0353441	0.579754	cyt1	Nochange
ENSDARG00000018121	281.257	-0.488539	0.232152	-2.10439	0.0353443	0.579754	cenpj	Nochange
ENSDARG00000062325	593.49	0.408384	0.194063	2.10438	0.0353449	0.579754	shank2b	Nochange
ENSDARG00000017235	31595.8	-0.133996	0.0636783	-2.10426	0.0353558	0.579754	eif5a	Nochange
ENSDARG00000098936	5614.91	0.177798	0.0845085	2.1039	0.0353868	0.579754	kif5aa	Nochange
ENSDARG00000093957	2744.43	-0.212083	0.100827	-2.10344	0.0354276	0.579754	si:dkey-251i10.2	Nochange
ENSDARG00000015862	27382.2	-0.151871	0.0722055	-2.10331	0.0354388	0.579754	rpl5b	Nochange
ENSDARG00000086459	548.621	-0.366968	0.17456	-2.10224	0.0355324	0.580609	si:ch211-165g14.1	Nochange
ENSDARG00000035905	659.386	-0.319215	0.151952	-2.10076	0.0356622	0.582055	slc25a44b	Nochange
ENSDARG00000089418	720.797	0.307313	0.146336	2.10006	0.035724	0.582388	si:dkey-164f24.2	Nochange
ENSDARG00000060687	4329.57	-0.182165	0.0867816	-2.09911	0.0358068	0.583063	chd2	Nochange
ENSDARG00000101752	596.519	-0.3346	0.159438	-2.09862	0.0358505	0.583099	plekhg5b	Nochange
ENSDARG00000001767	674.298	-0.320088	0.152643	-2.09698	0.0359957	0.583306	slc29a2	Nochange
ENSDARG00000029764	4723.66	-0.169738	0.0809447	-2.09696	0.035997	0.583306	mef2ca	Nochange
ENSDARG00000012126	951.555	0.293273	0.139942	2.09568	0.0361109	0.583306	zgc:109965	Nochange
ENSDARG00000089142	260.124	-0.477932	0.228177	-2.09457	0.0362094	0.583306	zgc:113119	Nochange
ENSDARG00000019743	941.467	-0.282514	0.134883	-2.09452	0.0362141	0.583306	dctn1a	Nochange
ENSDARG00000033447	1366.29	0.258283	0.123335	2.09416	0.0362458	0.583306	nxph1	Nochange
ENSDARG00000058666	659.579	0.334367	0.159672	2.09408	0.036253	0.583306	dennd2da	Nochange
ENSDARG00000018259	14696.8	0.164197	0.0784105	2.09407	0.0362541	0.583306	atp1a3a	Nochange
ENSDARG00000004502	393.706	-0.393183	0.187777	-2.09388	0.0362705	0.583306	rcor3	Nochange
ENSDARG00000038574	2425.09	0.202641	0.0967815	2.0938	0.0362778	0.583306	scg2b	Nochange
ENSDARG00000075098	438.029	0.38148	0.182272	2.09292	0.0363562	0.583898	wdr17	Nochange
ENSDARG00000104786	902.565	0.280449	0.134124	2.09097	0.0365305	0.586029	nlgn3a	Nochange
ENSDARG00000074869	733.648	-0.299878	0.143549	-2.08903	0.0367053	0.587564	si:ch1073-291c23.2	Nochange
ENSDARG00000007601	603.539	0.36547	0.175156	2.08654	0.03693	0.587564	zmynd8	Nochange
ENSDARG00000003132	674.721	0.309631	0.148487	2.08524	0.0370475	0.587564	apip	Nochange
ENSDARG00000055133	2364.57	-0.213247	0.102268	-2.08518	0.0370533	0.587564	cenpf	Nochange
ENSDARG00000008829	752.042	0.315756	0.151457	2.08478	0.0370889	0.587564	chga	Nochange
ENSDARG00000069920	438.472	0.373429	0.179148	2.08448	0.0371167	0.587564	cox17	Nochange
ENSDARG00000006990	568.339	0.345617	0.165881	2.08353	0.0372031	0.587564	creld1b	Nochange
ENSDARG00000102755	1037.58	0.319256	0.153276	2.08288	0.0372626	0.587564	EML6	Nochange
ENSDARG00000034956	1095.05	-0.270786	0.130063	-2.08195	0.037347	0.587564	myclb	Nochange
ENSDARG00000033170	915.519	0.282333	0.135639	2.0815	0.0373877	0.587564	sult2st1	Nochange
ENSDARG00000100594	594.485	0.36944	0.177531	2.08098	0.0374356	0.587564	sez6l	Nochange
ENSDARG00000020730	868.757	-0.277714	0.13346	-2.08087	0.0374455	0.587564	smpd4	Nochange
ENSDARG00000020761	1134.68	0.265036	0.127395	2.08043	0.0374862	0.587564	arrdc2	Nochange
ENSDARG00000016875	3146	-0.191221	0.0919299	-2.08008	0.0375186	0.587564	gys1	Nochange
ENSDARG00000096701	291.808	0.473402	0.227609	2.07989	0.0375358	0.587564	si:dkey-21e13.3	Nochange
ENSDARG00000024112	535.761	0.384056	0.18474	2.0789	0.0376264	0.587564	gmppaa	Nochange
ENSDARG00000029445	2819.17	0.185921	0.0894477	2.07855	0.0376589	0.587564	eif1b	Nochange
ENSDARG00000027424	443.766	0.457395	0.22009	2.07821	0.0376897	0.587564	slc25a3a	Nochange
ENSDARG00000023542	776.106	0.312583	0.150423	2.07802	0.0377076	0.587564	cdh7a	Nochange
ENSDARG00000074001	3983.47	-0.20694	0.099589	-2.07794	0.0377151	0.587564	crygmxl2	Nochange
ENSDARG00000052304	8863.45	0.145713	0.0701407	2.07744	0.0377614	0.587564	uqcrc1	Nochange
ENSDARG00000004754	2397.22	0.205114	0.0987904	2.07626	0.0378703	0.587564	hspa4a	Nochange
ENSDARG00000092155	12794.2	-0.165113	0.0795282	-2.07615	0.0378802	0.587564	apoc2	Nochange
ENSDARG00000043448	2156.29	0.231368	0.111458	2.07582	0.0379104	0.587564	itm2ca	Nochange
ENSDARG00000087473	614.906	0.338621	0.163158	2.07541	0.0379484	0.587564	dnajb12b	Nochange
ENSDARG00000070651	1857.82	0.214774	0.103488	2.07536	0.0379532	0.587564	prkcdb	Nochange
ENSDARG00000059751	479.881	-0.357046	0.172095	-2.0747	0.0380142	0.587564	abtb2a	Nochange
ENSDARG00000006253	1093.97	-0.252953	0.121933	-2.07452	0.0380306	0.587564	mier3a	Nochange
ENSDARG00000009285	30094.9	-0.128436	0.0619149	-2.07439	0.0380427	0.587564	rpl15	Nochange
ENSDARG00000079015	601.208	-0.347468	0.167504	-2.07438	0.038044	0.587564	brca2	Nochange
ENSDARG00000090142	502.687	-0.415062	0.200124	-2.07402	0.0380771	0.587564	si:dkey-94l16.4	Nochange
ENSDARG00000111102	638.581	0.323797	0.156123	2.07398	0.0380808	0.587564	camk2n2	Nochange
ENSDARG00000011020	8817.91	0.16687	0.080459	2.07397	0.038082	0.587564	hnrnpa1a	Nochange
ENSDARG00000075158	3589.5	-0.18003	0.0868052	-2.07395	0.0380838	0.587564	igdcc3	Nochange
ENSDARG00000013931	6452.72	-0.166239	0.0801574	-2.07391	0.0380879	0.587564	eif3m	Nochange
ENSDARG00000029885	3160.49	0.183663	0.0885913	2.07315	0.0381588	0.588013	rab41	Nochange
ENSDARG00000089361	379.598	0.406511	0.196166	2.07228	0.0382397	0.588144	wu:fb59d01	Nochange
ENSDARG00000017591	8978.36	-0.143729	0.0693641	-2.07209	0.0382571	0.588144	fat1a	Nochange
ENSDARG00000051857	768.891	0.293806	0.141818	2.07171	0.0382927	0.588144	tes	Nochange
ENSDARG00000021433	658.388	0.320695	0.155053	2.06829	0.0386128	0.591836	asmtl	Nochange
ENSDARG00000044062	3852.8	0.174223	0.084244	2.06808	0.0386327	0.591836	ctbp2a	Nochange
ENSDARG00000102976	644.318	-0.32057	0.15503	-2.0678	0.0386593	0.591836	uncx	Nochange
ENSDARG00000102125	619.436	0.352548	0.17061	2.06639	0.0387913	0.592708	iqsec2a	Nochange
ENSDARG00000067729	1497.94	-0.249403	0.120701	-2.0663	0.0388005	0.592708	arid3c	Nochange
ENSDARG00000069827	2582.33	0.221034	0.106999	2.06576	0.0388509	0.592834	crygm2d11	Nochange
ENSDARG00000014867	42293	-0.125726	0.0609122	-2.06405	0.0390132	0.594151	rpl8	Nochange
ENSDARG00000055698	1187.73	0.296944	0.143871	2.06396	0.0390217	0.594151	pcnx2	Nochange
ENSDARG00000007996	2817.1	-0.187706	0.0910015	-2.06267	0.0391436	0.595363	pou2f1b	Nochange
ENSDARG00000102377	724.658	-0.325768	0.158254	-2.05851	0.0395412	0.600762	slc6a16b	Nochange
ENSDARG00000105529	491.083	0.351248	0.170705	2.05763	0.0396256	0.601394	vgf	Nochange
ENSDARG00000056680	671.243	-0.337552	0.164168	-2.05614	0.0397693	0.602925	stc2a	Nochange
ENSDARG00000088745	366.12	-0.415715	0.202338	-2.05455	0.0399221	0.603259	MFAP4	Nochange
ENSDARG00000107912	365.753	0.411834	0.200472	2.05432	0.0399449	0.603259	NA	Nochange
ENSDARG00000052816	2092.01	-0.227371	0.110688	-2.05416	0.0399605	0.603259	shmt1	Nochange
ENSDARG00000060885	808.065	-0.295802	0.144003	-2.05413	0.0399629	0.603259	znf592	Nochange
ENSDARG00000062132	366.948	0.448278	0.218467	2.05193	0.0401767	0.605468	cyp4v8	Nochange
ENSDARG00000043673	497.065	0.380777	0.185609	2.0515	0.0402183	0.605468	si:dkey-174m14.3	Nochange
ENSDARG00000004150	421.243	0.39392	0.192038	2.05126	0.0402414	0.605468	grm2a	Nochange
ENSDARG00000089458	301.638	0.450944	0.219937	2.05033	0.0403319	0.605468	rp1l1a	Nochange
ENSDARG00000052907	2194.98	-0.207429	0.101176	-2.05018	0.0403472	0.605468	bcl7a	Nochange
ENSDARG00000043640	248.698	-0.493016	0.240499	-2.04997	0.0403674	0.605468	cenpn	Nochange
ENSDARG00000061265	305.128	-0.437836	0.213661	-2.04921	0.0404415	0.605934	lmln	Nochange
ENSDARG00000055190	2267.94	0.215986	0.105475	2.04775	0.0405849	0.606122	slc17a5	Nochange
ENSDARG00000061635	1464.21	-0.240328	0.117372	-2.04758	0.0406012	0.606122	myo5aa	Nochange
ENSDARG00000105277	364.864	-0.414303	0.202379	-2.04717	0.0406414	0.606122	cnksr3	Nochange
ENSDARG00000014428	2155.53	0.199651	0.0975291	2.04709	0.0406492	0.606122	ppp2r5d	Nochange
ENSDARG00000020953	733.131	0.31544	0.154153	2.04628	0.0407292	0.606122	dnajb6b	Nochange
ENSDARG00000044562	7959.28	0.149474	0.0730614	2.04587	0.0407691	0.606122	cycsb	Nochange
ENSDARG00000031240	1565.45	-0.218797	0.106969	-2.04542	0.0408134	0.606122	kidins220a	Nochange
ENSDARG00000001857	1922.24	-0.233833	0.114335	-2.04516	0.0408394	0.606122	aff4	Nochange
ENSDARG00000101676	435.685	-0.411555	0.201297	-2.04452	0.0409025	0.606122	KLHL28	Nochange
ENSDARG00000099844	557.128	0.356145	0.174231	2.04409	0.0409444	0.606122	GNAZ	Nochange
ENSDARG00000029263	2368.79	-0.197771	0.0967554	-2.04403	0.0409509	0.606122	hoxb3a	Nochange
ENSDARG00000075393	2627.11	0.190659	0.0932856	2.04382	0.0409711	0.606122	spock2	Nochange
ENSDARG00000021032	694.246	-0.310538	0.152022	-2.04271	0.0410812	0.607113	foxd3	Nochange
ENSDARG00000021584	723.335	0.301621	0.147717	2.04189	0.0411622	0.607505	cntn5	Nochange
ENSDARG00000104641	564.071	-0.329743	0.161534	-2.04132	0.0412191	0.607505	si:ch211-261d7.6	Nochange
ENSDARG00000040606	4281.39	-0.186522	0.0913815	-2.04114	0.0412373	0.607505	tfap2c	Nochange
ENSDARG00000032868	4040.66	0.17027	0.0834815	2.03962	0.0413885	0.608502	pde4ba	Nochange
ENSDARG00000034268	5361.82	-0.154612	0.0758058	-2.03959	0.0413915	0.608502	slit3	Nochange
ENSDARG00000025348	3147.19	-0.174661	0.0856542	-2.03914	0.0414357	0.608517	igfbp5b	Nochange
ENSDARG00000019998	1306.9	-0.242652	0.119088	-2.03759	0.0415914	0.610166	slc30a7	Nochange
ENSDARG00000075072	591	0.334878	0.164455	2.03629	0.0417212	0.611433	rpap1	Nochange
ENSDARG00000018966	632.172	0.31212	0.15333	2.03561	0.0417899	0.611802	cyb5r1	Nochange
ENSDARG00000059475	1085.34	0.276787	0.136073	2.0341	0.0419418	0.613388	camsap3	Nochange
ENSDARG00000025847	3189.62	-0.218217	0.107401	-2.03179	0.0421749	0.615377	sox12	Nochange
ENSDARG00000002210	249.654	0.477686	0.235204	2.03094	0.042261	0.615377	stk25a	Nochange
ENSDARG00000019060	4878.34	-0.163093	0.0803124	-2.03073	0.0422823	0.615377	snx12	Nochange
ENSDARG00000074526	680.874	-0.30325	0.149341	-2.03059	0.0422962	0.615377	zbtb16b	Nochange
ENSDARG00000071709	1083.46	0.247891	0.122078	2.03059	0.0422965	0.615377	ppp1r9bb	Nochange
ENSDARG00000044094	722.557	-0.298916	0.147268	-2.02974	0.0423826	0.615734	gfpt2	Nochange
ENSDARG00000062550	837.106	-0.289713	0.142788	-2.02897	0.0424609	0.615734	rc3h1a	Nochange
ENSDARG00000056903	518.374	-0.337016	0.166116	-2.0288	0.0424782	0.615734	mrpl13	Nochange
ENSDARG00000015901	3684.62	-0.198728	0.0979696	-2.02846	0.0425129	0.615734	ptbp2b	Nochange
ENSDARG00000042961	862.232	0.293103	0.144528	2.028	0.0425597	0.615734	zgc:100920	Nochange
ENSDARG00000067920	1128.69	-0.26121	0.128816	-2.02777	0.0425836	0.615734	rab8a	Nochange
ENSDARG00000077029	1583.94	-0.216854	0.107028	-2.02615	0.0427494	0.617497	bub1	Nochange
ENSDARG00000011824	1087.97	0.2956	0.145958	2.02523	0.0428434	0.61822	pbxip1b	Nochange
ENSDARG00000017781	1176.43	0.24712	0.122102	2.02387	0.0429832	0.619601	hsd17b10	Nochange
ENSDARG00000076302	2230.85	-0.216756	0.107232	-2.02137	0.0432417	0.622689	dtx4a	Nochange
ENSDARG00000104669	419.885	-0.389492	0.192832	-2.01985	0.0433989	0.624314	slc35c1	Nochange
ENSDARG00000036840	3568.17	0.194291	0.0962264	2.0191	0.043477	0.624641	krt15	Nochange
ENSDARG00000021366	972.101	-0.290562	0.143933	-2.01873	0.0435149	0.624641	fbp1a	Nochange
ENSDARG00000079967	497.58	-0.342233	0.169561	-2.01835	0.0435548	0.624641	prkd3	Nochange
ENSDARG00000026771	262.247	0.459531	0.227926	2.01614	0.043785	0.626629	tmem41ab	Nochange
ENSDARG00000024276	2998.05	-0.177654	0.0881249	-2.01594	0.0438066	0.626629	pcbp4	Nochange
ENSDARG00000073747	266.037	0.457312	0.226885	2.01561	0.0438408	0.626629	si:dkey-1j5.4	Nochange
ENSDARG00000107353	514.792	0.359912	0.178588	2.01532	0.0438716	0.626629	BX957322.3	Nochange
ENSDARG00000051920	641.843	-0.307278	0.152511	-2.0148	0.0439261	0.626764	nsmaf	Nochange
ENSDARG00000043720	401.395	-0.444926	0.220902	-2.01413	0.0439956	0.626764	cdc45	Nochange
ENSDARG00000058966	350.909	0.437678	0.217323	2.01395	0.0440147	0.626764	zgc:112332	Nochange
ENSDARG00000054033	384.559	-0.390203	0.1938	-2.01344	0.0440687	0.626898	hoxb1b	Nochange
ENSDARG00000102624	1866.41	-0.218325	0.108465	-2.01286	0.0441291	0.627123	kif22	Nochange
ENSDARG00000033551	481.778	-0.362667	0.1803	-2.01146	0.0442764	0.628505	fbxw4	Nochange
ENSDARG00000062347	1548.17	-0.228364	0.113552	-2.01109	0.0443157	0.628505	mtus2a	Nochange
ENSDARG00000076526	1503.99	0.216892	0.107933	2.0095	0.044484	0.629301	gar1	Nochange
ENSDARG00000020850	247824	-0.140537	0.0699591	-2.00885	0.0445534	0.629301	eef1a1l1	Nochange
ENSDARG00000019098	3889.45	-0.185969	0.0925849	-2.00863	0.0445764	0.629301	cd82a	Nochange
ENSDARG00000040161	1266.65	0.230636	0.11485	2.00815	0.0446273	0.629301	zgc:92287	Nochange
ENSDARG00000036073	1858.88	-0.204363	0.101785	-2.00778	0.0446668	0.629301	cebpg	Nochange
ENSDARG00000009311	688.44	0.351382	0.17502	2.00766	0.0446789	0.629301	pvalb6	Nochange
ENSDARG00000038290	1421.62	-0.223311	0.111232	-2.00761	0.0446849	0.629301	thoc5	Nochange
ENSDARG00000101289	4648.6	-0.164443	0.0819643	-2.00627	0.0448272	0.630147	slc29a1a	Nochange
ENSDARG00000039062	708.372	0.302723	0.150906	2.00604	0.0448522	0.630147	morn4	Nochange
ENSDARG00000028475	621.259	-0.347126	0.173072	-2.00568	0.0448907	0.630147	lin9	Nochange
ENSDARG00000079111	1555.31	0.231885	0.115633	2.00536	0.0449241	0.630147	actc1c	Nochange
ENSDARG00000102490	676.554	0.345598	0.172387	2.00478	0.0449861	0.630388	asb2b	Nochange
ENSDARG00000053479	355.252	-0.395039	0.197192	-2.00332	0.0451427	0.63173	gdf6a	Nochange
ENSDARG00000011490	386.175	-0.426214	0.212844	-2.00247	0.0452346	0.63173	scube3	Nochange
ENSDARG00000037919	3923.28	-0.168092	0.0839468	-2.00236	0.0452458	0.63173	rbbp6	Nochange
ENSDARG00000099222	301.775	-0.430111	0.214821	-2.00218	0.0452656	0.63173	prpsap1	Nochange
ENSDARG00000076118	847.781	-0.271324	0.135543	-2.00176	0.0453109	0.63173	cdip1	Nochange
ENSDARG00000103754	3350.71	-0.187811	0.0938409	-2.00138	0.0453513	0.63173	aspm	Nochange
ENSDARG00000089643	3197.74	-0.199118	0.0995729	-1.99972	0.0455307	0.633601	mcama	Nochange
ENSDARG00000045639	15179.1	0.159911	0.0800216	1.99834	0.0456794	0.633938	elavl4	Nochange
ENSDARG00000037122	2218.07	0.200398	0.100299	1.99801	0.0457153	0.633938	TENM2	Nochange
ENSDARG00000038068	22920.1	0.134813	0.067478	1.99788	0.0457299	0.633938	ddx5	Nochange
ENSDARG00000100514	470.468	-0.354097	0.177273	-1.99747	0.0457743	0.633938	cfap20	Nochange
ENSDARG00000032565	691.899	0.291943	0.14616	1.99741	0.0457801	0.633938	cacng2a	Nochange
ENSDARG00000030251	266.154	0.451202	0.226043	1.99609	0.0459243	0.635308	klhl36	Nochange
ENSDARG00000076104	895.758	-0.276219	0.138414	-1.9956	0.045978	0.635427	sema4bb	Nochange
ENSDARG00000037813	265.547	-0.466912	0.234067	-1.99477	0.0460675	0.636038	zgc:113278	Nochange
ENSDARG00000056683	345.887	0.427655	0.214442	1.99427	0.0461222	0.63617	cdk5	Nochange
ENSDARG00000027199	1635.06	-0.221553	0.111169	-1.99293	0.0462689	0.637562	smad1	Nochange
ENSDARG00000042069	1290.9	0.232352	0.116694	1.99113	0.046467	0.637562	pebp1	Nochange
ENSDARG00000087260	582.777	-0.388471	0.195128	-1.99086	0.0464964	0.637562	mtss1lb	Nochange
ENSDARG00000111240	1023.76	0.254837	0.128016	1.99067	0.0465174	0.637562	dhrs13a.2	Nochange
ENSDARG00000062248	851.97	-0.310099	0.155779	-1.99064	0.0465204	0.637562	ptpn21	Nochange
ENSDARG00000001976	313.165	0.416934	0.209454	1.99057	0.0465277	0.637562	fkbp16	Nochange
ENSDARG00000051939	4360.41	-0.159367	0.0800653	-1.99046	0.0465404	0.637562	pcxb	Nochange
ENSDARG00000076928	4032	-0.158904	0.0798664	-1.98963	0.0466322	0.637664	tet2	Nochange
ENSDARG00000051816	1502.62	-0.219703	0.110428	-1.98956	0.0466396	0.637664	aass	Nochange
ENSDARG00000090086	644.878	0.339867	0.17086	1.98916	0.0466837	0.637664	rab11bb	Nochange
ENSDARG00000035648	441.672	0.392128	0.197191	1.98857	0.0467491	0.637937	irx4a	Nochange
ENSDARG00000098696	346.977	-0.39582	0.199164	-1.98741	0.0468775	0.639069	rela	Nochange
ENSDARG00000042816	654.114	-0.341453	0.171983	-1.98539	0.0471016	0.641502	mmp9	Nochange
ENSDARG00000091293	3353.84	0.210777	0.106198	1.98475	0.0471721	0.641842	dmxl2	Nochange
ENSDARG00000025218	752.461	0.284473	0.143372	1.98416	0.0472382	0.642067	myo5ab	Nochange
ENSDARG00000070000	788.634	-0.332282	0.167532	-1.98339	0.0473235	0.642067	txnipb	Nochange
ENSDARG00000100394	934.753	-0.264671	0.133473	-1.98295	0.0473728	0.642067	lnpep	Nochange
ENSDARG00000096725	702.606	0.300042	0.151345	1.9825	0.0474229	0.642067	si:dkey-21c1.1	Nochange
ENSDARG00000068894	1785.77	-0.218198	0.110071	-1.98234	0.0474411	0.642067	nrip1b	Nochange
ENSDARG00000020239	1744.76	-0.262863	0.132661	-1.98146	0.0475397	0.642067	lpin1	Nochange
ENSDARG00000006396	788.322	0.279321	0.140996	1.98106	0.0475846	0.642067	nrcama	Nochange
ENSDARG00000036548	1041.56	-0.250287	0.126357	-1.98079	0.0476153	0.642067	s1pr2	Nochange
ENSDARG00000023724	1021.45	-0.258064	0.130305	-1.98046	0.0476513	0.642067	cdc42se1	Nochange
ENSDARG00000005216	261.97	-0.51195	0.25854	-1.98016	0.0476857	0.642067	zgc:158328	Nochange
ENSDARG00000098924	2084.35	-0.214649	0.108402	-1.98011	0.0476907	0.642067	suz12b	Nochange
ENSDARG00000037071	6929.68	-0.15749	0.0795798	-1.97902	0.0478141	0.642615	rps26	Nochange
ENSDARG00000102774	572.457	-0.325248	0.164401	-1.97838	0.0478858	0.642615	znf687a	Nochange
ENSDARG00000010878	1143.77	-0.253455	0.128136	-1.97802	0.0479262	0.642615	cdkn1ca	Nochange
ENSDARG00000063555	767.549	-0.294047	0.148677	-1.97775	0.0479569	0.642615	NA	Nochange
ENSDARG00000018817	306.126	0.468497	0.236887	1.97772	0.0479598	0.642615	bdnf	Nochange
ENSDARG00000069135	1267.11	0.23661	0.119677	1.97708	0.0480327	0.64298	ppp1r15a	Nochange
ENSDARG00000027016	2580.63	-0.18567	0.0939414	-1.97645	0.0481039	0.643321	gbf1	Nochange
ENSDARG00000011171	1823.29	0.257124	0.130178	1.97517	0.0482493	0.644653	TENM2	Nochange
ENSDARG00000044972	1544.74	0.211268	0.106997	1.97452	0.0483226	0.64502	bcap31	Nochange
ENSDARG00000045150	1115.32	0.24775	0.125538	1.97351	0.0484375	0.645352	csnk1e	Nochange
ENSDARG00000042848	337.952	0.407479	0.206476	1.97349	0.0484392	0.645352	pcmtl	Nochange
ENSDARG00000078123	426.115	0.370199	0.187643	1.97289	0.0485084	0.645662	slitrk3a	Nochange
ENSDARG00000018896	989.677	0.25296	0.128304	1.97157	0.0486585	0.647039	mmp24	Nochange
ENSDARG00000037337	381.291	0.395853	0.200828	1.9711	0.0487125	0.647039	cnrip1b	Nochange
ENSDARG00000032373	1665.12	-0.206297	0.104678	-1.97077	0.0487499	0.647039	rnf145b	Nochange
ENSDARG00000070542	771.697	0.284632	0.144464	1.97026	0.0488087	0.64721	mafbb	Nochange
ENSDARG00000045808	292.063	-0.442786	0.224874	-1.96904	0.0489488	0.648456	rlbp1b	Nochange
ENSDARG00000021938	400.723	-0.387355	0.196958	-1.96669	0.0492187	0.651419	smad9	Nochange
ENSDARG00000091801	1227.26	-0.239901	0.122131	-1.96429	0.0494968	0.653799	serpinb14	Nochange
ENSDARG00000076381	1029.52	-0.256227	0.130443	-1.96428	0.0494973	0.653799	slc25a1b	Nochange
ENSDARG00000101959	561.841	0.316195	0.161001	1.96393	0.049538	0.653799	etv1	Nochange
ENSDARG00000091792	835.753	-0.271389	0.138215	-1.96352	0.0495858	0.653817	akap12a	Nochange
ENSDARG00000095675	625.135	-0.304698	0.155265	-1.96244	0.0497113	0.654859	ccdc141	Nochange
ENSDARG00000056130	321.468	-0.462603	0.235845	-1.96147	0.0498242	0.655379	neurog1	Nochange
ENSDARG00000041072	831.425	-0.281224	0.143386	-1.9613	0.049844	0.655379	mier1a	Nochange
ENSDARG00000055926	257.415	0.455397	0.232245	1.96085	0.0498965	0.655456	foxi3a	Nochange
ENSDARG00000030896	893.596	0.260365	0.132829	1.96015	0.0499778	0.655911	foxq1a	Nochange
ENSDARG00000012177	252.996	0.450251	0.229944	1.95809	0.0502196	0.658471	rab4b	Nochange
ENSDARG00000088073	1052.96	0.252661	0.129109	1.95695	0.0503529	0.659604	fam110b	Nochange
ENSDARG00000013414	1510.23	0.221082	0.113114	1.95451	0.0506406	0.662756	lin7a	Nochange
ENSDARG00000079741	286.391	-0.44779	0.22918	-1.95388	0.0507155	0.662975	CSRNP3	Nochange
ENSDARG00000073837	1327.32	-0.226849	0.11612	-1.95357	0.0507516	0.662975	senp2	Nochange
ENSDARG00000036383	1033	0.278798	0.142761	1.9529	0.050832	0.663409	slc24a6a	Nochange
ENSDARG00000016212	1036.27	-0.265107	0.135803	-1.95215	0.0509204	0.663947	nup214	Nochange
ENSDARG00000092383	469.263	0.361702	0.185357	1.95139	0.0510111	0.664513	snorc	Nochange
ENSDARG00000076657	448.488	-0.35573	0.182354	-1.95077	0.0510848	0.66454	plagl2	Nochange
ENSDARG00000079783	710.62	-0.288471	0.14789	-1.95058	0.0511075	0.66454	isg20	Nochange
ENSDARG00000027750	871.092	-0.267834	0.13743	-1.94887	0.0513107	0.665576	dpp7	Nochange
ENSDARG00000007179	2502.76	0.177397	0.0910456	1.94844	0.0513626	0.665576	sash1a	Nochange
ENSDARG00000024278	3284.23	0.165141	0.0847661	1.94819	0.0513917	0.665576	adh8b	Nochange
ENSDARG00000039266	576.991	0.326509	0.167631	1.94779	0.0514402	0.665576	rbm25a	Nochange
ENSDARG00000010434	704.817	0.284168	0.145918	1.94745	0.0514809	0.665576	clu	Nochange
ENSDARG00000071560	211.057	-0.50803	0.26088	-1.94737	0.0514908	0.665576	dlx4b	Nochange
ENSDARG00000103713	2022.68	0.192652	0.0989415	1.94714	0.0515184	0.665576	cd248a	Nochange
ENSDARG00000087074	533.412	-0.327534	0.168249	-1.94673	0.0515673	0.665596	znf574	Nochange
ENSDARG00000044852	2052.29	0.191234	0.098299	1.94543	0.0517236	0.667002	wbp2nl	Nochange
ENSDARG00000030514	1963.11	0.194013	0.0998287	1.94346	0.0519609	0.669191	acsl1a	Nochange
ENSDARG00000095427	507.611	-0.348783	0.17957	-1.94233	0.0520974	0.669191	FP101887.1	Nochange
ENSDARG00000029204	2433.8	-0.191521	0.0986049	-1.94231	0.0521001	0.669191	tyrp1a	Nochange
ENSDARG00000059836	1013.4	0.252341	0.129926	1.94218	0.0521148	0.669191	ddit3	Nochange
ENSDARG00000033599	714.362	0.284756	0.146627	1.94205	0.0521311	0.669191	pdia8	Nochange
ENSDARG00000004621	12154.5	0.127258	0.0655725	1.94072	0.0522924	0.669657	gpm6ab	Nochange
ENSDARG00000100559	443.843	-0.345663	0.178145	-1.94035	0.0523373	0.669657	tor2a	Nochange
ENSDARG00000013000	1155.59	0.268638	0.138492	1.93973	0.052412	0.669657	ppfia2	Nochange
ENSDARG00000076171	3625	-0.162853	0.0839575	-1.93971	0.0524154	0.669657	znf827	Nochange
ENSDARG00000018985	1921.23	-0.192634	0.0993534	-1.93888	0.0525158	0.669657	castor2	Nochange
ENSDARG00000069583	2929.79	-0.170659	0.0880342	-1.93856	0.052555	0.669657	zgc:114181	Nochange
ENSDARG00000037655	6148.71	0.159655	0.0823595	1.93852	0.0525603	0.669657	pls3	Nochange
ENSDARG00000036893	411.939	0.441666	0.227877	1.93818	0.0526016	0.669657	f13a1b	Nochange
ENSDARG00000044073	2094.54	0.194656	0.100436	1.93812	0.0526091	0.669657	fuca2	Nochange
ENSDARG00000026070	2437.83	0.191696	0.0989375	1.93754	0.0526788	0.669657	cd82b	Nochange
ENSDARG00000103361	2474.28	0.183588	0.094774	1.93711	0.0527319	0.669657	tshz3b	Nochange
ENSDARG00000077872	401.44	-0.381244	0.196816	-1.93706	0.0527386	0.669657	CR626907.1	Nochange
ENSDARG00000044569	435.902	-0.359075	0.185489	-1.93583	0.0528885	0.670213	cldn19	Nochange
ENSDARG00000016088	797.621	0.276762	0.142987	1.93557	0.0529207	0.670213	rtn2a	Nochange
ENSDARG00000060397	2643.87	-0.180463	0.093237	-1.93553	0.0529254	0.670213	hhip	Nochange
ENSDARG00000013522	2169.1	0.24342	0.12587	1.93389	0.0531267	0.671144	pck1	Nochange
ENSDARG00000116076	628.856	0.925996	0.47886	1.93375	0.0531438	0.671144	FO704772.3	Nochange
ENSDARG00000059274	414.804	-0.385294	0.199292	-1.93332	0.0531972	0.671144	hoxd9a	Nochange
ENSDARG00000076371	429.093	-0.385214	0.199281	-1.93302	0.0532336	0.671144	NA	Nochange
ENSDARG00000103744	2932.53	-0.183355	0.0948924	-1.93224	0.0533295	0.671144	hacd1	Nochange
ENSDARG00000089861	947.484	-0.253642	0.131279	-1.93208	0.0533499	0.671144	usp44	Nochange
ENSDARG00000054473	252.939	-0.444604	0.230167	-1.93165	0.0534022	0.671144	tinf2	Nochange
ENSDARG00000060695	1555.49	0.234092	0.121199	1.93147	0.0534251	0.671144	znf346	Nochange
ENSDARG00000089032	586.1	-0.354602	0.183619	-1.93118	0.0534605	0.671144	si:ch211-154o6.2	Nochange
ENSDARG00000078571	403.244	0.37531	0.194355	1.93106	0.0534759	0.671144	wdr6	Nochange
ENSDARG00000070626	783.217	0.277672	0.143851	1.93027	0.0535734	0.671393	cacng8b	Nochange
ENSDARG00000076830	3828.98	-0.191966	0.0994766	-1.92976	0.0536369	0.671393	si:dkey-65b12.6	Nochange
ENSDARG00000029472	2983.82	-0.167662	0.0868832	-1.92974	0.0536389	0.671393	afdna	Nochange
ENSDARG00000061948	590.625	-0.31101	0.161242	-1.92885	0.0537501	0.671579	amotl2b	Nochange
ENSDARG00000034493	1000.98	0.25024	0.129759	1.9285	0.0537926	0.671579	grin2aa	Nochange
ENSDARG00000055276	465.846	0.344047	0.178458	1.92789	0.0538688	0.671579	rel	Nochange
ENSDARG00000103057	10318.3	-0.131143	0.0680402	-1.92744	0.0539253	0.671579	zfhx3	Nochange
ENSDARG00000017466	1077.78	0.244771	0.126995	1.92741	0.0539287	0.671579	ncam2	Nochange
ENSDARG00000012642	719.189	-0.29561	0.153424	-1.92675	0.0540109	0.671579	si:ch211-266d19.4	Nochange
ENSDARG00000017446	530.753	0.341471	0.177316	1.92578	0.0541322	0.671579	camk1db	Nochange
ENSDARG00000091503	255.879	0.468679	0.243377	1.92573	0.0541375	0.671579	FADS6	Nochange
ENSDARG00000044847	305.312	-0.410925	0.213399	-1.92562	0.0541515	0.671579	zgc:171599	Nochange
ENSDARG00000041974	3230.78	0.164453	0.0854181	1.92527	0.0541961	0.671579	brk1	Nochange
ENSDARG00000101629	222.657	0.564813	0.293612	1.92367	0.0543962	0.671579	CABZ01079192.1	Nochange
ENSDARG00000074967	1302.24	0.23944	0.124521	1.92288	0.0544947	0.671579	zgc:162698	Nochange
ENSDARG00000035907	3236.34	0.177408	0.0922777	1.92254	0.0545375	0.671579	fam49al	Nochange
ENSDARG00000029114	3418.26	0.167319	0.0870573	1.92194	0.0546136	0.671579	si:dkey-40m6.8	Nochange
ENSDARG00000033273	404.123	-0.393418	0.204723	-1.9217	0.054643	0.671579	primpol	Nochange
ENSDARG00000070339	1107.77	-0.237444	0.123571	-1.92152	0.0546659	0.671579	hoxc3a	Nochange
ENSDARG00000102950	483.54	-0.336728	0.175247	-1.92144	0.0546761	0.671579	si:ch211-241b2.1	Nochange
ENSDARG00000044541	2202.86	0.202409	0.105362	1.92108	0.0547216	0.671579	ppp1r14ba	Nochange
ENSDARG00000026759	1401.77	0.244134	0.127081	1.92108	0.0547217	0.671579	ldlrb	Nochange
ENSDARG00000040314	2140.17	-0.189077	0.098459	-1.92036	0.0548124	0.671579	psph	Nochange
ENSDARG00000030053	5785.36	-0.145686	0.0759081	-1.91925	0.0549532	0.671579	eef1db	Nochange
ENSDARG00000031632	707.342	-0.28921	0.150695	-1.91917	0.0549627	0.671579	chst10	Nochange
ENSDARG00000045352	1139.61	-0.244593	0.127457	-1.91903	0.0549805	0.671579	cst14a.2	Nochange
ENSDARG00000099374	968.546	0.251257	0.130957	1.91862	0.0550324	0.671579	sp9	Nochange
ENSDARG00000006257	3071.96	0.183087	0.0954385	1.91838	0.0550628	0.671579	vldlr	Nochange
ENSDARG00000012071	519.923	0.34404	0.17935	1.91827	0.0550772	0.671579	angptl1a	Nochange
ENSDARG00000109820	2199.01	0.227927	0.118825	1.91817	0.0550889	0.671579	NPAS3	Nochange
ENSDARG00000060868	1238.58	-0.222954	0.116251	-1.91786	0.0551282	0.671579	mbtd1	Nochange
ENSDARG00000003927	1643.23	-0.215656	0.112469	-1.91747	0.0551787	0.671579	cldn12	Nochange
ENSDARG00000063054	579.877	0.324834	0.169408	1.91746	0.0551794	0.671579	shank3b	Nochange
ENSDARG00000022689	1328.82	-0.220461	0.114978	-1.91742	0.0551842	0.671579	itgb1b.2	Nochange
ENSDARG00000088332	1277.17	-0.221027	0.115275	-1.91739	0.0551885	0.671579	alx4a	Nochange
ENSDARG00000097826	1582.24	-0.215823	0.112594	-1.91682	0.0552611	0.671579	si:dkey-239b22.2	Nochange
ENSDARG00000016721	5971.75	0.144458	0.0753682	1.91669	0.0552767	0.671579	sdha	Nochange
ENSDARG00000099729	3235.36	0.189745	0.0990734	1.9152	0.0554672	0.672752	pcdh10a	Nochange
ENSDARG00000079684	804.214	-0.272608	0.142376	-1.91471	0.0555295	0.672752	taf6l	Nochange
ENSDARG00000099730	5425.69	0.169417	0.0884974	1.91437	0.0555724	0.672752	pkma	Nochange
ENSDARG00000025403	1056.34	-0.248061	0.129602	-1.91402	0.0556179	0.672752	ftr83	Nochange
ENSDARG00000077080	1211.4	0.224541	0.117327	1.9138	0.0556453	0.672752	gprc5ba	Nochange
ENSDARG00000029146	4634.21	0.154433	0.0807149	1.91331	0.0557083	0.672752	lrp1ab	Nochange
ENSDARG00000067626	1300.57	0.220338	0.115175	1.91307	0.0557388	0.672752	ywhag1	Nochange
ENSDARG00000059202	610.399	0.330747	0.1729	1.91294	0.0557559	0.672752	tspan2b	Nochange
ENSDARG00000087616	3841.19	0.164937	0.0862516	1.91227	0.055841	0.673202	maptb	Nochange
ENSDARG00000007788	1911.59	0.217	0.113507	1.91179	0.0559036	0.673322	atp2b1b	Nochange
ENSDARG00000019973	772.815	-0.26696	0.139686	-1.91115	0.0559857	0.673322	stk38a	Nochange
ENSDARG00000077728	358.3	-0.400021	0.20933	-1.91096	0.0560094	0.673322	supv3l1	Nochange
ENSDARG00000061169	3688.52	-0.158204	0.0828005	-1.91066	0.0560481	0.673322	larp1b	Nochange
ENSDARG00000076486	1083.65	-0.248116	0.129886	-1.91026	0.0560997	0.673322	acp1	Nochange
ENSDARG00000017615	222.812	-0.472109	0.247236	-1.90955	0.0561913	0.673322	tlx3b	Nochange
ENSDARG00000028335	63658.1	-0.146432	0.0766963	-1.90924	0.0562307	0.673322	hmga1a	Nochange
ENSDARG00000076638	498.065	-0.351142	0.183919	-1.90922	0.0562338	0.673322	FO082781.1	Nochange
ENSDARG00000040547	231.712	0.464417	0.24338	1.90819	0.0563663	0.673586	b3gat1a	Nochange
ENSDARG00000069832	324.267	0.391127	0.205012	1.90783	0.0564135	0.673586	sfxn4	Nochange
ENSDARG00000114425	458.719	-0.380433	0.199443	-1.90748	0.0564584	0.673586	med8	Nochange
ENSDARG00000008502	1883.39	-0.193113	0.101258	-1.90714	0.056502	0.673586	pno1	Nochange
ENSDARG00000069116	579.262	0.303382	0.159112	1.90672	0.0565572	0.673586	timm10	Nochange
ENSDARG00000040942	348.529	0.391109	0.205142	1.90653	0.0565816	0.673586	pnp6	Nochange
ENSDARG00000045989	1593.07	0.202227	0.106075	1.90646	0.056591	0.673586	arf4a	Nochange
ENSDARG00000096359	722.008	-0.294713	0.154668	-1.90546	0.0567208	0.674234	eppk1	Nochange
ENSDARG00000058348	1564.15	0.207153	0.108725	1.9053	0.0567413	0.674234	scinlb	Nochange
ENSDARG00000101059	890.825	0.26648	0.139916	1.90457	0.0568363	0.674648	dhx36	Nochange
ENSDARG00000020212	527.95	0.316556	0.166233	1.90429	0.056872	0.674648	slc1a1	Nochange
ENSDARG00000088900	319.228	-0.415891	0.218464	-1.90371	0.0569484	0.674985	si:dkey-21o19.2	Nochange
ENSDARG00000026531	2882.34	-0.18147	0.0954298	-1.90161	0.0572224	0.677662	alcama	Nochange
ENSDARG00000100455	494.201	0.339115	0.1785	1.89981	0.0574587	0.679422	pnkp	Nochange
ENSDARG00000055054	1555.98	0.218016	0.11477	1.89959	0.0574875	0.679422	bcl9l	Nochange
ENSDARG00000038475	1005.48	0.252543	0.132962	1.89937	0.0575159	0.679422	acy1	Nochange
ENSDARG00000031222	1195.42	-0.224907	0.11847	-1.89842	0.0576406	0.680233	lhx2b	Nochange
ENSDARG00000013705	682.134	-0.286487	0.150992	-1.89737	0.0577794	0.680233	ccm2	Nochange
ENSDARG00000025513	1235.83	0.227796	0.120074	1.89714	0.0578099	0.680233	dip2cb	Nochange
ENSDARG00000038378	1439.31	0.223801	0.117975	1.89702	0.0578249	0.680233	sagb	Nochange
ENSDARG00000062749	789.471	-0.282427	0.148905	-1.89669	0.0578683	0.680233	ino80b	Nochange
ENSDARG00000001999	1264.2	0.224244	0.118236	1.89658	0.0578827	0.680233	adamts18	Nochange
ENSDARG00000102366	311.708	0.398995	0.21041	1.89628	0.057923	0.680233	micall2a	Nochange
ENSDARG00000022260	706.516	-0.282469	0.148993	-1.89586	0.0579787	0.680318	si:ch211-57i17.1	Nochange
ENSDARG00000079496	246.587	0.4472	0.236026	1.8947	0.0581315	0.681543	bicd1a	Nochange
ENSDARG00000031720	13842.8	0.132293	0.0698533	1.89388	0.0582415	0.682	clstn1	Nochange
ENSDARG00000088123	1328.84	-0.217608	0.114956	-1.89296	0.0583626	0.682	znf217	Nochange
ENSDARG00000012325	349.633	-0.397309	0.209891	-1.89293	0.0583673	0.682	zgc:110269	Nochange
ENSDARG00000007597	384.066	-0.360516	0.190512	-1.89235	0.0584444	0.682	bloc1s4	Nochange
ENSDARG00000063635	416.211	0.35023	0.185078	1.89234	0.0584459	0.682	nrxn1b	Nochange
ENSDARG00000095273	4962.75	0.144783	0.0765578	1.89116	0.0586034	0.682	cox8a	Nochange
ENSDARG00000016253	1144.45	-0.231311	0.122323	-1.89099	0.0586263	0.682	ralab	Nochange
ENSDARG00000035540	1684.81	-0.198999	0.105239	-1.89091	0.0586361	0.682	brwd3	Nochange
ENSDARG00000040162	1763.14	-0.21424	0.113313	-1.89068	0.0586668	0.682	fgfbp3	Nochange
ENSDARG00000005416	1013.32	0.261939	0.138572	1.89027	0.0587217	0.682	map3k5	Nochange
ENSDARG00000001015	2158.34	-0.186715	0.0987789	-1.89023	0.0587275	0.682	znf384l	Nochange
ENSDARG00000029493	332.186	-0.41636	0.220323	-1.88977	0.0587887	0.682	f9b	Nochange
ENSDARG00000012577	2916.46	-0.186505	0.0987078	-1.88946	0.0588296	0.682	waca	Nochange
ENSDARG00000058358	25723.2	-0.122767	0.0649797	-1.88932	0.0588491	0.682	krt8	Nochange
ENSDARG00000005078	1795.49	-0.204145	0.108125	-1.88804	0.0590199	0.683299	eif4e3	Nochange
ENSDARG00000010596	1580.41	0.205599	0.108912	1.88776	0.0590583	0.683299	slc7a6os	Nochange
ENSDARG00000097187	223.946	0.478063	0.253322	1.88718	0.0591366	0.683643	si:ch211-153l6.6	Nochange
ENSDARG00000040453	646.943	0.316275	0.167671	1.88628	0.0592568	0.683854	wdfy2	Nochange
ENSDARG00000091813	497.497	-0.328202	0.174063	-1.88554	0.059357	0.683854	si:dkey-21a6.5	Nochange
ENSDARG00000022309	5233.39	-0.143778	0.0762577	-1.88542	0.0593736	0.683854	dspa	Nochange
ENSDARG00000044938	805.308	-0.259004	0.1374	-1.88504	0.059424	0.683854	cbx2	Nochange
ENSDARG00000100371	106453	-0.122356	0.0649117	-1.88495	0.0594361	0.683854	eef2b	Nochange
ENSDARG00000004587	758.321	-0.264934	0.140558	-1.88488	0.0594465	0.683854	kat5a	Nochange
ENSDARG00000058562	320.837	-0.38928	0.206652	-1.88374	0.0595998	0.684552	znf991	Nochange
ENSDARG00000016336	209.247	-0.497845	0.264317	-1.88351	0.0596308	0.684552	tmco6	Nochange
ENSDARG00000092693	63291.2	-0.135611	0.0720259	-1.88281	0.0597256	0.684552	tpt1	Nochange
ENSDARG00000088709	213.289	0.485602	0.25793	1.88269	0.0597427	0.684552	tnfaip8l3	Nochange
ENSDARG00000071113	4212.12	0.163904	0.0870724	1.88238	0.0597838	0.684552	xirp2a	Nochange
ENSDARG00000053990	11386.4	-0.173835	0.0923536	-1.88227	0.0597991	0.684552	hmgb2b	Nochange
ENSDARG00000099685	652.379	0.291175	0.154727	1.88186	0.0598545	0.684575	gnb5a	Nochange
ENSDARG00000052537	342.456	0.410967	0.218421	1.88154	0.0598985	0.684575	cptp	Nochange
ENSDARG00000014287	2670.75	0.174925	0.0930235	1.88044	0.0600479	0.685726	eno2	Nochange
ENSDARG00000040192	453.524	-0.338658	0.180194	-1.87941	0.0601885	0.686773	nenf	Nochange
ENSDARG00000059351	519.149	0.349305	0.186	1.87798	0.0603835	0.688159	hnrnpa3	Nochange
ENSDARG00000060861	328.983	0.384856	0.204998	1.87736	0.0604683	0.688159	dars2	Nochange
ENSDARG00000036427	3091.02	0.171666	0.0914416	1.87733	0.0604734	0.688159	slc3a2a	Nochange
ENSDARG00000099546	350.738	0.37787	0.201328	1.87689	0.0605336	0.688159	kynu	Nochange
ENSDARG00000012763	763.948	-0.279985	0.149215	-1.87639	0.0606013	0.688159	arl13b	Nochange
ENSDARG00000023495	1084.05	0.25172	0.134162	1.87624	0.0606217	0.688159	ift74	Nochange
ENSDARG00000019774	918.091	-0.243623	0.129896	-1.87553	0.0607201	0.688159	zhx3	Nochange
ENSDARG00000040039	527.93	-0.327216	0.174489	-1.87528	0.0607543	0.688159	pttg1ipb	Nochange
ENSDARG00000083189	585.211	-0.311339	0.166045	-1.87503	0.0607888	0.688159	arhgap19	Nochange
ENSDARG00000102452	3547.51	-0.16034	0.0855329	-1.8746	0.0608471	0.688159	eif3ha	Nochange
ENSDARG00000101883	406.769	0.363001	0.193642	1.8746	0.060848	0.688159	zgc:172128	Nochange
ENSDARG00000078760	1072.77	-0.234099	0.12493	-1.87384	0.0609526	0.688577	cacna2d3	Nochange
ENSDARG00000102829	1668.34	-0.211802	0.113044	-1.87362	0.0609828	0.688577	cobll1b	Nochange
ENSDARG00000042703	269.317	0.463338	0.247362	1.87312	0.0610523	0.688809	parp6a	Nochange
ENSDARG00000057151	1013.98	-0.243744	0.130168	-1.87254	0.0611316	0.689151	prep	Nochange
ENSDARG00000115271	19056.7	-0.126778	0.0677331	-1.87173	0.0612443	0.689869	NA	Nochange
ENSDARG00000022904	509.073	-0.354036	0.189254	-1.87069	0.0613883	0.690423	skilb	Nochange
ENSDARG00000022020	475.359	-0.325394	0.173946	-1.87066	0.0613917	0.690423	focad	Nochange
ENSDARG00000097279	590.979	0.298555	0.159683	1.86967	0.0615296	0.691421	CU856222.1	Nochange
ENSDARG00000008457	226.243	0.454333	0.243252	1.86775	0.0617976	0.693741	faah2a	Nochange
ENSDARG00000102026	328.268	0.436108	0.233527	1.86748	0.0618346	0.693741	gpsm2l	Nochange
ENSDARG00000043484	5306.52	-0.174772	0.0936507	-1.86621	0.0620119	0.695176	ube2d2	Nochange
ENSDARG00000008049	1610.63	-0.223325	0.119715	-1.86548	0.0621144	0.695661	si:dkey-42i9.4	Nochange
ENSDARG00000044597	1075.09	-0.237242	0.127214	-1.8649	0.0621952	0.695661	ncbp3	Nochange
ENSDARG00000036175	3192.8	0.172516	0.0925095	1.86484	0.0622036	0.695661	pcdh1b	Nochange
ENSDARG00000011462	1169.03	0.239515	0.128464	1.86446	0.0622575	0.695711	otub1b	Nochange
ENSDARG00000044093	18323.7	-0.120808	0.0648502	-1.86288	0.0624785	0.697627	rpl13a	Nochange
ENSDARG00000031658	958.425	-0.238023	0.127832	-1.862	0.0626031	0.69846	si:ch211-207d6.2	Nochange
ENSDARG00000056647	1118.9	-0.226739	0.121795	-1.86165	0.0626524	0.69846	klhl3	Nochange
ENSDARG00000070352	444.382	-0.362277	0.194737	-1.86034	0.0628377	0.699194	hoxc12a	Nochange
ENSDARG00000053459	1590.02	-0.196884	0.105877	-1.85954	0.0629501	0.699194	rybpb	Nochange
ENSDARG00000068208	731.46	0.290939	0.156465	1.85946	0.0629623	0.699194	def8	Nochange
ENSDARG00000097137	511.018	0.319833	0.172009	1.85939	0.0629713	0.699194	CR753876.1	Nochange
ENSDARG00000070555	1356.24	-0.241208	0.129738	-1.85919	0.0630003	0.699194	ldlrad4a	Nochange
ENSDARG00000022280	3823.22	-0.153148	0.0823794	-1.85905	0.0630195	0.699194	brd2a	Nochange
ENSDARG00000059046	661.989	0.285079	0.153386	1.85857	0.0630875	0.699194	psmd5	Nochange
ENSDARG00000015059	2669.14	0.166835	0.0897755	1.85836	0.0631186	0.699194	daam1a	Nochange
ENSDARG00000012140	2384.3	-0.174126	0.0937159	-1.85802	0.0631655	0.699194	ccnl1b	Nochange
ENSDARG00000038879	700.939	0.271154	0.146021	1.85695	0.0633182	0.699206	ift80	Nochange
ENSDARG00000044575	2144.32	0.201942	0.10878	1.85642	0.0633936	0.699206	vars1	Nochange
ENSDARG00000036965	470.782	0.335836	0.180951	1.85595	0.0634612	0.699206	rnf24	Nochange
ENSDARG00000110836	450.052	0.349048	0.18809	1.85576	0.0634883	0.699206	tmem14ca	Nochange
ENSDARG00000040076	998.206	0.234115	0.126195	1.85518	0.0635702	0.699206	pycard	Nochange
ENSDARG00000055648	1927.71	-0.18581	0.100194	-1.8545	0.0636673	0.699206	cpda	Nochange
ENSDARG00000093043	279.234	0.424802	0.229074	1.85443	0.063678	0.699206	ugt2a7	Nochange
ENSDARG00000032340	408.805	0.414388	0.223485	1.85421	0.0637096	0.699206	serhl	Nochange
ENSDARG00000041182	54350	-0.121385	0.0654735	-1.85395	0.0637462	0.699206	rpl4	Nochange
ENSDARG00000070726	358.808	0.393497	0.212257	1.85387	0.0637572	0.699206	cnga3a	Nochange
ENSDARG00000010831	415.259	-0.352165	0.189966	-1.85384	0.0637626	0.699206	churc1	Nochange
ENSDARG00000020284	538.214	0.304472	0.164239	1.85383	0.063763	0.699206	si:ch211-278j3.3	Nochange
ENSDARG00000104874	1332.2	-0.212471	0.114727	-1.85197	0.0640302	0.701589	fzd6	Nochange
ENSDARG00000003021	570.747	0.305263	0.164891	1.85131	0.0641256	0.70169	hdac8	Nochange
ENSDARG00000092882	338.443	0.38361	0.207284	1.85065	0.0642204	0.70169	si:dkey-161j23.7	Nochange
ENSDARG00000042509	237.054	0.449442	0.242882	1.85045	0.0642487	0.70169	glod4	Nochange
ENSDARG00000076128	5001.3	-0.146267	0.0790643	-1.84997	0.0643173	0.70169	prkar1aa	Nochange
ENSDARG00000011072	508.735	-0.313318	0.16938	-1.84979	0.0643434	0.70169	ddx11	Nochange
ENSDARG00000098350	933.766	-0.241074	0.130337	-1.84962	0.0643678	0.70169	mxd3	Nochange
ENSDARG00000098573	1673.1	-0.20356	0.110063	-1.84948	0.0643885	0.70169	sgcd	Nochange
ENSDARG00000013295	1746.16	0.202987	0.109782	1.849	0.0644572	0.701895	slc2a3a	Nochange
ENSDARG00000031709	376.99	0.359902	0.194784	1.8477	0.0646459	0.702776	mllt1b	Nochange
ENSDARG00000051956	1553.08	-0.201074	0.108832	-1.84755	0.0646668	0.702776	isca1	Nochange
ENSDARG00000054874	547.53	0.317876	0.172066	1.84741	0.064688	0.702776	gpsm1b	Nochange
ENSDARG00000061454	2141.49	0.207361	0.112328	1.84603	0.0648872	0.704397	nrxn2a	Nochange
ENSDARG00000042977	1288.17	-0.223475	0.121086	-1.84559	0.0649511	0.704547	nfil3	Nochange
ENSDARG00000044809	681.026	0.287475	0.155872	1.84429	0.0651403	0.706054	fpgs	Nochange
ENSDARG00000029944	384.977	-0.350155	0.190061	-1.84233	0.0654272	0.707747	parpbp	Nochange
ENSDARG00000021739	435.194	-0.333884	0.181241	-1.84221	0.0654438	0.707747	klhl24a	Nochange
ENSDARG00000014690	42538.7	-0.125073	0.0679088	-1.84178	0.0655076	0.707747	rps4x	Nochange
ENSDARG00000112931	1243.68	0.212463	0.115395	1.84118	0.0655947	0.707747	ndufaf3	Nochange
ENSDARG00000096310	274.21	-0.474244	0.257577	-1.84117	0.065596	0.707747	wu:fj64h06	Nochange
ENSDARG00000104835	2211.12	0.175643	0.0953978	1.84116	0.0655983	0.707747	map3k4	Nochange
ENSDARG00000005989	1968.84	-0.181284	0.0985196	-1.84008	0.0657567	0.708119	rgl1	Nochange
ENSDARG00000101996	1065.02	-0.238494	0.129617	-1.83999	0.0657697	0.708119	cxxc1a	Nochange
ENSDARG00000033450	1490.67	-0.207413	0.112731	-1.83989	0.0657837	0.708119	nkap	Nochange
ENSDARG00000010655	1617.36	-0.194377	0.105678	-1.83933	0.0658664	0.708263	ppm1k	Nochange
ENSDARG00000012535	211.994	0.467978	0.254458	1.83912	0.0658979	0.708263	epx	Nochange
ENSDARG00000101128	397.896	0.351225	0.191035	1.83854	0.0659833	0.708421	si:dkey-211f22.5	Nochange
ENSDARG00000098880	2173.39	0.2166	0.117828	1.83828	0.0660216	0.708421	pclob	Nochange
ENSDARG00000109715	2872.92	0.160967	0.0875775	1.83799	0.0660635	0.708421	sncgb	Nochange
ENSDARG00000104845	278.732	0.408828	0.222524	1.83723	0.066176	0.709086	mipol1	Nochange
ENSDARG00000043361	561.533	0.32712	0.178144	1.83627	0.0663182	0.709583	nck2b	Nochange
ENSDARG00000031496	758.059	-0.268831	0.146404	-1.83623	0.0663232	0.709583	ap1ar	Nochange
ENSDARG00000030289	542.861	-0.337703	0.18406	-1.83475	0.0665432	0.711296	jag1a	Nochange
ENSDARG00000020250	348.044	-0.439537	0.239618	-1.83432	0.0666059	0.711296	rhoj	Nochange
ENSDARG00000104255	582.988	0.324334	0.176862	1.83383	0.0666796	0.711296	arhgap27	Nochange
ENSDARG00000019791	358.648	0.360936	0.196846	1.83359	0.0667143	0.711296	prmt3	Nochange
ENSDARG00000062538	277.299	0.472199	0.257547	1.83345	0.0667361	0.711296	NA	Nochange
ENSDARG00000098465	7318.96	-0.13471	0.0735103	-1.83253	0.0668725	0.711373	si:ch73-366l1.5	Nochange
ENSDARG00000078151	323.273	0.418204	0.228224	1.83242	0.0668882	0.711373	si:ch211-264f5.8	Nochange
ENSDARG00000002795	1418.14	-0.226891	0.123823	-1.83238	0.0668951	0.711373	meis3	Nochange
ENSDARG00000114516	4896.47	-0.142366	0.0777503	-1.83107	0.0670901	0.712477	CABZ01021592.1	Nochange
ENSDARG00000058835	249.024	-0.487093	0.266025	-1.831	0.0671001	0.712477	si:ch73-212j7.3	Nochange
ENSDARG00000061804	351.267	0.371006	0.202736	1.83	0.0672503	0.713533	si:ch211-194e15.5	Nochange
ENSDARG00000059370	258.379	-0.427216	0.233497	-1.82964	0.0673033	0.713556	nr1d4b	Nochange
ENSDARG00000087318	324.609	0.398051	0.217628	1.82904	0.0673934	0.713712	jac10	Nochange
ENSDARG00000053003	367.546	0.437553	0.239308	1.82841	0.0674883	0.713712	slc35f1	Nochange
ENSDARG00000004796	2311.55	-0.173677	0.0950068	-1.82805	0.0675421	0.713712	mgrn1b	Nochange
ENSDARG00000115383	1512.24	-0.228438	0.124968	-1.82797	0.0675542	0.713712	gnb4b	Nochange
ENSDARG00000029157	1758.23	-0.19589	0.10717	-1.82785	0.0675716	0.713712	med23	Nochange
ENSDARG00000040674	1583.66	0.196597	0.107621	1.82676	0.0677364	0.71458	ctdsp1	Nochange
ENSDARG00000011602	1514.53	0.196306	0.107469	1.82663	0.0677553	0.71458	CRACD	Nochange
ENSDARG00000103746	1221.61	-0.215881	0.118308	-1.82473	0.0680415	0.717061	mapkbp1	Nochange
ENSDARG00000035324	8792.53	-0.138009	0.0756965	-1.82318	0.0682759	0.718483	hnrnpl	Nochange
ENSDARG00000003270	557.454	0.312433	0.171369	1.82316	0.0682786	0.718483	dhps	Nochange
ENSDARG00000114695	682.396	-0.268563	0.147372	-1.82235	0.0684019	0.719242	hmox2a	Nochange
ENSDARG00000089967	474.734	-0.319287	0.175277	-1.82161	0.0685137	0.71988	si:ch211-59o9.10	Nochange
ENSDARG00000034572	563.448	-0.311891	0.171262	-1.82113	0.0685871	0.720038	gpr143	Nochange
ENSDARG00000094760	814.915	0.268068	0.147222	1.82084	0.0686311	0.720038	si:dkey-125i10.3	Nochange
ENSDARG00000068064	1273.95	-0.218638	0.120187	-1.81915	0.0688884	0.721785	sirt1	Nochange
ENSDARG00000098108	250.46	0.426118	0.23425	1.81907	0.0689002	0.721785	dusp2	Nochange
ENSDARG00000076796	2586.25	0.168457	0.0926473	1.81826	0.069025	0.722555	dlg3	Nochange
ENSDARG00000099774	856.368	-0.259876	0.142981	-1.81756	0.069132	0.723136	cyb5b	Nochange
ENSDARG00000025017	281.064	-0.501779	0.276195	-1.81675	0.0692547	0.723882	prdm8	Nochange
ENSDARG00000099720	1669.2	0.200588	0.1105	1.81528	0.0694806	0.725035	evlb	Nochange
ENSDARG00000039269	383.103	-0.365921	0.201594	-1.81514	0.0695024	0.725035	arg2	Nochange
ENSDARG00000012366	1099.45	0.256484	0.141348	1.81455	0.0695929	0.725035	fbp2	Nochange
ENSDARG00000035650	1474.27	0.197509	0.108852	1.81447	0.0696049	0.725035	evla	Nochange
ENSDARG00000009160	278.541	0.402332	0.221789	1.81403	0.0696734	0.725035	kmo	Nochange
ENSDARG00000098689	627.461	-0.292457	0.16122	-1.81402	0.0696742	0.725035	ptpn23b	Nochange
ENSDARG00000000183	1075.47	0.24417	0.134646	1.81342	0.0697667	0.72546	ptpn4b	Nochange
ENSDARG00000103903	747.4	0.297094	0.16394	1.81221	0.0699539	0.725973	LO017650.1	Nochange
ENSDARG00000013794	840.117	0.250171	0.138056	1.8121	0.0699706	0.725973	klf11b	Nochange
ENSDARG00000060303	309.192	0.392442	0.216567	1.8121	0.0699708	0.725973	slc4a10b	Nochange
ENSDARG00000062469	2015.87	-0.184244	0.101725	-1.81119	0.0701112	0.726787	hipk3a	Nochange
ENSDARG00000058102	3298.68	-0.16059	0.0886782	-1.81092	0.0701526	0.726787	sardh	Nochange
ENSDARG00000069737	1712.54	0.19837	0.109593	1.81006	0.0702861	0.727398	pou4f2	Nochange
ENSDARG00000062187	708.247	-0.282094	0.155864	-1.80988	0.070315	0.727398	kif14	Nochange
ENSDARG00000035564	2838.81	-0.162859	0.0900146	-1.80926	0.0704113	0.727859	dgcr8	Nochange
ENSDARG00000078864	1215	0.224944	0.124359	1.80882	0.0704786	0.72802	lats2	Nochange
ENSDARG00000103459	6245.82	-0.141861	0.0785158	-1.80679	0.0707951	0.730509	evplb	Nochange
ENSDARG00000019614	1137.15	-0.222224	0.123006	-1.80661	0.0708234	0.730509	jade3	Nochange
ENSDARG00000007430	596.891	-0.28662	0.15873	-1.80571	0.0709632	0.731182	prdm12b	Nochange
ENSDARG00000062462	316.305	0.459476	0.254516	1.8053	0.0710285	0.731182	shisa7a	Nochange
ENSDARG00000062139	1139.05	0.218726	0.121165	1.80519	0.0710445	0.731182	eif2ak3	Nochange
ENSDARG00000074183	715.159	0.270039	0.149625	1.80477	0.07111	0.731271	si:dkey-172j4.3	Nochange
ENSDARG00000015989	388.655	0.370796	0.20552	1.80418	0.0712027	0.731271	zdhhc16b	Nochange
ENSDARG00000059634	556.189	0.295661	0.163899	1.80392	0.0712435	0.731271	thumpd3	Nochange
[truncated: 12,699 more rows]
