# Supplementary material for: Zebrafish tsc1 and cxcl12a increase susceptibility to mycobacterial infection
Source: Life Sci Alliance. 2024 Feb 2;7(4):e202302523. doi: 10.26508/lsa.202302523 (PMC10837051; doi:10.26508/lsa.202302523)
Supplement: Supplemental Data 2. — Differentially expressed gene lists from RNA sequencing. Lists of RNAseq differentially expressed genes and gene set enrichment analysis outputs from tsc1a KD experiments associated with Fig 4A and C. [file LSA-2023-02523_Supplemental_Data_2.xlsx]

## Sheet: Fig 4A DEGs
Figure 4A DEGS: Scram vs tsc1a KD (uninfected)
gene_id	baseMean	log2FoldChange	lfcSE	stat	pvalue	padj	X	gene_name	label
ENSDARG00000000380	89.9306	-1.34378	0.497971	-2.69851	0.00696511	0.0416138	641397	pde6a	Decrease
ENSDARG00000000503	6472.75	-0.744884	0.118328	-6.29507	3.07269e-10	2.1182e-08	805314	stx1b	Decrease
ENSDARG00000000563	26649	-0.599028	0.0897096	-6.67742	2.43188e-11	2.1226e-09	427786	ttn.1	Decrease
ENSDARG00000000796	901.105	-0.826326	0.195458	-4.22764	2.3616e-05	0.000424226	888581	nr4a1	Decrease
ENSDARG00000001234	267.43	-0.698673	0.280359	-2.49207	0.0127002	0.0648828	94117	map4k2	Decrease
ENSDARG00000001442	188.234	-0.892359	0.316745	-2.81728	0.00484319	0.031682	651553	inppl1b	Decrease
ENSDARG00000001559	333.787	-1.10906	0.293984	-3.77253	0.000161598	0.002129	800293	csmd2	Decrease
ENSDARG00000001760	276.44	-2.86843	0.380178	-7.54496	4.52413e-14	6.52862e-12	473057	tnxba	Decrease
ENSDARG00000001891	100.924	-0.916924	0.45111	-2.03259	0.0420935	0.154276	515036	syt14b	Decrease
ENSDARG00000001910	1197.04	-1.13941	0.19965	-5.70702	1.14974e-08	5.65764e-07	67119	rorab	Decrease
ENSDARG00000001975	892.744	-0.89132	0.163625	-5.44735	5.11272e-08	2.12827e-06	84479	hsd11b2	Decrease
ENSDARG00000001993	911.499	-3.68295	1.24729	-2.95276	0.00314942	0.0227231	244818	myhb	Decrease
ENSDARG00000001994	5118.89	-0.585182	0.123183	-4.7505	2.0291e-06	5.29818e-05	945747	stxbp1a	Decrease
ENSDARG00000002037	205.303	-0.819579	0.306095	-2.67753	0.00741678	0.0434842	961554	pfkfb2b	Decrease
ENSDARG00000002071	1396.9	-0.731251	0.152338	-4.80018	1.5852e-06	4.25196e-05	699986	adss2	Decrease
ENSDARG00000002193	1573.96	-7.60037	1.2763	-5.95499	2.60084e-09	1.50932e-07	576717	rho	Decrease
ENSDARG00000002197	1768.77	-1.36569	0.180429	-7.56914	3.75703e-14	5.53229e-12	703904	pygl	Decrease
ENSDARG00000002230	1454	-1.3727	0.504462	-2.72111	0.00650633	0.0395718	552791	sypb	Decrease
ENSDARG00000002255	902.111	-0.76047	0.178463	-4.26121	2.03321e-05	0.000372658	1076892	epb41l3a	Decrease
ENSDARG00000002264	420.251	-0.612921	0.232724	-2.63369	0.00844638	0.0475502	126233	mrpl41	Decrease
ENSDARG00000002300	28.8322	-2.95207	0.908664	-3.24881	0.00115891	0.0105684	161319	p2rx2	Decrease
ENSDARG00000002311	168.381	-1.15601	0.36857	-3.13646	0.00171002	0.0142147	463053	fabp11b	Decrease
ENSDARG00000002394	25.6366	-1.84995	0.872417	-2.12049	0.0339652	0.132256	1004822	ugt5d1	Decrease
ENSDARG00000002507	647.604	-0.607327	0.185935	-3.26634	0.00108947	0.0100309	444242	itga10	Decrease
ENSDARG00000002564	780.03	-0.722767	0.177092	-4.0813	4.47843e-05	0.000726687	193533	syngr1a	Decrease
ENSDARG00000002635	324.042	-1.13056	0.301863	-3.74526	0.000180205	0.00233716	615480	FAM184A	Decrease
ENSDARG00000002644	305.205	-1.01213	0.280169	-3.61258	0.000303169	0.00358405	247793	rgs5a	Decrease
ENSDARG00000002696	645.486	-7.02817	2.1739	-3.23298	0.00122506	0.0110263	801340	gnb3b	Decrease
ENSDARG00000002732	208.558	-1.07937	0.308241	-3.5017	0.000462292	0.005026	628868	spon2b	Decrease
ENSDARG00000002760	104.663	-1.82608	0.57043	-3.20123	0.00136842	0.0119923	238861	gdf5	Decrease
ENSDARG00000002771	36.7951	-2.38754	0.913626	-2.61326	0.00896826	0.0497506	169496	SLC4A5	Decrease
ENSDARG00000002847	184.877	-0.969398	0.328323	-2.95257	0.00315138	0.0227231	502686	fndc1	Decrease
ENSDARG00000003032	15186.5	-0.656164	0.0995055	-6.59425	4.27406e-11	3.54469e-09	146745	eif4a1b	Decrease
ENSDARG00000003081	21150.8	-0.726259	0.0885228	-8.2042	2.32125e-16	5.02458e-14	249818	mybphb	Decrease
ENSDARG00000003142	627.65	-0.899016	0.198933	-4.51918	6.20785e-06	0.000135459	360958	dachc	Decrease
ENSDARG00000003210	89.8361	-1.94594	0.536568	-3.62664	0.000287136	0.00342443	715115	ano2a	Decrease
ENSDARG00000003250	77.7179	-1.95303	0.580339	-3.36532	0.000764541	0.00749853	915228	pik3cd	Decrease
ENSDARG00000003259	54.3607	-1.56419	0.653581	-2.39327	0.0166991	0.079246	1024454	loxa	Decrease
ENSDARG00000003281	687.006	-0.752817	0.206046	-3.65364	0.000258549	0.00313708	167884	pik3ip1	Decrease
ENSDARG00000003293	1653.64	-0.658123	0.151253	-4.35113	1.35437e-05	0.000264353	780205	sox9a	Decrease
ENSDARG00000003326	14.3958	-2.84218	1.22126	-2.32725	0.0199522	0.0901265	283751	cacng5a	Decrease
ENSDARG00000003403	578.369	-0.951294	0.25408	-3.74408	0.000181056	0.00234679	125652	tenm1	Decrease
ENSDARG00000003449	127.24	-0.835833	0.387881	-2.15487	0.0311718	0.124722	684732	pde10a	Decrease
ENSDARG00000003576	255.899	-0.866435	0.28139	-3.07912	0.00207612	0.0165037	479549	klhl32	Decrease
ENSDARG00000003655	2738.1	-0.624367	0.130782	-4.77409	1.80517e-06	4.76522e-05	1105597	tmem59l	Decrease
ENSDARG00000003680	2573.93	-0.650151	0.134276	-4.8419	1.28603e-06	3.55068e-05	824255	runx1t1	Decrease
ENSDARG00000003820	1056.6	-0.870728	0.154531	-5.63463	1.75434e-08	8.21957e-07	455159	nr1d2a	Decrease
ENSDARG00000003877	663.969	-0.604717	0.220978	-2.73655	0.00620876	0.0383011	978387	pbrm1	Decrease
ENSDARG00000003991	189.117	-1.57172	0.365477	-4.30047	1.70437e-05	0.000322208	257941	fhl2b	Decrease
ENSDARG00000003994	278.909	-0.752219	0.28596	-2.63051	0.00852577	0.0478975	746554	syt9a	Decrease
ENSDARG00000004150	236.452	-0.679282	0.311166	-2.18302	0.029034	0.118109	243195	grm2a	Decrease
ENSDARG00000004158	272.474	-0.81259	0.288025	-2.82125	0.00478371	0.0313592	599485	tmem63c	Decrease
ENSDARG00000004187	76.7819	-1.65685	0.492869	-3.36165	0.000774781	0.00757152	934638	zgc:122979	Decrease
ENSDARG00000004282	540.893	-0.903582	0.205218	-4.40303	1.06751e-05	0.000215153	983293	zgc:77375	Decrease
ENSDARG00000004297	2262.47	-0.598083	0.138299	-4.32458	1.52822e-05	0.000295883	615569	irf2bpl	Decrease
ENSDARG00000004302	282.166	-0.804385	0.288964	-2.78369	0.0053745	0.0343459	991547	slc45a1	Decrease
ENSDARG00000004305	341.939	-0.666636	0.254614	-2.61822	0.0088389	0.0492258	397399	vangl1	Decrease
ENSDARG00000004358	753.184	-3.90287	1.07624	-3.62639	0.000287413	0.00342585	465185	gnb3a	Decrease
ENSDARG00000004445	68.6551	-1.64899	0.671192	-2.4568	0.0140179	0.0695903	1040288	grm5a	Decrease
ENSDARG00000004472	633.663	-0.678613	0.183896	-3.6902	0.000224077	0.00278918	800719	atat1	Decrease
ENSDARG00000004577	232.101	-0.897294	0.29087	-3.08486	0.00203647	0.0162761	1150727	TMEM178B	Decrease
ENSDARG00000004580	779.506	-0.899059	0.177195	-5.07384	3.89859e-07	1.28229e-05	303593	nmnat2	Decrease
ENSDARG00000004588	7712.86	-0.724904	0.10389	-6.97763	3.00196e-12	3.07964e-10	820736	sox4a	Decrease
ENSDARG00000004621	8592.8	-0.642487	0.0949474	-6.76677	1.31691e-11	1.21302e-09	342996	gpm6ab	Decrease
ENSDARG00000004697	249.936	-0.595124	0.285934	-2.08133	0.0374033	0.142236	499648	rxrgb	Decrease
ENSDARG00000004753	59.4786	-1.96835	0.611294	-3.21998	0.00128199	0.0113823	272696	mylkb	Decrease
ENSDARG00000004789	76.6681	-1.79878	0.493777	-3.6429	0.000269589	0.00325643	1080096	lrp1ba	Decrease
ENSDARG00000004861	632.383	-0.955758	0.18764	-5.09357	3.5139e-07	1.18406e-05	593067	esrrga	Decrease
ENSDARG00000004904	479.645	-0.995378	0.226525	-4.39412	1.11221e-05	0.000222709	20692	gys2	Decrease
ENSDARG00000005095	191.143	-1.2795	0.356198	-3.59211	0.000328017	0.0038359	1129724	glcea	Decrease
ENSDARG00000005159	350.142	-0.627126	0.277772	-2.2577	0.0239645	0.103416	225335	cyth1a	Decrease
ENSDARG00000005216	279.499	-1.01039	0.265197	-3.80995	0.000138996	0.0018676	861634	zgc:158328	Decrease
ENSDARG00000005221	31.4709	-2.69564	0.955273	-2.82186	0.00477467	0.0313094	237767	desmb	Decrease
ENSDARG00000005332	17.2004	-2.23717	1.04736	-2.136	0.0326795	0.128662	1053805	lipib	Decrease
ENSDARG00000005343	179.186	-1.05109	0.323628	-3.24784	0.00116285	0.0105894	240524	ccdc85al	Decrease
ENSDARG00000005372	148.601	-1.32597	0.351291	-3.77458	0.00016028	0.00211292	153378	camk4	Decrease
ENSDARG00000005453	1080.04	-1.04668	0.188287	-5.55897	2.71365e-08	1.2212e-06	45098	foxp2	Decrease
ENSDARG00000005559	698.274	-0.773113	0.216062	-3.5782	0.000345971	0.00400048	287896	pou4f1	Decrease
ENSDARG00000005739	1139.96	-0.950053	0.192391	-4.93814	7.88709e-07	2.32871e-05	361131	gpm6ba	Decrease
ENSDARG00000005775	1777.07	-0.653802	0.136992	-4.77254	1.81914e-06	4.79041e-05	873806	scn8aa	Decrease
ENSDARG00000005776	78.513	-2.65712	0.710871	-3.73784	0.000185605	0.00239144	571993	guk1b	Decrease
ENSDARG00000005800	216.389	-0.899407	0.3511	-2.56168	0.0104167	0.0557469	90104	ampd3a	Decrease
ENSDARG00000005834	675.202	-0.634704	0.188343	-3.36993	0.000751863	0.00739093	820830	gatad2b	Decrease
ENSDARG00000005841	191.911	-3.22516	1.05308	-3.06259	0.0021943	0.0172031	1148979	tnni2a.2	Decrease
ENSDARG00000005842	594.778	-0.955709	0.229346	-4.1671	3.08505e-05	0.000534231	711062	cd9a	Decrease
ENSDARG00000005853	141.825	-0.832448	0.375475	-2.21705	0.0266194	0.111301	402029	slc25a6	Decrease
ENSDARG00000005943	33.6649	-2.09249	0.827252	-2.52944	0.0114244	0.0596315	152665	htra4	Decrease
ENSDARG00000006025	541.545	-0.62042	0.212407	-2.92091	0.00349013	0.0245045	741072	tp53i11b	Decrease
ENSDARG00000006065	113.145	-1.20725	0.405058	-2.98044	0.00287838	0.0212284	401159	znf385b	Decrease
ENSDARG00000006383	331.609	-0.953359	0.257764	-3.69858	0.00021681	0.00270998	424149	stxbp5l	Decrease
ENSDARG00000006467	263.61	-2.10407	0.402908	-5.22222	1.76786e-07	6.53024e-06	438958	pcdh8	Decrease
ENSDARG00000006544	80.7172	-1.43003	0.474045	-3.01666	0.00255573	0.0193381	286281	c1qtnf6b	Decrease
ENSDARG00000006607	383.193	-1.11394	0.232429	-4.79259	1.64645e-06	4.38904e-05	271743	gpr27	Decrease
ENSDARG00000006636	224.353	-0.970141	0.296486	-3.27213	0.0010674	0.00986841	635523	slitrk2	Decrease
ENSDARG00000006640	494.907	-0.661624	0.204948	-3.22825	0.00124552	0.0111545	830238	eomesa	Decrease
ENSDARG00000006747	807.464	-0.791668	0.180177	-4.39384	1.11366e-05	0.000222794	5144	tmem178b	Decrease
ENSDARG00000006832	449.317	-0.920756	0.223374	-4.12204	3.75524e-05	0.000628176	133744	galnt9	Decrease
ENSDARG00000006838	22.0243	-4.36071	1.19817	-3.63948	0.000273185	0.00329068	904700	eef1a2	Decrease
ENSDARG00000006849	84.4299	-1.31241	0.529738	-2.47746	0.013232	0.0668737	196978	asic2	Decrease
ENSDARG00000006889	1245.11	-0.585899	0.141195	-4.14957	3.33095e-05	0.000569974	68425	mpped2a	Decrease
ENSDARG00000006923	407.58	-0.878473	0.229695	-3.82451	0.000131032	0.00177714	960614	cacna1ab	Decrease
ENSDARG00000007009	489.639	-0.718909	0.201353	-3.57039	0.000356447	0.00408668	460008	hoxa11b	Decrease
ENSDARG00000007024	68.6412	-2.85048	0.62067	-4.59258	4.378e-06	0.000101463	968204	uox	Decrease
ENSDARG00000007171	246.259	-0.672749	0.280087	-2.40193	0.0163086	0.077897	527369	aig1	Decrease
ENSDARG00000007195	666.574	-0.944683	0.194561	-4.85547	1.20103e-06	3.33302e-05	985562	grm2b	Decrease
ENSDARG00000007247	283.906	-0.993269	0.284525	-3.49097	0.000481265	0.00517634	1125575	ric8a	Decrease
ENSDARG00000007407	760.807	-0.733386	0.180552	-4.06192	4.86712e-05	0.000776944	989527	barx1	Decrease
ENSDARG00000007409	135.279	-1.05581	0.422703	-2.49777	0.0124979	0.0639547	683186	ppifa	Decrease
ENSDARG00000007480	652.964	-2.49114	1.02942	-2.41994	0.0155233	0.0749201	338489	rpe65a	Decrease
ENSDARG00000007553	170.287	-1.13262	0.361357	-3.13436	0.00172227	0.0142946	296672	opn4.1	Decrease
ENSDARG00000007654	1615.31	-0.852403	0.385487	-2.21124	0.0270192	0.112343	217545	nsfa	Decrease
ENSDARG00000007663	1363.68	-0.930186	0.181412	-5.12747	2.93665e-07	1.0187e-05	295001	amph	Decrease
ENSDARG00000007678	3506.66	-0.80378	0.157843	-5.09226	3.53814e-07	1.18923e-05	374387	ttyh3b	Decrease
ENSDARG00000007697	10430.3	-0.77806	0.11152	-6.97687	3.01833e-12	3.08183e-10	618286	fabp7a	Decrease
ENSDARG00000007788	402.528	-3.13952	0.950832	-3.30186	0.000960446	0.00906269	1128204	atp2b1b	Decrease
ENSDARG00000007824	1830.76	-0.681621	0.149835	-4.54915	5.38643e-06	0.000120933	1003319	camta1b	Decrease
ENSDARG00000007941	556.635	-0.68295	0.195497	-3.49341	0.000476891	0.00514769	356711	hmx4	Decrease
ENSDARG00000007975	520.138	-0.729086	0.228186	-3.19515	0.00139759	0.0121887	1140354	fth1b	Decrease
ENSDARG00000008100	260.057	-1.24821	0.32177	-3.87921	0.000104797	0.00148862	81167	slc7a10a	Decrease
ENSDARG00000008127	116.087	-1.0705	0.451272	-2.37219	0.017683	0.0825997	778683	pcdh15b	Decrease
ENSDARG00000008133	228.89	-0.615315	0.28424	-2.16477	0.0304051	0.122469	711045	foxl1	Decrease
ENSDARG00000008209	730.357	-1.35625	0.24878	-5.45163	4.9911e-08	2.08566e-06	495045	myt1la	Decrease
ENSDARG00000008249	89.7638	-1.1288	0.45824	-2.46334	0.0137649	0.0688277	520757	ptchd4	Decrease
ENSDARG00000008275	824.489	-0.999603	0.17177	-5.81943	5.90479e-09	3.18378e-07	1052200	klhl24b	Decrease
ENSDARG00000008329	167.458	-0.75497	0.344154	-2.1937	0.0282571	0.115997	550314	asic1a	Decrease
ENSDARG00000008398	363.197	-0.737005	0.24091	-3.05925	0.00221889	0.0173628	21948	cacna1c	Decrease
ENSDARG00000008553	53.3927	-1.41457	0.681875	-2.07454	0.0380294	0.143813	599806	zgc:136872	Decrease
ENSDARG00000008560	400.337	-0.60502	0.220373	-2.74544	0.00604304	0.0375776	1043453	brap	Decrease
ENSDARG00000008767	321.538	-0.920706	0.267242	-3.44521	0.00057061	0.00588724	1082815	tle2b	Decrease
ENSDARG00000008788	80.6417	-1.1548	0.472244	-2.44535	0.0144712	0.071289	873685	camk1gb	Decrease
ENSDARG00000009018	3138.25	-1.00637	0.147339	-6.83032	8.47261e-12	8.04378e-10	474210	rhbg	Decrease
ENSDARG00000009160	91.6904	-1.33289	0.501204	-2.65937	0.00782871	0.0451773	707325	kmo	Decrease
ENSDARG00000009281	582.244	-1.05508	0.254424	-4.14694	3.36944e-05	0.000573839	134869	dnm1b	Decrease
ENSDARG00000009311	199.158	-2.17217	0.466072	-4.66058	3.15319e-06	7.72979e-05	201101	pvalb6	Decrease
ENSDARG00000009372	16.4009	-3.29468	1.17473	-2.80462	0.00503755	0.0326847	301663	diras1b	Decrease
ENSDARG00000009386	28.5077	-4.77798	1.08513	-4.40313	1.06701e-05	0.000215153	928521	mpp4l	Decrease
ENSDARG00000009438	141.73	-0.720669	0.357587	-2.01537	0.043866	0.158916	991017	myog	Decrease
ENSDARG00000009477	55.6983	-1.59899	0.592957	-2.69665	0.00700418	0.0417205	1116940	prkar2ab	Decrease
ENSDARG00000009568	58.1727	-1.36266	0.551954	-2.4688	0.0135567	0.068117	219504	ca10b	Decrease
ENSDARG00000009637	440.754	-4.07492	1.51612	-2.68772	0.00719418	0.0425711	810281	rcvrn3	Decrease
ENSDARG00000009922	915.689	-0.728799	0.189105	-3.85394	0.000116232	0.00161797	289422	dmbx1a	Decrease
ENSDARG00000009930	114.49	-0.891923	0.408508	-2.18337	0.0290089	0.118109	1030146	cadm2a	Decrease
ENSDARG00000009941	371.543	-0.925462	0.276851	-3.34281	0.000829342	0.00800353	1149170	erc1a	Decrease
ENSDARG00000009949	244.465	-0.906718	0.292388	-3.10108	0.00192818	0.015632	625044	fndc4b	Decrease
ENSDARG00000010010	331.581	-0.744956	0.278414	-2.67572	0.00745699	0.043649	398418	trim13	Decrease
ENSDARG00000010031	718.404	-0.655277	0.20401	-3.21198	0.00131823	0.0116325	158787	ssh1b	Decrease
ENSDARG00000010042	800.015	-1.03158	0.198966	-5.18469	2.16375e-07	7.79311e-06	131886	dnm1a	Decrease
ENSDARG00000010083	1653.01	-0.655403	0.127688	-5.13286	2.85371e-07	9.93111e-06	760276	rbfox3a	Decrease
ENSDARG00000010154	226.719	-0.631435	0.304205	-2.07569	0.0379229	0.143535	690625	vstm4a	Decrease
ENSDARG00000010385	172.107	-0.927407	0.35449	-2.61617	0.0088921	0.0494168	952010	sept4a	Decrease
ENSDARG00000010420	539.936	-2.18144	0.283755	-7.68775	1.49746e-14	2.36599e-12	476577	ndrg1b	Decrease
ENSDARG00000010425	106.619	-0.963913	0.421014	-2.2895	0.0220501	0.097316	505973	scara5	Decrease
ENSDARG00000010602	46.8186	-2.8826	0.698062	-4.12943	3.63663e-05	0.000610221	180405	zgc:112294	Decrease
ENSDARG00000010680	163.616	-2.13468	0.411144	-5.19204	2.08004e-07	7.54181e-06	215246	gngt2a	Decrease
ENSDARG00000010816	631.359	-0.661632	0.201007	-3.29158	0.000996261	0.0093033	330694	slc7a14a	Decrease
ENSDARG00000010957	550.448	-0.680167	0.223169	-3.04777	0.00230546	0.017874	780228	mpp2b	Decrease
ENSDARG00000010958	66.9717	-2.61026	0.61525	-4.2426	2.20949e-05	0.000400178	249249	glmnb	Decrease
ENSDARG00000011065	2892.6	-0.728836	0.112337	-6.48796	8.70079e-11	6.56227e-09	170069	camk2b1	Decrease
ENSDARG00000011088	778.359	-0.797868	0.17632	-4.52511	6.03654e-06	0.000132657	110497	si:ch211-288d18.1	Decrease
ENSDARG00000011171	678.487	-1.16484	0.216591	-5.37806	7.52929e-08	3.01813e-06	923922	TENM2	Decrease
ENSDARG00000011257	288.971	-0.891024	0.274832	-3.24207	0.00118664	0.0107497	447842	enpp2	Decrease
ENSDARG00000011487	180.47	-0.801093	0.332249	-2.41112	0.0159035	0.0762961	148097	gnaq	Decrease
ENSDARG00000011519	401.828	-1.21263	0.26256	-4.6185	3.86526e-06	9.14399e-05	202220	myl4	Decrease
ENSDARG00000011640	703.223	-3.4025	0.775012	-4.39025	1.13222e-05	0.000226298	1052739	syt5b	Decrease
ENSDARG00000011672	1094.12	-0.60749	0.152303	-3.98871	6.64347e-05	0.001012	565751	sema3b	Decrease
ENSDARG00000011693	110.163	-2.89285	0.476932	-6.06553	1.3152e-09	8.04205e-08	716381	ttc36	Decrease
ENSDARG00000011797	437.623	-0.670429	0.22454	-2.98579	0.00282849	0.0209461	804301	tent5bb	Decrease
ENSDARG00000011862	96.8608	-1.09613	0.456591	-2.40068	0.0163646	0.0781099	690033	inaa	Decrease
ENSDARG00000011879	89.8024	-1.32652	0.513091	-2.58534	0.00972818	0.0529885	840244	foxn1	Decrease
ENSDARG00000011929	52.7843	-1.51979	0.675855	-2.24869	0.0245323	0.105112	140322	plp1b	Decrease
ENSDARG00000011941	1112.25	-0.640264	0.158034	-4.05142	5.09083e-05	0.000804351	246132	bmpr2a	Decrease
ENSDARG00000011956	603.119	-0.629572	0.187413	-3.35927	0.000781479	0.00762321	216891	dlx4a	Decrease
ENSDARG00000011983	527.719	-1.78588	0.259519	-6.88148	5.92358e-12	5.69875e-10	363099	zgc:136908	Decrease
ENSDARG00000011989	961.618	-2.13456	0.597482	-3.57259	0.000353466	0.00406327	171838	crx	Decrease
ENSDARG00000012016	288.929	-0.613554	0.259324	-2.36597	0.0179827	0.0836204	340834	hpgd	Decrease
ENSDARG00000012019	1304.04	-0.95742	0.138713	-6.90215	5.12202e-12	4.94961e-10	653830	glra1	Decrease
ENSDARG00000012071	214.84	-1.07816	0.310751	-3.46952	0.000521391	0.00550538	509446	angptl1a	Decrease
ENSDARG00000012125	17.3234	-3.991	1.31407	-3.03713	0.00238845	0.0183726	910769	cnga1b	Decrease
ENSDARG00000012126	395.476	-2.69149	0.726367	-3.70541	0.000211049	0.00265687	930367	zgc:109965	Decrease
ENSDARG00000012269	203.93	-0.670139	0.321794	-2.08251	0.0372961	0.141932	457879	clcn1b	Decrease
ENSDARG00000012311	685.847	-1.00379	0.176395	-5.69057	1.26619e-08	6.1591e-07	118965	myoz2a	Decrease
ENSDARG00000012366	565.924	-1.35784	0.248245	-5.46976	4.50637e-08	1.9042e-06	145708	fbp2	Decrease
ENSDARG00000012367	245.575	-0.794562	0.297326	-2.67236	0.00753199	0.0439447	455485	trim46a	Decrease
ENSDARG00000012397	1304.15	-0.605239	0.140639	-4.30348	1.68134e-05	0.00031841	898794	eya4	Decrease
ENSDARG00000012405	114074	-0.641773	0.0814199	-7.88226	3.21506e-15	5.61236e-13	216197	col1a1a	Decrease
ENSDARG00000012422	11740.1	-0.955894	0.118243	-8.08418	6.25834e-16	1.26606e-13	819685	col11a2	Decrease
ENSDARG00000012468	339.613	-0.605888	0.239343	-2.53146	0.0113588	0.059375	150373	aacs	Decrease
ENSDARG00000012504	357.956	-1.96838	0.303012	-6.49604	8.24622e-11	6.2872e-09	119473	rlbp1a	Decrease
ENSDARG00000012535	30.7207	-2.96158	0.988791	-2.99515	0.00274308	0.0204716	1141598	epx	Decrease
ENSDARG00000012610	137.621	-3.32743	0.512357	-6.49437	8.33819e-11	6.33293e-09	307005	saga	Decrease
ENSDARG00000012667	2175.95	-0.838164	0.157563	-5.31955	1.04023e-07	4.00654e-06	530403	tfap2b	Decrease
ENSDARG00000012776	315.475	-0.896209	0.27217	-3.29283	0.000991856	0.00927017	130060	smarca1	Decrease
ENSDARG00000012833	366.139	-0.771894	0.253716	-3.04236	0.00234735	0.0181208	609624	foxn3	Decrease
ENSDARG00000012944	144550	-0.629533	0.0802495	-7.8447	4.33982e-15	7.39684e-13	122273	myhz2	Decrease
ENSDARG00000013000	546.928	-0.71243	0.220364	-3.23297	0.00122508	0.0110263	36771	ppfia2	Decrease
ENSDARG00000013005	104.014	-1.27218	0.439433	-2.89506	0.00379091	0.0262082	1025917	opcml	Decrease
ENSDARG00000013057	1015.94	-0.746723	0.15273	-4.88917	1.01264e-06	2.88416e-05	194751	hoxb5a	Decrease
ENSDARG00000013134	47.3003	-1.70701	0.625004	-2.73121	0.0063103	0.0386827	627206	prph2la	Decrease
ENSDARG00000013292	259.458	-0.821105	0.295663	-2.77717	0.00548352	0.0348083	508722	tmem179aa	Decrease
ENSDARG00000013293	320.238	-0.613292	0.246868	-2.48429	0.0129811	0.0660374	329458	crispld1b	Decrease
ENSDARG00000013414	778.27	-0.968368	0.202339	-4.78587	1.70246e-06	4.5272e-05	34870	lin7a	Decrease
ENSDARG00000013615	4428.3	-0.837699	0.112157	-7.46902	8.07936e-14	1.13562e-11	536143	pbx3b	Decrease
ENSDARG00000013669	681.45	-0.991197	0.201338	-4.92306	8.52025e-07	2.48557e-05	606739	napba	Decrease
ENSDARG00000013687	144.547	-1.14312	0.373916	-3.05716	0.00223442	0.0174544	1101674	cilp2	Decrease
ENSDARG00000013749	1265.17	-0.996656	0.139542	-7.14235	9.17504e-13	1.01848e-10	880752	slc25a55b	Decrease
ENSDARG00000013813	214.937	-0.876612	0.346888	-2.52708	0.0115017	0.0599195	158984	fam219ab	Decrease
ENSDARG00000013838	3357.67	-0.666954	0.111208	-5.99735	2.00561e-09	1.17971e-07	901853	sulf2b	Decrease
ENSDARG00000014053	1049.03	-1.02079	0.176415	-5.7863	7.19535e-09	3.78035e-07	924459	olfm1b	Decrease
ENSDARG00000014068	1612.87	-0.656182	0.177056	-3.70607	0.000210501	0.00265221	364459	pgam1b	Decrease
ENSDARG00000014081	343.628	-0.757717	0.2861	-2.64843	0.00808662	0.0461733	489743	fam184a	Decrease
ENSDARG00000014091	389.48	-0.64737	0.223088	-2.90185	0.0037096	0.0257532	683395	osr1	Decrease
ENSDARG00000014179	1729.08	-0.604464	0.133112	-4.54103	5.59802e-06	0.000124537	881419	pfkma	Decrease
ENSDARG00000014215	449.468	-1.09609	0.310376	-3.53149	0.000413228	0.00459411	719326	cdh13	Decrease
ENSDARG00000014233	148.633	-1.31669	0.35539	-3.70492	0.00021146	0.00265965	653294	sept8b	Decrease
ENSDARG00000014273	1378.89	-0.760228	0.15455	-4.91897	8.69989e-07	2.52776e-05	388577	camk2d2	Decrease
ENSDARG00000014287	1184.55	-0.69197	0.187065	-3.69909	0.000216372	0.00270884	797902	eno2	Decrease
ENSDARG00000014302	254.361	-0.80922	0.280638	-2.88351	0.00393275	0.0269649	326150	brinp2	Decrease
ENSDARG00000014496	450.888	-0.588927	0.241911	-2.43448	0.0149134	0.0728374	475987	trpv6	Decrease
ENSDARG00000014673	765.909	-0.615191	0.173568	-3.54438	0.000393531	0.00440682	714439	fzd9b	Decrease
ENSDARG00000014675	259.406	-0.794725	0.268528	-2.95956	0.00308074	0.0223981	790172	efna3a	Decrease
ENSDARG00000014746	2914.58	-1.03541	0.143175	-7.23181	4.76614e-13	5.73154e-11	197831	rbfox1	Decrease
ENSDARG00000014792	495.474	-0.73608	0.203606	-3.61521	0.000300101	0.0035575	1050947	lrrc4bb	Decrease
ENSDARG00000014840	205.707	-6.37107	2.32002	-2.74613	0.00603026	0.0375197	668113	prph2b	Decrease
ENSDARG00000014871	1057.11	-1.00755	0.207376	-4.85856	1.18243e-06	3.28559e-05	204694	syngr3a	Decrease
ENSDARG00000014891	2143.92	-0.617632	0.133062	-4.64169	3.45577e-06	8.321e-05	872925	robo2	Decrease
ENSDARG00000014962	803.69	-0.684701	0.165795	-4.12981	3.63063e-05	0.000609687	166764	ppp3cca	Decrease
ENSDARG00000014973	192.634	-0.790905	0.339298	-2.331	0.0197532	0.0894326	1072763	ntng1a	Decrease
ENSDARG00000014976	641.808	-0.728463	0.185073	-3.93608	8.28222e-05	0.00121297	406831	lims2	Decrease
ENSDARG00000015002	568.226	-0.669522	0.199205	-3.36097	0.000776707	0.00758691	974269	cdh4	Decrease
ENSDARG00000015003	887.526	-0.631901	0.175097	-3.60887	0.000307535	0.00362774	896925	arhgap4b	Decrease
ENSDARG00000015053	916.425	-0.68575	0.163267	-4.20016	2.66721e-05	0.000471302	38110	grip1	Decrease
ENSDARG00000015174	1338.05	-0.816231	0.182367	-4.47576	7.61391e-06	0.000161579	1051258	atp6v0a1b	Decrease
ENSDARG00000015240	270.623	-0.813854	0.33149	-2.45514	0.014083	0.0698056	986408	cdkl5	Decrease
ENSDARG00000015266	4766.21	-0.808078	0.110066	-7.34177	2.10788e-13	2.71591e-11	350638	mab21l2	Decrease
ENSDARG00000015337	312.579	-0.866815	0.250922	-3.45453	0.000551261	0.00575783	549248	comta	Decrease
ENSDARG00000015349	370.885	-1.58257	0.31898	-4.96135	7.00058e-07	2.10465e-05	108735	mfge8a	Decrease
ENSDARG00000015399	436.165	-0.711089	0.215337	-3.30222	0.000959236	0.00905917	724282	foxf1	Decrease
ENSDARG00000015506	580.898	-0.699689	0.188411	-3.71363	0.000204306	0.00258771	377874	pibf1	Decrease
ENSDARG00000015531	122.873	-2.1285	0.422874	-5.03341	4.81821e-07	1.53601e-05	269870	slc4a8	Decrease
ENSDARG00000015537	2111.52	-0.611174	0.153399	-3.9842	6.77067e-05	0.00102776	1067346	gad2	Decrease
ENSDARG00000015566	1770.42	-0.722468	0.12672	-5.70131	1.18891e-08	5.83565e-07	604281	dnmt3ab	Decrease
ENSDARG00000015623	39.2012	-1.57005	0.729408	-2.1525	0.0313579	0.125204	748	ada2b	Decrease
ENSDARG00000015793	958.938	-0.614114	0.171132	-3.58853	0.000332548	0.00387841	84902	creb3l1	Decrease
ENSDARG00000015854	696.037	-0.899968	0.180202	-4.99422	5.90725e-07	1.81286e-05	698924	chata	Decrease
ENSDARG00000015905	778.926	-0.770471	0.193563	-3.98047	6.87795e-05	0.00104004	155872	lztr1	Decrease
ENSDARG00000015931	1460.02	-0.908125	0.200795	-4.52264	6.10718e-06	0.000133802	3484	snap91b	Decrease
ENSDARG00000016081	242.148	-1.17745	0.324733	-3.62591	0.000287943	0.00343028	307385	cldn15la	Decrease
ENSDARG00000016238	824.574	-0.591643	0.166426	-3.55498	0.000378001	0.00427493	896640	arl6ip5b	Decrease
ENSDARG00000016301	2196.29	-0.810248	0.146552	-5.52876	3.2251e-08	1.41603e-06	376857	zgc:65894	Decrease
ENSDARG00000016311	537.779	-0.663809	0.201237	-3.29865	0.000971518	0.00912371	241617	dock9b	Decrease
ENSDARG00000016460	311.161	-0.881325	0.299635	-2.94132	0.00326813	0.0233549	587906	fut9a	Decrease
ENSDARG00000016480	52.8289	-2.4744	0.681349	-3.63162	0.000281646	0.00337009	192923	slc17a7a	Decrease
ENSDARG00000016531	217.673	-0.679202	0.303922	-2.23479	0.025431	0.107958	640821	klhl4	Decrease
ENSDARG00000016545	454.798	-0.902967	0.22298	-4.04955	5.13167e-05	0.000809622	550980	CRAT	Decrease
ENSDARG00000016584	339.197	-0.765969	0.273166	-2.80404	0.00504667	0.0327262	598887	rgs7a	Decrease
ENSDARG00000016611	177.381	-0.640689	0.32006	-2.00178	0.0453084	0.162456	412850	scrn3	Decrease
ENSDARG00000016667	365.855	-0.915558	0.269591	-3.39609	0.000683547	0.0068532	822696	gabbr1b	Decrease
ENSDARG00000016695	173.736	-1.26542	0.331086	-3.82201	0.000132366	0.00179075	139537	p2rx1	Decrease
ENSDARG00000016718	703.041	-0.617125	0.18426	-3.3492	0.000810442	0.00785048	927102	mmp11b	Decrease
ENSDARG00000016739	219.951	-0.817771	0.293012	-2.79091	0.00525595	0.0337397	71967	lrrc4cb	Decrease
ENSDARG00000016742	118.192	-1.03446	0.438709	-2.35796	0.0183758	0.0849558	922500	rgs7bpb	Decrease
ENSDARG00000016854	80.7494	-2.34556	0.578821	-4.0523	5.07167e-05	0.000801948	771445	neurod2	Decrease
ENSDARG00000016875	1880.74	-0.599057	0.142773	-4.19588	2.71817e-05	0.000479132	197216	gys1	Decrease
ENSDARG00000017007	636.401	-0.804532	0.18265	-4.40477	1.05897e-05	0.000214229	402379	nr4a2a	Decrease
ENSDARG00000017086	661.308	-0.586765	0.192091	-3.05462	0.00225349	0.0175653	136813	asb12a	Decrease
ENSDARG00000017162	406.297	-0.797606	0.254054	-3.13951	0.00169231	0.0141054	531057	kif3ca	Decrease
ENSDARG00000017195	827.757	-0.597404	0.187137	-3.19233	0.0014113	0.0122785	303436	foxf2a	Decrease
ENSDARG00000017229	343.037	-0.797781	0.297672	-2.68007	0.0073607	0.0432961	1009491	megf10	Decrease
ENSDARG00000017294	729.318	-0.64755	0.193834	-3.34074	0.000835542	0.00804914	242886	gnai2b	Decrease
ENSDARG00000017366	600.133	-0.635958	0.184799	-3.44135	0.000578815	0.00596053	10777	prdm4	Decrease
ENSDARG00000017391	46.2057	-1.79701	0.742346	-2.42071	0.0154901	0.0748116	162395	unc13ba	Decrease
ENSDARG00000017429	218.388	-1.1523	0.347754	-3.31354	0.000921237	0.00875762	726299	sphkap	Decrease
ENSDARG00000017437	26.8089	-1.64051	0.813499	-2.01661	0.0437358	0.158664	514182	adcy3b	Decrease
ENSDARG00000017441	134974	-0.598622	0.0814607	-7.3486	2.00297e-13	2.61182e-11	376584	mylz3	Decrease
ENSDARG00000017446	179.423	-1.17293	0.384574	-3.04995	0.00228878	0.0177828	1132106	camk1db	Decrease
ENSDARG00000017466	437.969	-1.41722	0.286627	-4.94449	7.63426e-07	2.27306e-05	415119	ncam2	Decrease
ENSDARG00000017474	203.995	-0.651628	0.324977	-2.00515	0.0449466	0.161686	82304	zgc:110699	Decrease
ENSDARG00000017532	47.6911	-1.4029	0.61187	-2.2928	0.0218595	0.0966442	498453	kif25	Decrease
ENSDARG00000017615	198.827	-0.745948	0.304025	-2.45357	0.0141446	0.0700305	1010936	tlx3b	Decrease
ENSDARG00000017653	13.3	-3.65161	1.38425	-2.63797	0.00834045	0.0470885	303621	rgs13	Decrease
ENSDARG00000017780	1039.68	-0.771921	0.216948	-3.55809	0.00037356	0.00423355	329849	rorcb	Decrease
ENSDARG00000018032	589.428	-0.633607	0.186302	-3.40097	0.000671472	0.00675404	239952	scn8ab	Decrease
ENSDARG00000018066	133.57	-1.13388	0.397607	-2.85177	0.00434769	0.0291898	1045688	ptchd1	Decrease
ENSDARG00000018069	254.853	-0.612874	0.272184	-2.25169	0.024342	0.104566	694584	rdh12	Decrease
ENSDARG00000018146	497.582	-0.657814	0.254726	-2.58243	0.00981061	0.0533435	985066	gpx1a	Decrease
ENSDARG00000018259	6322.09	-0.852518	0.145612	-5.85474	4.7775e-09	2.59834e-07	791114	atp1a3a	Decrease
ENSDARG00000018263	77.2574	-2.37403	0.573877	-4.13682	3.52147e-05	0.000593658	367017	pdia2	Decrease
ENSDARG00000018266	953.959	-1.45119	0.183283	-7.91778	2.41789e-15	4.32543e-13	510523	mthfd1a	Decrease
ENSDARG00000018270	620.654	-0.675025	0.213237	-3.16561	0.0015476	0.0132044	147359	olfm1a	Decrease
ENSDARG00000018351	112.797	-2.07597	0.439131	-4.72745	2.27356e-06	5.85874e-05	142020	hpda	Decrease
ENSDARG00000018383	190.665	-1.21009	0.343034	-3.52761	0.000419325	0.00464757	410968	frzb	Decrease
ENSDARG00000018478	52.3805	-2.84194	0.786216	-3.61471	0.000300683	0.00356049	306141	agxtb	Decrease
ENSDARG00000018530	16.8125	-7.51068	1.91955	-3.91273	9.12578e-05	0.00132132	569762	mapkapk2b	Decrease
ENSDARG00000018619	137.157	-0.79433	0.361589	-2.19678	0.0280363	0.115375	295947	cers4b	Decrease
ENSDARG00000018809	233.567	-0.781701	0.321463	-2.4317	0.0150284	0.0732653	331099	abhd3	Decrease
ENSDARG00000018896	504.772	-1.0161	0.230847	-4.40163	1.0744e-05	0.000215737	238358	mmp24	Decrease
ENSDARG00000018921	464.144	-0.683279	0.222588	-3.06971	0.00214268	0.0168963	490986	lratd1	Decrease
ENSDARG00000019063	351.655	-1.13262	0.276512	-4.09612	4.2014e-05	0.000690011	639931	fat1b	Decrease
ENSDARG00000019185	296.165	-0.759289	0.261031	-2.90881	0.00362808	0.0253007	420606	slain1a	Decrease
ENSDARG00000019213	1199.9	-0.687275	0.15125	-4.54397	5.52051e-06	0.000123066	646165	CTBP1	Decrease
ENSDARG00000019302	828.505	-0.726933	0.175193	-4.14933	3.33449e-05	0.00057013	1096321	mid1ip1b	Decrease
ENSDARG00000019304	404.896	-0.846424	0.288248	-2.93644	0.00332	0.0236475	959767	phactr3b	Decrease
ENSDARG00000019316	230.202	-0.833045	0.292371	-2.84928	0.00438189	0.0293654	433002	fer1l6	Decrease
ENSDARG00000019365	185.569	-0.853565	0.324047	-2.63408	0.00843668	0.0475079	966298	krt99	Decrease
ENSDARG00000019451	352.83	-0.658695	0.248326	-2.65254	0.00798885	0.0457962	707522	pcsk2	Decrease
ENSDARG00000019516	195.782	-0.624547	0.306736	-2.03611	0.0417396	0.153265	261087	sp7	Decrease
ENSDARG00000019566	3061.09	-1.16642	0.135771	-8.5911	8.61376e-18	2.27382e-15	405404	neurod1	Decrease
ENSDARG00000019686	13.8579	-5.76975	1.8322	-3.14909	0.00163778	0.0137515	1149587	fgl2b	Decrease
ENSDARG00000019752	59.4958	-5.31745	2.09215	-2.54162	0.0110339	0.0581543	157533	rom1a	Decrease
ENSDARG00000019782	18.0861	-3.7045	1.49093	-2.4847	0.0129662	0.0660079	409256	impg2a	Decrease
ENSDARG00000019856	4268.26	-0.781747	0.118839	-6.57821	4.76131e-11	3.88918e-09	419499	atp1a1b	Decrease
ENSDARG00000019902	707.333	-3.28977	0.938433	-3.5056	0.000455573	0.00496793	476284	rcvrn2	Decrease
ENSDARG00000019945	654.584	-0.836168	0.196157	-4.26275	2.01926e-05	0.000371044	387333	ptprdb	Decrease
ENSDARG00000019961	830.125	-0.71803	0.190355	-3.77206	0.000161905	0.00213148	503526	znf513a	Decrease
ENSDARG00000020007	51642	-0.623952	0.078886	-7.90954	2.58337e-15	4.58358e-13	804195	col1a2	Decrease
ENSDARG00000020057	822.674	-0.586828	0.163193	-3.59591	0.000323256	0.00379166	432927	bmpr2b	Decrease
ENSDARG00000020072	2014.18	-0.6604	0.159052	-4.15211	3.29418e-05	0.000566368	934689	thbs4b	Decrease
ENSDARG00000020084	223.317	-1.1146	0.29115	-3.82828	0.000129042	0.00175459	478925	tg	Decrease
ENSDARG00000020102	20.8784	-2.31196	0.952282	-2.42781	0.0151902	0.0739075	949723	kctd16b	Decrease
ENSDARG00000020176	150.076	-0.779767	0.374478	-2.08228	0.0373173	0.141988	829151	zbtb22a	Decrease
ENSDARG00000020191	56.7542	-1.85651	0.727769	-2.55096	0.0107425	0.0570073	987430	ppef1	Decrease
ENSDARG00000020212	340.854	-1.05044	0.277903	-3.77989	0.000156895	0.00207209	80417	slc1a1	Decrease
ENSDARG00000020231	234.46	-0.769786	0.294966	-2.60974	0.00906106	0.0501626	600833	mapre3a	Decrease
ENSDARG00000020239	864.571	-0.811633	0.180876	-4.48723	7.21567e-06	0.000154338	599119	lpin1	Decrease
ENSDARG00000020279	446.727	-0.641104	0.219448	-2.92143	0.00348424	0.024479	270373	efcab7	Decrease
ENSDARG00000020292	150.301	-1.33981	0.405471	-3.30432	0.000952079	0.0090073	571131	si:ch211-254n4.3	Decrease
ENSDARG00000020450	148.839	-1.189	0.40824	-2.91251	0.0035854	0.0250684	797781	cacng8a	Decrease
ENSDARG00000020475	496.657	-0.853305	0.208291	-4.0967	4.19074e-05	0.000688784	1129128	znrf1	Decrease
ENSDARG00000020544	147.14	-0.899544	0.411609	-2.18543	0.028857	0.117701	965411	rem1	Decrease
ENSDARG00000020581	456.835	-0.985653	0.229375	-4.29712	1.73033e-05	0.000326257	601187	otofb	Decrease
ENSDARG00000020602	160.116	-4.68616	1.82925	-2.5618	0.0104133	0.0557469	325208	grk7a	Decrease
ENSDARG00000020609	4742.33	-0.623563	0.12623	-4.9399	7.81623e-07	2.32175e-05	501545	snap25a	Decrease
ENSDARG00000020744	21.2305	-2.10045	0.927357	-2.26498	0.0235138	0.101857	599065	bdkrb1	Decrease
ENSDARG00000020758	157.676	-0.705706	0.352151	-2.00399	0.0450711	0.161981	994694	tmem178	Decrease
ENSDARG00000020764	229.329	-1.10603	0.342729	-3.22713	0.00125039	0.0111889	889030	slmapb	Decrease
ENSDARG00000020794	714.251	-1.63078	0.178897	-9.11573	7.81406e-20	2.45135e-17	340157	neurod6b	Decrease
ENSDARG00000020795	2231.03	-0.658038	0.134418	-4.89546	9.80761e-07	2.80073e-05	757874	rac3b	Decrease
ENSDARG00000020798	758.957	-0.691567	0.186834	-3.7015	0.00021433	0.0026895	811943	necap1	Decrease
ENSDARG00000020814	37.7812	-2.81561	0.812667	-3.46466	0.000530909	0.00559224	271331	faimb	Decrease
ENSDARG00000020857	171.156	-0.86562	0.376336	-2.30013	0.0214411	0.0950857	370864	ccdc149b	Decrease
ENSDARG00000020901	288.933	-1.18989	0.286355	-4.1553	3.24864e-05	0.000559428	630709	gabrp	Decrease
ENSDARG00000021143	3042.01	-0.590833	0.107238	-5.50957	3.59705e-08	1.55238e-06	524469	rtn1b	Decrease
ENSDARG00000021151	510.867	-0.724678	0.220337	-3.28895	0.00100563	0.00937466	584319	ptpreb	Decrease
ENSDARG00000021163	1542.62	-0.796575	0.150932	-5.27771	1.30807e-07	4.95009e-06	788809	thrb	Decrease
ENSDARG00000021241	40.2359	-1.6497	0.707279	-2.33246	0.0196767	0.0892322	920985	zgc:165604	Decrease
ENSDARG00000021345	40.3362	-3.2396	0.993666	-3.26025	0.00111315	0.0102272	508086	prph2lb	Decrease
ENSDARG00000021352	674.413	-0.990966	0.219849	-4.50748	6.56011e-06	0.000142427	662419	gria1a	Decrease
ENSDARG00000021405	273.434	-1.93209	0.36696	-5.26513	1.40089e-07	5.27367e-06	116012	chd3	Decrease
ENSDARG00000021573	13.1813	-4.63609	1.55846	-2.97479	0.00293188	0.0215552	896426	slc16a7	Decrease
ENSDARG00000021595	588.597	-1.2788	0.231249	-5.52996	3.20309e-08	1.40923e-06	418	lhfpl3	Decrease
ENSDARG00000021607	755.409	-0.700756	0.219439	-3.19339	0.00140611	0.012242	272327	negr1	Decrease
ENSDARG00000021789	1486.07	-0.728027	0.133726	-5.44418	5.20437e-08	2.16226e-06	533070	myoc	Decrease
ENSDARG00000022176	208.117	-1.01015	0.384287	-2.62863	0.0085729	0.0480924	460887	IGLON5	Decrease
ENSDARG00000022218	115.47	-0.830822	0.407263	-2.04002	0.0413488	0.152321	939458	uck1	Decrease
ENSDARG00000022378	146.376	-0.714518	0.357624	-1.99796	0.0457212	0.163422	934767	mtmr1b	Decrease
ENSDARG00000022437	362.597	-1.13296	0.23843	-4.75175	2.01666e-06	5.27205e-05	741031	cd81b	Decrease
ENSDARG00000022650	891.115	-0.707504	0.176883	-3.99984	6.33849e-05	0.000974261	516610	cyp2ad3	Decrease
ENSDARG00000022810	657.904	-0.807108	0.183348	-4.40204	1.07236e-05	0.000215727	297964	fzr1b	Decrease
ENSDARG00000022971	209.917	-1.13489	0.392162	-2.89393	0.00380456	0.0262698	367647	epha6	Decrease
ENSDARG00000023082	744.85	-2.02456	0.218256	-9.27608	1.75833e-20	6.13886e-18	807411	krt1-19d	Decrease
ENSDARG00000023181	139.371	-2.23476	0.455731	-4.90368	9.40581e-07	2.71103e-05	339207	pcp4l1	Decrease
ENSDARG00000023228	1750.36	-0.858314	0.142542	-6.0215	1.72812e-09	1.0362e-07	507938	vsnl1a	Decrease
ENSDARG00000023267	266.519	-0.683374	0.289175	-2.36318	0.0181186	0.0841442	132438	atad1a	Decrease
ENSDARG00000023445	1097.76	-0.880758	0.198733	-4.43187	9.34196e-06	0.000193139	911913	atp2b3b	Decrease
ENSDARG00000023600	586.175	-0.674103	0.230713	-2.92183	0.00347981	0.0244559	377696	sh3gl2a	Decrease
ENSDARG00000023609	141.96	-1.82815	0.416669	-4.38753	1.14647e-05	0.000227883	976268	AL845324.1	Decrease
ENSDARG00000023683	78.4797	-2.47758	0.645544	-3.83797	0.000124055	0.0017017	568801	cacna1fb	Decrease
ENSDARG00000023771	224.829	-1.23985	0.400043	-3.0993	0.00193977	0.0156906	263600	gabrb3	Decrease
ENSDARG00000023840	169.832	-0.950342	0.343973	-2.76284	0.00573012	0.0360146	899610	pfkfb2a	Decrease
ENSDARG00000024006	45.4399	-1.36629	0.662045	-2.06374	0.0390427	0.146468	283792	rprmb	Decrease
ENSDARG00000024017	201.116	-1.04491	0.309813	-3.37272	0.000744298	0.00733655	590960	mdga2a	Decrease
ENSDARG00000024030	209.454	-0.74483	0.355775	-2.09354	0.0363006	0.13895	179056	angptl2a	Decrease
ENSDARG00000024032	22.4101	-2.705	1.00163	-2.70061	0.00692126	0.0414089	608062	coch	Decrease
ENSDARG00000024189	36.7257	-1.83777	0.712259	-2.58021	0.00987417	0.0535565	498122	pnocb	Decrease
ENSDARG00000024195	618.119	-0.88634	0.193911	-4.57086	4.85725e-06	0.000111495	498322	znf395b	Decrease
ENSDARG00000024229	213.508	-0.841714	0.297883	-2.82565	0.00471847	0.0310538	1123431	ubl7a	Decrease
ENSDARG00000024299	592.114	-0.636177	0.230244	-2.76305	0.00572637	0.0360014	104258	c1qtnf4	Decrease
ENSDARG00000024492	13212.8	-0.784498	0.113389	-6.91862	4.56061e-12	4.4468e-10	812139	col9a2	Decrease
ENSDARG00000024588	191.449	-0.754362	0.320164	-2.35618	0.0184641	0.0852547	1097680	gpc5b	Decrease
ENSDARG00000024619	373.351	-0.941179	0.27761	-3.39029	0.000698199	0.00696462	813397	foxo6b	Decrease
ENSDARG00000024847	202.927	-1.41597	0.336723	-4.20514	2.60923e-05	0.000462567	265410	col5a2b	Decrease
ENSDARG00000024865	1359.97	-0.64924	0.160289	-4.05043	5.1124e-05	0.00080717	1015462	dscama	Decrease
ENSDARG00000025089	353.526	-0.930576	0.244244	-3.81003	0.000138951	0.0018676	703491	loxl4	Decrease
ENSDARG00000025106	1197.68	-0.894701	0.162395	-5.50942	3.60019e-08	1.55238e-06	638415	ppp3cb	Decrease
ENSDARG00000025108	231.546	-0.612087	0.302252	-2.02509	0.0428583	0.156312	567296	magixa	Decrease
ENSDARG00000025206	297.244	-0.652999	0.255631	-2.55446	0.0106352	0.056521	892827	syt2a	Decrease
ENSDARG00000025275	33.7988	-2.02307	0.847877	-2.38604	0.0170307	0.0804028	167163	gbgt1l1	Decrease
ENSDARG00000025301	8135.82	-0.823306	0.0891573	-9.23431	2.5995e-20	8.65672e-18	187484	gfap	Decrease
ENSDARG00000025325	224.818	-1.00568	0.315795	-3.18459	0.00144958	0.012551	347745	ccsapa	Decrease
ENSDARG00000025478	24.2706	-2.02918	0.864702	-2.34668	0.0189417	0.0866831	853761	gipr	Decrease
ENSDARG00000025504	34.518	-1.87935	0.812127	-2.31411	0.0206615	0.0925528	834033	gucy2f	Decrease
ENSDARG00000025595	127.396	-0.834969	0.386031	-2.16296	0.0305444	0.12287	859349	agmo	Decrease
ENSDARG00000025667	80.4477	-1.26536	0.537647	-2.35352	0.0185966	0.0855924	819266	adgrb2	Decrease
ENSDARG00000025728	957.235	-2.19743	0.810674	-2.71062	0.00671585	0.0404467	168698	grin1b	Decrease
ENSDARG00000025891	804.236	-0.767571	0.171162	-4.48446	7.30975e-06	0.000156042	401396	shox	Decrease
ENSDARG00000025974	74.6185	-0.970409	0.494903	-1.96081	0.0499015	0.174417	280601	magi3b	Decrease
ENSDARG00000025983	244.602	-0.74604	0.343331	-2.17295	0.0297843	0.120664	512013	l3mbtl3	Decrease
ENSDARG00000026028	272.887	-0.865126	0.279577	-3.09441	0.00197205	0.0158629	416044	ankrd44	Decrease
ENSDARG00000026048	1206.84	-1.31026	0.150264	-8.71976	2.7879e-18	7.63884e-16	172162	tsc1a	Decrease
ENSDARG00000026084	81.9299	-1.11076	0.472679	-2.34993	0.0187768	0.0861654	283212	si:dkey-43k4.5	Decrease
ENSDARG00000026247	142.795	-1.16153	0.453571	-2.56084	0.0104418	0.0558359	737417	insyn1	Decrease
ENSDARG00000026248	11.3951	-3.33103	1.60175	-2.07961	0.0375609	0.142598	889227	slc1a7b	Decrease
ENSDARG00000026325	218.206	-0.812415	0.294819	-2.75564	0.00585768	0.0366287	536813	mmp11a	Decrease
ENSDARG00000026484	349.878	-0.831912	0.236507	-3.5175	0.000435629	0.00478904	489723	rab15	Decrease
ENSDARG00000026499	170.986	-0.837922	0.339358	-2.46914	0.0135438	0.0680946	1005250	ppm1e	Decrease
ENSDARG00000026753	131.836	-1.05233	0.414352	-2.5397	0.0110948	0.0584004	835633	grik4	Decrease
ENSDARG00000026796	189.039	-1.10758	0.435585	-2.54273	0.010999	0.0580129	515770	grm1a	Decrease
ENSDARG00000026820	156.232	-2.11204	0.512605	-4.12021	3.78531e-05	0.000631254	161380	gucy2d	Decrease
ENSDARG00000026834	825.754	-0.779278	0.175795	-4.43289	9.29783e-06	0.000192856	231363	cdr2l	Decrease
ENSDARG00000026840	46.2295	-1.97421	0.766401	-2.57595	0.00999654	0.0540436	776342	arhgap23b	Decrease
ENSDARG00000026855	22.675	-2.67469	1.09631	-2.43973	0.0146983	0.0720797	18834	cacna2d4a	Decrease
ENSDARG00000026979	401.828	-1.34241	0.235929	-5.68987	1.27139e-08	6.16903e-07	154548	krt1-c5	Decrease
ENSDARG00000027041	1858.74	-0.61953	0.156811	-3.95081	7.78864e-05	0.00115396	976962	pcdh17	Decrease
ENSDARG00000027065	1118.1	-1.27074	0.169469	-7.49837	6.46149e-14	9.14153e-12	966438	slc38a3a	Decrease
ENSDARG00000027079	287.785	-0.621234	0.268854	-2.31067	0.0208509	0.0932134	433850	znf804a	Decrease
ENSDARG00000027153	33.6044	-3.33234	0.817725	-4.07514	4.59874e-05	0.00074116	1014318	gabrr3a	Decrease
ENSDARG00000027236	467.65	-4.86802	1.54568	-3.14944	0.00163584	0.0137459	987394	rs1a	Decrease
ENSDARG00000027316	1538.41	-0.654786	0.131463	-4.98076	6.33363e-07	1.92553e-05	19888	tcp11l2	Decrease
ENSDARG00000027355	13315.5	-0.639465	0.0880904	-7.25919	3.89411e-13	4.78931e-11	350402	slc25a4	Decrease
ENSDARG00000027419	1199.76	-0.619439	0.181135	-3.41976	0.000626768	0.00636054	265907	gad1b	Decrease
ENSDARG00000027424	66.2231	-3.76553	1.65386	-2.27681	0.0227977	0.0995119	25074	slc25a3a	Decrease
ENSDARG00000027495	453.578	-2.11487	0.933123	-2.26644	0.0234242	0.10151	882874	elovl4b	Decrease
ENSDARG00000027497	159.629	-1.10497	0.377134	-2.92992	0.00339046	0.0239993	346973	mast1a	Decrease
ENSDARG00000027602	121.365	-1.13058	0.438065	-2.58085	0.00985564	0.0535211	830760	lrfn1	Decrease
ENSDARG00000027638	51.8581	-1.57463	0.672489	-2.34149	0.0192067	0.0876182	1013225	adra1ab	Decrease
ENSDARG00000027740	1631.28	-0.611009	0.130111	-4.69606	2.65233e-06	6.69141e-05	315693	adcyap1b	Decrease
ENSDARG00000027750	1752.53	-0.589702	0.179071	-3.29311	0.000990854	0.0092648	147236	dpp7	Decrease
ENSDARG00000027828	1961.85	-0.795649	0.173292	-4.59137	4.4035e-06	0.000101945	931122	grin1a	Decrease
ENSDARG00000027933	51.4486	-1.79009	0.616647	-2.90294	0.00369682	0.025689	568305	glis1b	Decrease
ENSDARG00000027940	104.429	-1.24235	0.454229	-2.73509	0.0062364	0.0384158	495638	kcnf1a	Decrease
ENSDARG00000027957	230.874	-1.13246	0.320755	-3.53062	0.00041459	0.00460217	311566	fgf12a	Decrease
ENSDARG00000028048	393.487	-0.917934	0.258414	-3.55219	0.000382041	0.00430488	223060	rdh8a	Decrease
ENSDARG00000028053	83.1211	-1.2668	0.482269	-2.62675	0.00862052	0.0482919	1036725	bmp1b	Decrease
ENSDARG00000028066	993.247	-1.13555	0.173597	-6.54131	6.09822e-11	4.88897e-09	959627	diras1a	Decrease
ENSDARG00000028118	1253.42	-0.99499	0.174346	-5.70697	1.15003e-08	5.65764e-07	843519	dscamb	Decrease
ENSDARG00000028213	25876.1	-0.596204	0.0894607	-6.66442	2.65705e-11	2.30058e-09	393563	ttn.2	Decrease
ENSDARG00000028257	130.797	-0.964547	0.398726	-2.41907	0.01556	0.0750474	934983	cyb561a3b	Decrease
ENSDARG00000028354	62.1527	-1.17609	0.558751	-2.10485	0.0353045	0.1361	496724	stxbp6l	Decrease
ENSDARG00000028396	2182.64	-0.972235	0.381792	-2.5465	0.0108808	0.0575154	263458	fkbp5	Decrease
ENSDARG00000028469	36.4849	-1.91602	0.759289	-2.52344	0.0116214	0.0604122	709351	rps6ka2	Decrease
ENSDARG00000028521	52.723	-1.63036	0.599548	-2.71931	0.00654184	0.0397431	184146	c1ql3b	Decrease
ENSDARG00000028552	221.75	-1.66019	0.326893	-5.0787	3.80019e-07	1.26341e-05	981376	plppr3b	Decrease
ENSDARG00000028664	163.682	-0.957041	0.450659	-2.12365	0.0336998	0.131609	497318	ahsa1a	Decrease
ENSDARG00000028857	112.23	-0.898108	0.449178	-1.99945	0.0455596	0.163113	181326	sgsm1a	Decrease
ENSDARG00000029057	317.934	-0.912332	0.260699	-3.49956	0.000466031	0.00505903	1092968	tm6sf2	Decrease
ENSDARG00000029105	349.485	-0.935291	0.240764	-3.88468	0.000102464	0.00146302	5722	ftr51	Decrease
ENSDARG00000029177	557.094	-0.590652	0.22118	-2.67046	0.00757482	0.0441358	1051343	lnx2a	Decrease
ENSDARG00000029239	223.071	-0.950706	0.356602	-2.66601	0.0076757	0.0445677	1124480	syt9b	Decrease
ENSDARG00000029250	184.207	-0.971165	0.319308	-3.04147	0.00235428	0.0181549	153073	poli	Decrease
ENSDARG00000029476	250.555	-0.829338	0.304308	-2.72532	0.00642385	0.0391692	202125	ldlra	Decrease
ENSDARG00000029482	123.87	-1.56989	0.538818	-2.91359	0.00357301	0.0249972	589201	ush2a	Decrease
ENSDARG00000029544	253.734	-0.707432	0.281767	-2.5107	0.0120492	0.0622176	491408	id2b	Decrease
ENSDARG00000029689	1088.41	-0.892042	0.202422	-4.40684	1.04891e-05	0.000212791	960090	tkta	Decrease
ENSDARG00000029995	1919.19	-0.776891	0.182232	-4.2632	2.01523e-05	0.000370618	97959	tnni2b.2	Decrease
ENSDARG00000030078	131.258	-0.773276	0.369914	-2.09042	0.0365801	0.139797	716588	glipr1b	Decrease
ENSDARG00000030097	146.183	-1.04886	0.352667	-2.97409	0.00293862	0.0215917	76480	sdcbp	Decrease
ENSDARG00000030106	842.55	-0.663787	0.21363	-3.10718	0.0018888	0.0153876	499099	stmn4	Decrease
ENSDARG00000030154	479.51	-0.928031	0.219598	-4.22603	2.37846e-05	0.0004269	527308	pak7	Decrease
ENSDARG00000030157	47.4837	-1.54436	0.753371	-2.04993	0.0403713	0.149919	195217	mybpc2a	Decrease
ENSDARG00000030215	2246.45	-7.12927	1.87661	-3.79902	0.000145271	0.00193868	798678	matn1	Decrease
ENSDARG00000030265	964.848	-0.696311	0.16757	-4.15535	3.24787e-05	0.000559428	668863	scdb	Decrease
ENSDARG00000030376	433.876	-1.16288	0.293738	-3.9589	7.52943e-05	0.00112092	384246	grin2bb	Decrease
ENSDARG00000030530	311.956	-0.801451	0.258373	-3.10192	0.00192271	0.0156022	494990	slc22a2	Decrease
ENSDARG00000030547	622.774	-0.697642	0.23506	-2.96794	0.00299806	0.0219316	902303	rnd1a	Decrease
ENSDARG00000030614	3217.37	-0.945036	0.162508	-5.81533	6.05159e-09	3.23439e-07	28920	syt1a	Decrease
ENSDARG00000030632	440.498	-1.11379	0.215652	-5.16474	2.40779e-07	8.57659e-06	987555	ccdc3b	Decrease
ENSDARG00000030733	349.408	-1.04254	0.250607	-4.16008	3.18135e-05	0.00054915	680041	b3gat2	Decrease
ENSDARG00000030750	28.52	-3.38396	1.03642	-3.26506	0.00109442	0.010068	1074215	gabrr3b	Decrease
ENSDARG00000030786	295.884	-0.740963	0.263811	-2.80868	0.00497443	0.032345	1139706	mpi	Decrease
ENSDARG00000030803	77.8179	-1.03521	0.517242	-2.0014	0.045349	0.162553	1004947	C10H21orf91	Decrease
ENSDARG00000030844	612.139	-1.11045	0.192827	-5.75878	8.47227e-09	4.36645e-07	520326	klf11a	Decrease
ENSDARG00000031049	250.527	-1.08418	0.309589	-3.50198	0.000461808	0.00502579	967713	igsf21a	Decrease
ENSDARG00000031283	1157.45	-0.807972	0.164876	-4.90049	9.55972e-07	2.74807e-05	788690	vamp1	Decrease
ENSDARG00000031343	1302.29	-0.696623	0.138131	-5.0432	4.57812e-07	1.46812e-05	316148	rab6bb	Decrease
ENSDARG00000031387	267.249	-0.677016	0.2935	-2.3067	0.0210715	0.0939861	1079835	cers4a	Decrease
ENSDARG00000031587	377.203	-0.652946	0.233534	-2.79593	0.00517505	0.0333887	528013	flvcr1	Decrease
ENSDARG00000031600	124.53	-1.03861	0.418629	-2.48099	0.013102	0.0664803	487653	rd3	Decrease
ENSDARG00000031647	318.921	-0.60413	0.244792	-2.46793	0.0135898	0.0681906	276533	stat2	Decrease
ENSDARG00000031649	115.588	-1.00988	0.45683	-2.21062	0.027062	0.112499	881748	cort	Decrease
ENSDARG00000031678	9769.84	-0.607668	0.0906015	-6.70704	1.98607e-11	1.76915e-09	425253	col5a2a	Decrease
ENSDARG00000031712	71.7675	-1.02283	0.507639	-2.01487	0.0439187	0.158976	716243	grm3	Decrease
ENSDARG00000031756	411.616	-0.726207	0.220656	-3.29113	0.000997863	0.00931425	713043	mef2aa	Decrease
ENSDARG00000031768	1517.19	-1.0624	0.176587	-6.01627	1.78486e-09	1.06432e-07	1138971	roraa	Decrease
ENSDARG00000031777	252.627	-0.661025	0.288724	-2.28947	0.0220519	0.097316	28553	pparaa	Decrease
ENSDARG00000031783	282.552	-0.899878	0.261755	-3.43786	0.000586324	0.00602067	303264	adcy8	Decrease
ENSDARG00000032010	334.161	-0.656995	0.245884	-2.67197	0.00754079	0.043973	430703	slc15a2	Decrease
ENSDARG00000032039	241.768	-0.901348	0.276961	-3.25442	0.00113623	0.0104021	150125	mxd1	Decrease
ENSDARG00000032131	40.3887	-1.54465	0.693615	-2.22695	0.0259505	0.10937	1064527	drd3	Decrease
ENSDARG00000032157	183.394	-0.896561	0.341448	-2.62576	0.00864559	0.0483664	957286	grk6	Decrease
ENSDARG00000032272	176.771	-0.666494	0.321048	-2.076	0.037894	0.143451	1060363	sat1b	Decrease
ENSDARG00000032565	326.523	-0.956583	0.254154	-3.7638	0.00016735	0.00219644	183908	cacng2a	Decrease
ENSDARG00000032601	419.958	-0.599611	0.235796	-2.54292	0.010993	0.0580095	704441	macrod2	Decrease
ENSDARG00000032623	437.932	-0.711289	0.225603	-3.15284	0.00161692	0.013624	603482	rcan3	Decrease
ENSDARG00000032630	18753	-0.66192	0.0848059	-7.80512	5.94462e-15	9.97497e-13	418222	neb	Decrease
ENSDARG00000032714	98.4063	-1.10498	0.532954	-2.07332	0.038143	0.144158	930270	gria1b	Decrease
ENSDARG00000032737	591.693	-1.43054	0.212446	-6.73365	1.65453e-11	1.49849e-09	148117	gria3a	Decrease
ENSDARG00000032799	317.235	-0.82628	0.291983	-2.82989	0.00465643	0.0307765	24725	kcnd2	Decrease
ENSDARG00000032831	468.898	-0.87273	0.2103	-4.14993	3.32577e-05	0.000569539	622968	htra1a	Decrease
ENSDARG00000032836	902.678	-1.2786	0.161285	-7.92761	2.23408e-15	4.04e-13	227546	pvalb5	Decrease
ENSDARG00000032838	77.1742	-1.64374	0.652712	-2.51832	0.0117915	0.0612232	500231	si:dkey-206f10.1	Decrease
ENSDARG00000032865	906.484	-0.781116	0.188169	-4.15115	3.30811e-05	0.000567632	890619	pacsin1a	Decrease
ENSDARG00000033140	513.045	-0.730966	0.226958	-3.22071	0.00127874	0.011358	211077	desi1a	Decrease
ENSDARG00000033160	106.014	-1.20215	0.440711	-2.72775	0.00637684	0.0389814	188906	nr1d1	Decrease
ENSDARG00000033296	240.118	-0.699005	0.300412	-2.32682	0.0199749	0.0901724	5495	gpr37b	Decrease
ENSDARG00000033437	768.786	-0.802949	0.178744	-4.49216	7.05032e-06	0.00015155	611207	rps6ka1	Decrease
ENSDARG00000033444	412.79	-0.654757	0.245994	-2.66168	0.00777529	0.044977	934352	map4k6	Decrease
ENSDARG00000033447	621.015	-1.14979	0.203883	-5.63945	1.70599e-08	8.0403e-07	808980	nxph1	Decrease
ENSDARG00000033498	490.414	-0.586043	0.292623	-2.00272	0.0452071	0.162281	134073	rorb	Decrease
ENSDARG00000033544	124.549	-1.06617	0.462397	-2.30575	0.0211247	0.0941456	857872	adamts15b	Decrease
ENSDARG00000033567	330.567	-0.661153	0.243993	-2.70973	0.00673389	0.0405232	909046	fkbp1ab	Decrease
ENSDARG00000033655	8367.27	-0.849094	0.105268	-8.06605	7.26116e-16	1.45533e-13	473618	stmn1b	Decrease
ENSDARG00000033832	5815.59	-1.62432	0.1406	-11.5528	7.14621e-31	5.15623e-28	540790	ampd1	Decrease
ENSDARG00000033845	1640.58	-0.869084	0.139616	-6.2248	4.82163e-10	3.18198e-08	832824	igsf9ba	Decrease
ENSDARG00000034007	468.167	-2.9195	0.834425	-3.49881	0.000467332	0.00507028	346042	prom1b	Decrease
ENSDARG00000034165	193.687	-0.859895	0.363754	-2.36395	0.0180814	0.0840075	1119187	lingo1a	Decrease
ENSDARG00000034229	133.311	-1.14747	0.403357	-2.84481	0.00444383	0.0296998	550110	kcnip3a	Decrease
ENSDARG00000034420	85.7454	-1.4389	0.516815	-2.78417	0.00536656	0.0343085	94245	irx6a	Decrease
ENSDARG00000034424	233.247	-1.53228	0.358701	-4.27175	1.93949e-05	0.00035821	127064	atp1b2b	Decrease
ENSDARG00000034493	317.838	-1.35799	0.288464	-4.70767	2.50569e-06	6.38096e-05	187678	grin2aa	Decrease
ENSDARG00000034504	858.679	-0.618769	0.177934	-3.47752	0.00050607	0.0053698	111163	lmo1	Decrease
ENSDARG00000034522	613.76	-0.947036	0.221194	-4.28148	1.85652e-05	0.000345539	270869	rab6ba	Decrease
ENSDARG00000034588	447.678	-0.882738	0.213331	-4.13787	3.50542e-05	0.000592313	202352	scn4ab	Decrease
ENSDARG00000034757	147.222	-0.807814	0.351646	-2.29724	0.0216053	0.0957357	650505	zdhhc2	Decrease
ENSDARG00000034801	283.716	-1.26817	0.262134	-4.83786	1.31244e-06	3.61439e-05	440297	mylka	Decrease
ENSDARG00000034808	290.171	-0.756503	0.294874	-2.56552	0.0103022	0.0553219	1007623	kcnip1b	Decrease
ENSDARG00000034907	155.435	-1.25599	0.370831	-3.38696	0.000706718	0.00702919	473664	paqr7b	Decrease
ENSDARG00000034940	24.4596	-2.5997	1.03802	-2.50449	0.0122629	0.0630953	321696	slc1a7a	Decrease
ENSDARG00000035148	109.146	-1.11503	0.422648	-2.63821	0.00833439	0.0470666	142077	orai2	Decrease
ENSDARG00000035163	21.4178	-2.63795	1.03475	-2.54937	0.0107918	0.0571848	157136	tlcd5b	Decrease
ENSDARG00000035256	9007.49	-0.682089	0.094542	-7.21467	5.40659e-13	6.326e-11	154079	eef2l2	Decrease
ENSDARG00000035327	139723	-0.594691	0.0778906	-7.63495	2.25906e-14	3.42287e-12	153560	ckma	Decrease
ENSDARG00000035350	347.514	-1.03014	0.242347	-4.25068	2.1312e-05	0.000387989	141231	ins	Decrease
ENSDARG00000035399	857.853	-0.665363	0.165423	-4.02218	5.76617e-05	0.000894727	154970	ankra2	Decrease
ENSDARG00000035438	2738.32	-0.804585	0.149503	-5.38174	7.37679e-08	2.97774e-06	126539	myhc4	Decrease
ENSDARG00000035458	9280.69	-1.30827	0.13069	-10.0105	1.37095e-23	6.59459e-21	750917	atp2a1l	Decrease
ENSDARG00000035471	396.234	-0.585953	0.225375	-2.59991	0.00932483	0.051334	140123	si:dkey-220k22.1	Decrease
ENSDARG00000035521	820.381	-0.745209	0.163325	-4.56273	5.04929e-06	0.000114808	161980	sfrp1a	Decrease
ENSDARG00000035532	594.287	-0.76818	0.195156	-3.93625	8.27663e-05	0.00121297	171407	zgc:110329	Decrease
ENSDARG00000035552	201.786	-0.676962	0.316354	-2.13989	0.0323636	0.127824	136801	agtr2	Decrease
ENSDARG00000035555	80.8653	-1.83945	0.515694	-3.56695	0.000361166	0.00412332	172107	gbgt1l3	Decrease
ENSDARG00000035578	266.353	-0.602492	0.26695	-2.25695	0.0240114	0.103557	172127	hs3st1l2	Decrease
ENSDARG00000035606	32.8925	-2.50477	0.826535	-3.03044	0.00244194	0.0186515	131299	aldh3b2	Decrease
ENSDARG00000035609	15.7577	-2.72629	1.28651	-2.11913	0.0340793	0.132605	168690	mtnr1c	Decrease
ENSDARG00000035630	442.655	-0.596206	0.218178	-2.73266	0.00628254	0.0386011	132117	ypel1	Decrease
ENSDARG00000035649	364.746	-1.27324	0.262007	-4.85958	1.17636e-06	3.27296e-05	813714	ext1c	Decrease
ENSDARG00000035652	435.128	-0.784161	0.260804	-3.00671	0.00264092	0.0198767	165503	sat1a.1	Decrease
ENSDARG00000035655	394.218	-1.22779	0.281002	-4.36932	1.24632e-05	0.000245477	793027	rad21b	Decrease
ENSDARG00000035660	610.055	-0.704568	0.19193	-3.67096	0.00024164	0.0029719	815500	si:ch211-193k19.1	Decrease
ENSDARG00000035682	593.499	-0.587576	0.198805	-2.95554	0.00312124	0.0226113	182561	FP102018.1	Decrease
ENSDARG00000035695	128.439	-0.932835	0.381892	-2.44266	0.0145793	0.0716583	806872	scxa	Decrease
ENSDARG00000035798	151.311	-2.05329	0.455362	-4.50914	6.50924e-06	0.000141465	801744	gngt1	Decrease
ENSDARG00000035809	60355.3	-0.589498	0.0808958	-7.28712	3.16649e-13	3.93919e-11	760977	col1a1b	Decrease
ENSDARG00000035819	275.058	-0.613204	0.289178	-2.12051	0.0339633	0.132256	60081	sirt3	Decrease
ENSDARG00000035837	181.028	-0.651377	0.323325	-2.01462	0.0439448	0.159015	752031	mosmob	Decrease
ENSDARG00000035887	343.102	-0.813049	0.2411	-3.37225	0.000745567	0.00734572	803955	zgc:91944	Decrease
ENSDARG00000035891	617.34	-2.13823	0.286583	-7.46113	8.5782e-14	1.19796e-11	108115	acana	Decrease
ENSDARG00000035899	270.511	-0.896883	0.286548	-3.12995	0.00174833	0.0144665	104300	lingo1b	Decrease
ENSDARG00000035944	25.5146	-2.042	0.870716	-2.34519	0.0190173	0.0869739	817213	sync	Decrease
ENSDARG00000036031	232.753	-0.76741	0.284644	-2.69604	0.00701695	0.0417621	1031605	sept5b	Decrease
ENSDARG00000036058	1074.39	-1.29535	0.550025	-2.35507	0.0185191	0.0853992	99724	gnao1b	Decrease
ENSDARG00000036140	97.8891	-3.79944	0.608369	-6.24528	4.23033e-10	2.84378e-08	111552	crybgx	Decrease
ENSDARG00000036168	328.376	-0.86087	0.240428	-3.58057	0.000342841	0.00397703	798728	nfatc1	Decrease
ENSDARG00000036186	78.469	-4.62974	1.64946	-2.80682	0.0050033	0.0324937	790269	mbpa	Decrease
ENSDARG00000036344	963.427	-0.912525	0.19429	-4.69671	2.6439e-06	6.67793e-05	103029	calb2b	Decrease
ENSDARG00000036376	342.379	-1.84161	0.357589	-5.15007	2.60383e-07	9.14977e-06	72776	cldn7a	Decrease
ENSDARG00000036383	570.48	-0.89899	0.197278	-4.55698	5.18941e-06	0.000117377	658570	slc24a6a	Decrease
ENSDARG00000036422	343.849	-1.20047	0.241394	-4.97308	6.58959e-07	1.99215e-05	82333	ntn5	Decrease
ENSDARG00000036424	306.808	-0.691521	0.261845	-2.64095	0.00826736	0.0468347	1000849	pcdh20	Decrease
ENSDARG00000036446	280.804	-0.871537	0.263953	-3.30187	0.000960435	0.00906269	1124311	PRKAR2B	Decrease
ENSDARG00000036456	2332.04	-0.586808	0.11521	-5.09338	3.51728e-07	1.18406e-05	1004886	anxa4	Decrease
ENSDARG00000036505	789.416	-0.652909	0.168543	-3.87384	0.000107132	0.001513	110587	syt4	Decrease
ENSDARG00000036569	182.392	-0.864737	0.315158	-2.74382	0.00607297	0.0376855	587708	bach2a	Decrease
ENSDARG00000036577	5018.18	-0.788611	0.29692	-2.65597	0.00790801	0.0454895	1056660	atp6v0cb	Decrease
ENSDARG00000036584	456.241	-0.753243	0.207785	-3.62511	0.000288842	0.0034372	937022	st8sia5	Decrease
ENSDARG00000036773	348.927	-0.712143	0.234818	-3.03274	0.00242343	0.0185232	811799	s100s	Decrease
ENSDARG00000036776	346.264	-1.02806	0.238863	-4.30399	1.67747e-05	0.000318121	908188	aldh8a1	Decrease
ENSDARG00000036809	820.722	-0.653561	0.166374	-3.92826	8.55639e-05	0.0012489	98178	ANPEP	Decrease
ENSDARG00000036830	35532.3	-1.30781	0.0976359	-13.3947	6.49172e-41	8.78248e-38	813908	krt91	Decrease
ENSDARG00000036840	2105.16	-1.60451	0.16354	-9.81109	1.00873e-22	4.11982e-20	965873	krt15	Decrease
ENSDARG00000036846	115.059	-1.37499	0.4078	-3.37174	0.00074696	0.0073561	233312	anks4b	Decrease
ENSDARG00000036863	663.805	-0.59861	0.180553	-3.31543	0.00091502	0.00870755	753615	MYO1D	Decrease
ENSDARG00000036878	203.803	-1.56891	0.336523	-4.66211	3.12987e-06	7.68132e-05	894285	sh3bgrl2	Decrease
ENSDARG00000036952	127.065	-1.04149	0.40238	-2.58833	0.00964438	0.0526123	881736	XKR7	Decrease
ENSDARG00000036998	239.818	-0.640649	0.292054	-2.1936	0.0282642	0.116004	263586	arf3b	Decrease
ENSDARG00000037066	197.256	-0.83677	0.311399	-2.68713	0.00720684	0.0426228	515582	lgals8a	Decrease
ENSDARG00000037097	484.857	-0.636954	0.203053	-3.13688	0.00170755	0.0142051	645107	slc7a2	Decrease
ENSDARG00000037099	502.025	-0.594178	0.201614	-2.94711	0.00320758	0.0230363	376554	irs2a	Decrease
ENSDARG00000037122	1084.15	-1.01191	0.176076	-5.747	9.08418e-09	4.64861e-07	630189	TENM2	Decrease
ENSDARG00000037145	142.252	-1.74882	0.390225	-4.48156	7.41011e-06	0.000157873	120224	slc8a4b	Decrease
ENSDARG00000037278	263.391	-0.743003	0.273794	-2.71373	0.00665312	0.0402163	384019	lrata	Decrease
ENSDARG00000037286	32.1418	-1.77566	0.787328	-2.2553	0.0241145	0.103939	380554	si:dkey-30k22.7	Decrease
ENSDARG00000037337	73.8649	-1.94153	0.635585	-3.05472	0.00225269	0.0175653	679124	cnrip1b	Decrease
ENSDARG00000037425	146.767	-1.12214	0.418828	-2.67923	0.00737915	0.043334	790934	s100a10a	Decrease
ENSDARG00000037495	35.83	-1.57457	0.716882	-2.19641	0.0280628	0.115463	662187	rtn4rl2b	Decrease
ENSDARG00000037496	211.857	-1.45308	0.35288	-4.11778	3.82543e-05	0.000636473	868314	gria4a	Decrease
ENSDARG00000037498	604.83	-0.901564	0.21731	-4.14874	3.34315e-05	0.000570258	639557	gria3b	Decrease
ENSDARG00000037553	32.0578	-1.48262	0.756078	-1.96093	0.0498867	0.174416	640447	il1rapl2	Decrease
ENSDARG00000037587	133.696	-1.98671	0.461332	-4.30647	1.65879e-05	0.000314966	969847	SYNPR	Decrease
ENSDARG00000037588	203.082	-2.05635	0.385129	-5.33938	9.32637e-08	3.64397e-06	902281	bhlhe23	Decrease
ENSDARG00000037607	303.792	-0.77288	0.282723	-2.7337	0.00626272	0.0385122	894484	nol4lb	Decrease
ENSDARG00000037747	236.838	-1.09247	0.375338	-2.91063	0.00360703	0.0252107	367399	fscn1b	Decrease
ENSDARG00000037790	722.118	-1.15704	0.247324	-4.67824	2.8935e-06	7.21171e-05	227407	pvalb8	Decrease
ENSDARG00000037845	8535.66	-0.717215	0.120842	-5.93513	2.93618e-09	1.68139e-07	884853	col9a3	Decrease
ENSDARG00000037916	104.859	-1.34574	0.450416	-2.98778	0.00281016	0.0208461	218891	cdk5r1a	Decrease
ENSDARG00000037921	775.378	-1.90728	0.238643	-7.99217	1.32584e-15	2.49559e-13	221923	gng13b	Decrease
ENSDARG00000037925	37.4372	-2.87253	0.966796	-2.97118	0.00296655	0.0217533	228358	rgs9a	Decrease
ENSDARG00000037941	59.7105	-1.9258	0.786639	-2.44813	0.0143598	0.070853	195405	syt5a	Decrease
ENSDARG00000038018	181.069	-6.1423	1.93265	-3.17818	0.00148204	0.0127658	760661	prph2a	Decrease
ENSDARG00000038056	1425.97	-1.97982	0.43326	-4.5696	4.88658e-06	0.000111813	345172	fgfbp2b	Decrease
ENSDARG00000038185	25.5696	-2.87518	0.97429	-2.95106	0.0031669	0.0228055	203395	gh1	Decrease
ENSDARG00000038235	156.243	-0.860908	0.352142	-2.44477	0.0144943	0.071338	582778	pkdccb	Decrease
ENSDARG00000038378	440.035	-3.60671	0.857405	-4.20654	2.59311e-05	0.000460464	868541	sagb	Decrease
ENSDARG00000038508	26.1416	-1.6854	0.842684	-2.00004	0.0454959	0.162939	659960	chrnb3b	Decrease
ENSDARG00000038609	91.6181	-1.05121	0.502227	-2.0931	0.03634	0.139052	294893	mpz	Decrease
ENSDARG00000038655	336.191	-0.642551	0.253798	-2.53174	0.0113498	0.0593589	540141	ajap1	Decrease
ENSDARG00000038709	247.612	-0.874315	0.276814	-3.1585	0.00158585	0.0134564	331607	MYADM	Decrease
ENSDARG00000038770	52.5342	-2.01099	0.67888	-2.96221	0.0030544	0.0222505	219894	zgc:103625	Decrease
ENSDARG00000038814	393.581	-0.872615	0.280736	-3.10831	0.00188158	0.0153404	1053745	myrip	Decrease
ENSDARG00000038859	459.843	-0.67381	0.217777	-3.09404	0.00197453	0.015877	296220	rgs20	Decrease
ENSDARG00000038862	152.177	-1.07137	0.425986	-2.51503	0.0119022	0.0616649	323799	kcnb2	Decrease
ENSDARG00000038894	125.893	-3.05545	1.12592	-2.71372	0.00665317	0.0402163	328021	tmx3a	Decrease
ENSDARG00000038918	44.4834	-1.505	0.69574	-2.16317	0.0305282	0.122828	440274	drd1b	Decrease
ENSDARG00000038978	203.009	-1.03255	0.343117	-3.00934	0.00261816	0.0197339	302847	dnajb4	Decrease
ENSDARG00000038981	372.78	-0.985285	0.257584	-3.82511	0.000130716	0.00177397	334541	zgc:153615	Decrease
ENSDARG00000039095	301.306	-0.663914	0.259345	-2.55997	0.0104683	0.055922	668280	nkx2.3	Decrease
ENSDARG00000039123	329.838	-0.843773	0.314368	-2.68403	0.00727398	0.0429026	667024	trim9	Decrease
ENSDARG00000039145	72.0548	-1.18985	0.544513	-2.18516	0.0288773	0.117739	773194	plaub	Decrease
ENSDARG00000039181	181.03	-1.12796	0.392368	-2.87475	0.00404353	0.0275673	156955	trpm3	Decrease
ENSDARG00000039256	768.968	-0.666262	0.198449	-3.35735	0.000786921	0.00766593	284887	spega	Decrease
ENSDARG00000039273	315.775	-0.763417	0.263071	-2.90194	0.0037086	0.0257532	697859	fbln5	Decrease
ENSDARG00000039352	127.113	-1.90299	0.448561	-4.24243	2.21109e-05	0.000400178	676704	pald1b	Decrease
ENSDARG00000039385	261.682	-0.957476	0.277867	-3.44581	0.000569357	0.00587991	914004	dlg4b	Decrease
ENSDARG00000039458	524.656	-1.02991	0.216066	-4.76666	1.87305e-06	4.92637e-05	536887	lhx4	Decrease
ENSDARG00000039497	103.2	-1.64912	0.450935	-3.65712	0.000255069	0.00310007	668473	ccdc85a	Decrease
ENSDARG00000039500	107.638	-1.04284	0.409077	-2.54926	0.0107952	0.0571886	733891	si:cabz01090165.1	Decrease
ENSDARG00000039502	534.135	-0.842024	0.21191	-3.97349	7.08268e-05	0.00106689	671803	eef1a1a	Decrease
ENSDARG00000039579	306.13	-0.882091	0.257172	-3.42997	0.00060365	0.00616059	669756	cfd	Decrease
ENSDARG00000039626	94.4587	-1.88666	0.448616	-4.2055	2.60501e-05	0.000462197	153048	nrgna	Decrease
ENSDARG00000039647	2619.01	-1.11368	0.165469	-6.73043	1.69168e-11	1.51942e-09	994437	slc6a1b	Decrease
ENSDARG00000039682	168.79	-0.93789	0.370729	-2.52985	0.0114111	0.0595911	493812	si:ch211-121a2.2	Decrease
ENSDARG00000039929	3641.14	-0.941517	0.121573	-7.74446	9.5992e-15	1.53914e-12	172931	ckmt2b	Decrease
ENSDARG00000039979	41.2282	-2.17318	0.677025	-3.20989	0.00132786	0.0116936	291434	tecrl2b	Decrease
ENSDARG00000040008	202.78	-2.92693	0.376171	-7.78084	7.20431e-15	1.1814e-12	1067982	neurod6a	Decrease
ENSDARG00000040048	282.407	-1.08119	0.313716	-3.44641	0.00056808	0.00587233	380476	GALNTL6	Decrease
ENSDARG00000040100	738.442	-0.848309	0.176656	-4.80204	1.57055e-06	4.21815e-05	738942	si:dkey-95h12.1	Decrease
ENSDARG00000040123	282.289	-1.85344	0.357259	-5.18796	2.12613e-07	7.68317e-06	467827	zfpm2a	Decrease
ENSDARG00000040156	439.531	-0.839491	0.240363	-3.4926	0.000478348	0.00515654	283581	grm4	Decrease
ENSDARG00000040198	883.146	-1.4348	0.537464	-2.66958	0.00759459	0.0441678	645459	fstl5	Decrease
ENSDARG00000040214	427.7	-0.676372	0.222228	-3.04359	0.00233774	0.0180595	466692	scrt1b	Decrease
ENSDARG00000040248	764.022	-0.77522	0.189748	-4.08552	4.39783e-05	0.000715756	158312	crata	Decrease
ENSDARG00000040274	167.616	-2.46484	0.452362	-5.44881	5.07073e-08	2.11486e-06	736544	scamp5b	Decrease
ENSDARG00000040291	1939.78	-0.593977	0.123413	-4.81293	1.4873e-06	4.03436e-05	478372	cadm4	Decrease
ENSDARG00000040332	89.2776	-1.04657	0.469058	-2.23121	0.0256674	0.108642	400586	crfb2	Decrease
ENSDARG00000040430	225.978	-0.857185	0.28719	-2.98474	0.00283824	0.0209968	204174	nptxra	Decrease
ENSDARG00000040466	176.843	-2.29114	0.494593	-4.63237	3.61506e-06	8.64659e-05	413471	vil1	Decrease
ENSDARG00000040528	94.6994	-1.28981	0.446518	-2.88861	0.00386949	0.0265902	225879	lgals3bpb	Decrease
ENSDARG00000040535	191.696	-1.51933	0.354775	-4.28251	1.84797e-05	0.000344494	1044255	csgalnact1a	Decrease
ENSDARG00000040608	126.601	-1.12728	0.39731	-2.83729	0.00454978	0.0302193	254750	gcnt7	Decrease
ENSDARG00000040627	62.4342	-2.23689	0.683849	-3.27103	0.00107158	0.00988723	867502	grik1b	Decrease
ENSDARG00000040633	51.0303	-3.26415	0.678969	-4.8075	1.52826e-06	4.14027e-05	743228	PRMT8	Decrease
ENSDARG00000040799	155.982	-1.01187	0.35752	-2.83024	0.00465133	0.0307522	863585	sst1.1	Decrease
ENSDARG00000040898	16.4239	-2.27353	1.1218	-2.02669	0.0426942	0.155847	429702	gpa33b	Decrease
ENSDARG00000040907	106.936	-1.04748	0.428815	-2.44273	0.0145765	0.0716583	416773	gcgb	Decrease
ENSDARG00000040948	56.5229	-1.77155	0.683607	-2.59148	0.00955654	0.0522904	429530	olig1	Decrease
ENSDARG00000040982	93.4847	-1.34773	0.467332	-2.88388	0.00392812	0.0269417	407775	fgf14	Decrease
ENSDARG00000040985	778.564	-1.04072	0.174009	-5.98083	2.22008e-09	1.29531e-07	406188	itgbl1	Decrease
ENSDARG00000041062	820.417	-1.24878	0.244799	-5.10125	3.37423e-07	1.1466e-05	717073	calb2a	Decrease
ENSDARG00000041179	59.51	-1.70843	0.569187	-3.00153	0.00268623	0.0201268	397748	crygm5	Decrease
ENSDARG00000041323	639.317	-0.691148	0.18515	-3.73291	0.000189281	0.00243012	769575	csdc2a	Decrease
ENSDARG00000041350	82.2681	-1.0458	0.464451	-2.25169	0.0243422	0.104566	551644	ankrd39	Decrease
ENSDARG00000041382	137.902	-3.53452	0.548056	-6.4492	1.12439e-10	8.3358e-09	449595	si:dkey-283b15.2	Decrease
ENSDARG00000041417	1448.42	-0.658941	0.20564	-3.20434	0.00135372	0.0118778	879845	atp6ap1a	Decrease
ENSDARG00000041431	19.7223	-2.1835	1.01041	-2.161	0.0306954	0.123354	710259	slc24a1	Decrease
ENSDARG00000041569	15051.3	-0.60333	0.0937323	-6.43673	1.22074e-10	8.95736e-09	735856	ces2a	Decrease
ENSDARG00000041595	1793.19	-1.43294	0.132777	-10.7921	3.75082e-27	2.25528e-24	736958	ces3	Decrease
ENSDARG00000041599	905.593	-0.670873	0.193286	-3.47089	0.000518745	0.00548508	738441	zgc:91860	Decrease
ENSDARG00000041623	2599.73	-0.658136	0.14016	-4.69559	2.65834e-06	6.69878e-05	714524	mt2	Decrease
ENSDARG00000041735	40.3102	-2.65222	0.853896	-3.10602	0.00189623	0.0154424	435544	tmem237a	Decrease
ENSDARG00000041787	40.3926	-2.58776	0.737285	-3.50985	0.000448353	0.00490402	529167	cx32.3	Decrease
ENSDARG00000041797	20.694	-1.84747	0.934379	-1.97722	0.0480172	0.169649	529201	cx28.9	Decrease
ENSDARG00000041925	10701.6	-0.588854	0.0921793	-6.38814	1.67915e-10	1.20754e-08	433798	cryba2b	Decrease
ENSDARG00000041926	107.592	-0.801636	0.408736	-1.96125	0.0498493	0.174416	175444	dlg4a	Decrease
ENSDARG00000041998	295.408	-0.602587	0.261361	-2.30557	0.0211345	0.0941701	420154	zgc:113337	Decrease
ENSDARG00000042033	166.81	-0.940615	0.339234	-2.77276	0.00555831	0.0351388	492262	mettl11b	Decrease
ENSDARG00000042055	651.421	-0.614238	0.223891	-2.74347	0.00607931	0.0376949	491447	niban1a	Decrease
ENSDARG00000042114	217.679	-1.0105	0.323857	-3.1202	0.00180727	0.014852	419834	bin1a	Decrease
ENSDARG00000042122	192.305	-0.80939	0.317727	-2.54744	0.0108516	0.057389	564086	acot11b	Decrease
ENSDARG00000042188	104.427	-0.916621	0.452096	-2.02749	0.0426122	0.155729	726152	ttc38	Decrease
ENSDARG00000042390	91.3894	-0.98684	0.450514	-2.19048	0.0284897	0.116709	512453	syndig1l	Decrease
ENSDARG00000042418	133.106	-1.45363	0.393901	-3.69035	0.000223942	0.0027891	834871	galnt17	Decrease
ENSDARG00000042551	439.288	-0.617875	0.231916	-2.66422	0.0077167	0.0447186	489456	mboat2b	Decrease
ENSDARG00000042559	639.488	-0.745806	0.185267	-4.02558	5.6835e-05	0.0008838	735964	tnni1c	Decrease
ENSDARG00000042562	45.3787	-1.65492	0.673543	-2.45703	0.0140091	0.0695666	492111	allc	Decrease
ENSDARG00000042667	584.676	-0.590142	0.19451	-3.03398	0.00241347	0.0184862	1107244	klf2a	Decrease
ENSDARG00000042703	138.906	-1.31884	0.402538	-3.27632	0.00105171	0.0097454	726245	parp6a	Decrease
ENSDARG00000042753	31.0018	-3.85397	1.00189	-3.84672	0.000119711	0.00165259	1085607	cts12	Decrease
ENSDARG00000042846	439.116	-1.04351	0.22309	-4.6775	2.90391e-06	7.22507e-05	584586	disp2	Decrease
ENSDARG00000042861	313.528	-0.875017	0.276904	-3.16001	0.00157765	0.0134131	597440	ltk	Decrease
ENSDARG00000042922	193.189	-0.674077	0.328517	-2.05188	0.0401818	0.149472	546585	gpr173	Decrease
ENSDARG00000042946	555.945	-0.668413	0.213159	-3.13575	0.00171417	0.0142382	510726	hook1	Decrease
ENSDARG00000042970	47.8777	-2.72048	0.657532	-4.13741	3.51244e-05	0.000592597	947720	gng8	Decrease
ENSDARG00000042978	61.3418	-1.11373	0.553202	-2.01324	0.0440899	0.159487	523165	cyp2p6	Decrease
ENSDARG00000042988	179.728	-1.12337	0.425475	-2.64028	0.00828382	0.0469017	381725	slc24a2	Decrease
ENSDARG00000042993	128.749	-4.23146	1.38723	-3.05031	0.00228609	0.0177683	452981	prss1	Decrease
ENSDARG00000043012	45.8328	-1.59973	0.689424	-2.32039	0.02032	0.091283	339946	napgb	Decrease
ENSDARG00000043210	78.3591	-1.21247	0.49136	-2.46758	0.0136031	0.0682173	537340	nfic	Decrease
ENSDARG00000043242	981.885	-0.597373	0.159495	-3.7454	0.000180105	0.00233716	1107420	si:dkey-222f2.1	Decrease
ENSDARG00000043257	12477.8	-0.955873	0.122832	-7.78193	7.14248e-15	1.1802e-12	488955	ckbb	Decrease
ENSDARG00000043410	86.0251	-1.02082	0.492036	-2.07469	0.0380156	0.143786	495881	xkr6b	Decrease
ENSDARG00000043446	528.438	-0.780887	0.205841	-3.79365	0.00014845	0.00197381	863396	efhd1	Decrease
ENSDARG00000043448	1039.76	-0.967798	0.219263	-4.41387	1.01538e-05	0.000207315	862436	itm2ca	Decrease
ENSDARG00000043465	1661.02	-0.786496	0.163268	-4.81722	1.45573e-06	3.96862e-05	1040446	atp6v1b2	Decrease
ENSDARG00000043474	1574.8	-0.906743	0.399972	-2.26702	0.0233892	0.101419	556408	atp2b3a	Decrease
ENSDARG00000043483	884.118	-1.4881	0.220481	-6.74934	1.48517e-11	1.35645e-09	835728	otx5	Decrease
ENSDARG00000043497	375.818	-0.772867	0.308678	-2.5038	0.0122868	0.0631884	492736	scrn2	Decrease
ENSDARG00000043589	159.543	-0.847908	0.412283	-2.05662	0.0397233	0.148187	175269	ca4a	Decrease
ENSDARG00000043662	244.189	-0.922721	0.344499	-2.67844	0.00739654	0.0434126	1031994	cnih2	Decrease
ENSDARG00000043667	133.708	-1.19684	0.38206	-3.13259	0.00173271	0.0143592	500973	zgc:100997	Decrease
ENSDARG00000043673	173.709	-0.960333	0.352265	-2.72617	0.00640742	0.0391021	487311	si:dkey-174m14.3	Decrease
ENSDARG00000043722	19.3859	-2.42632	1.21629	-1.99485	0.0460591	0.164178	1138313	cpa4	Decrease
ENSDARG00000043799	90.7382	-1.75294	0.482209	-3.63522	0.000277741	0.00333628	625956	KLHL29	Decrease
ENSDARG00000043806	704.288	-1.90156	0.209525	-9.07558	1.13076e-19	3.49663e-17	1004976	postna	Decrease
ENSDARG00000043820	32.8297	-3.04007	1.11868	-2.71754	0.00657682	0.0398773	772408	nme2a	Decrease
ENSDARG00000043835	217.159	-0.941218	0.333019	-2.82632	0.00470864	0.0310174	984602	rab3ab	Decrease
ENSDARG00000043864	495.762	-1.04914	0.256735	-4.08649	4.37951e-05	0.00071331	728383	nptnb	Decrease
ENSDARG00000043902	11.8103	-3.02926	1.44898	-2.09062	0.036562	0.139778	495720	gabrr1	Decrease
ENSDARG00000043904	74.3141	-1.32673	0.505386	-2.62519	0.00866013	0.048426	494896	pnrc1	Decrease
ENSDARG00000043907	124.491	-1.51154	0.474694	-3.18423	0.00145139	0.0125617	1013679	fgf11b	Decrease
ENSDARG00000044053	1373.12	-0.868065	0.177795	-4.8824	1.04803e-06	2.96932e-05	599903	vsnl1b	Decrease
ENSDARG00000044091	438.5	-0.909546	0.296424	-3.0684	0.00215211	0.0169583	1004746	pitpnab	Decrease
ENSDARG00000044161	69.9655	-1.09061	0.532623	-2.04763	0.0405967	0.15042	774638	grid1b	Decrease
ENSDARG00000044199	150.421	-3.20019	1.1363	-2.81632	0.00485778	0.0317678	257997	gnat1	Decrease
ENSDARG00000044278	34.1297	-1.57407	0.736365	-2.13762	0.0325472	0.128257	268530	synpr	Decrease
ENSDARG00000044280	28.9322	-3.13928	1.07974	-2.90745	0.00364394	0.0254028	267913	opn1mw2	Decrease
ENSDARG00000044319	196.451	-0.685352	0.320271	-2.13991	0.0323618	0.127824	918573	fstl4	Decrease
ENSDARG00000044362	788.056	-0.58808	0.183066	-3.21239	0.00131637	0.0116208	950860	unc119b	Decrease
ENSDARG00000044387	70.5314	-1.09779	0.518658	-2.11661	0.0342933	0.133174	947756	cldn2	Decrease
ENSDARG00000044433	493.153	-1.07399	0.206116	-5.21061	1.88221e-07	6.89378e-06	264422	sned1	Decrease
ENSDARG00000044441	131.177	-1.63135	0.431045	-3.78464	0.00015393	0.00203666	276921	MYO7B	Decrease
ENSDARG00000044514	124.412	-1.25165	0.396967	-3.15304	0.00161581	0.0136199	920321	st6gal1	Decrease
ENSDARG00000044526	12.1168	-2.80324	1.42059	-1.9733	0.0484618	0.170891	1107376	camk1ga	Decrease
ENSDARG00000044551	612.724	-0.687951	0.185512	-3.7084	0.000208574	0.00263407	258170	atg9a	Decrease
ENSDARG00000044569	322.408	-0.739587	0.24305	-3.04294	0.00234281	0.0180922	977626	cldn19	Decrease
ENSDARG00000044600	15.5978	-3.84692	1.2975	-2.96486	0.00302818	0.0221072	284617	plppr2b	Decrease
ENSDARG00000044632	117.675	-1.40051	0.513497	-2.72739	0.00638379	0.0390129	945555	myo7ab	Decrease
ENSDARG00000044861	1648.4	-6.08886	2.06091	-2.95446	0.00313219	0.0226565	997685	opn1lw2	Decrease
ENSDARG00000044894	282.677	-1.55195	0.282944	-5.48499	4.13494e-08	1.75845e-06	976449	zgc:113307	Decrease
ENSDARG00000044935	558.181	-1.88112	0.233277	-8.06391	7.38908e-16	1.46738e-13	576020	hpdb	Decrease
ENSDARG00000045014	5644.2	-0.646746	0.121525	-5.32194	1.02668e-07	3.97557e-06	960035	tuba2	Decrease
ENSDARG00000045087	906.603	-0.883776	0.173102	-5.10554	3.29858e-07	1.1262e-05	753548	cdk5r1b	Decrease
ENSDARG00000045131	961.266	-0.742372	0.156501	-4.74355	2.10003e-06	5.43097e-05	455306	id4	Decrease
ENSDARG00000045139	30.1237	-2.90884	0.962504	-3.02216	0.0025098	0.0190518	68035	ca7	Decrease
ENSDARG00000045156	160.129	-0.914564	0.341266	-2.67992	0.007364	0.0433014	757964	rgs9b	Decrease
ENSDARG00000045275	242.697	-1.12099	0.277172	-4.04437	5.24647e-05	0.000824728	1065540	klhl14	Decrease
ENSDARG00000045306	56.3013	-1.66089	0.652526	-2.54532	0.0109178	0.0576829	1066532	slc51a	Decrease
ENSDARG00000045383	118.554	-0.962591	0.45061	-2.13619	0.0326635	0.128622	1124119	gpr22b	Decrease
ENSDARG00000045420	266.306	-0.630007	0.267471	-2.35542	0.0185017	0.0853554	290308	epdr1	Decrease
ENSDARG00000045442	78.8453	-1.32888	0.630031	-2.10923	0.0349246	0.135044	1055690	cpb1	Decrease
ENSDARG00000045560	264.838	-2.19138	0.381853	-5.73879	9.53554e-09	4.83387e-07	6305	mybpc1	Decrease
ENSDARG00000045580	3844.29	-0.725909	0.103496	-7.01388	2.31805e-12	2.42398e-10	10065	lum	Decrease
ENSDARG00000045592	93.6331	-4.01113	1.33953	-2.99443	0.00274959	0.020505	1148942	tnni2a.1	Decrease
ENSDARG00000045639	8695	-0.800266	0.0987669	-8.10257	5.38093e-16	1.09883e-13	559948	elavl4	Decrease
ENSDARG00000045677	1889.65	-14.3213	4.50254	-3.18071	0.00146915	0.0126956	5063	opn1sw1	Decrease
ENSDARG00000045685	379.743	-0.988995	0.271857	-3.63792	0.00027485	0.00330522	15164	cntn1b	Decrease
ENSDARG00000045760	92.4064	-1.14724	0.513524	-2.23405	0.0254798	0.108123	1098	prmt8b	Decrease
ENSDARG00000045789	438.35	-0.787495	0.282305	-2.78952	0.00527869	0.0338641	17373	srgap1b	Decrease
ENSDARG00000045799	398.149	-1.03338	0.278075	-3.7162	0.000202244	0.00256611	1148271	acanb	Decrease
ENSDARG00000045804	74.8751	-1.50996	0.497053	-3.03782	0.00238294	0.0183367	1147564	abhd2b	Decrease
ENSDARG00000045904	277.243	-1.55924	0.34447	-4.5265	5.99685e-06	0.000131918	1128855	nr2e3	Decrease
ENSDARG00000045926	319.03	-1.28406	0.311562	-4.12136	3.76639e-05	0.000628584	1141302	crabp1a	Decrease
ENSDARG00000045944	449.098	-1.41125	0.633205	-2.22874	0.0258315	0.109123	878373	slc6a1a	Decrease
ENSDARG00000045945	1057.55	-0.848825	0.204536	-4.15001	3.32468e-05	0.000569539	877669	syn2a	Decrease
ENSDARG00000045979	118.346	-2.77897	0.493793	-5.6278	1.82521e-08	8.49646e-07	177857	zgc:153704	Decrease
ENSDARG00000046007	364.656	-0.734454	0.265386	-2.76749	0.00564895	0.0355767	1086603	tmcc2	Decrease
ENSDARG00000046014	27.5348	-2.33273	0.873902	-2.66933	0.00760029	0.0441891	1136179	kcna6a	Decrease
ENSDARG00000046150	346.256	-0.618759	0.249656	-2.47844	0.0131957	0.0667872	1119282	b4galnt4a	Decrease
ENSDARG00000051823	169.288	-1.44622	0.36518	-3.96028	7.48604e-05	0.00111523	1142740	hyal4	Decrease
ENSDARG00000051824	623.226	-0.881355	0.256212	-3.43994	0.000581835	0.00598309	402213	tmeff2a	Decrease
ENSDARG00000051852	748.04	-0.807069	0.201676	-4.00181	6.28603e-05	0.000967769	88754	kcnc1a	Decrease
ENSDARG00000051879	490.756	-0.769281	0.221871	-3.46725	0.000525818	0.00554671	1137316	abcc8	Decrease
ENSDARG00000051915	99.8193	-1.26337	0.467198	-2.70414	0.00684815	0.0410623	62203	pde5ab	Decrease
ENSDARG00000051981	164.515	-2.2813	0.394135	-5.78811	7.11839e-09	3.75471e-07	350657	STX3	Decrease
ENSDARG00000052057	64.0494	-1.86758	0.75703	-2.46698	0.0136257	0.0682827	85265	pcolceb	Decrease
ENSDARG00000052099	118.638	-1.29249	0.473815	-2.72785	0.00637493	0.0389807	250776	agxta	Decrease
ENSDARG00000052138	36.917	-3.02286	1.05918	-2.85396	0.00431774	0.0290525	67944	slc1a2a	Decrease
ENSDARG00000052223	189.887	-3.1857	1.16172	-2.74221	0.00610265	0.0378179	220472	rcvrna	Decrease
ENSDARG00000052470	1862.23	-0.590571	0.128391	-4.59979	4.22907e-06	9.8645e-05	283432	igfbp2a	Decrease
ENSDARG00000052497	577.708	-1.26555	0.213473	-5.92838	3.05939e-09	1.74208e-07	727702	zgc:110789	Decrease
ENSDARG00000052520	61.0848	-1.87154	0.584866	-3.19994	0.00137454	0.0120339	360874	sgms2a	Decrease
ENSDARG00000052556	956.163	-0.744797	0.158812	-4.68981	2.7346e-06	6.86695e-05	660295	fgfrl1b	Decrease
ENSDARG00000052558	243.402	-0.764785	0.287377	-2.66126	0.00778488	0.0450205	568671	porcn	Decrease
ENSDARG00000052575	85.4103	-2.3292	0.532787	-4.37174	1.23263e-05	0.000243445	655261	arl13a	Decrease
ENSDARG00000052615	324.434	-2.23834	0.358111	-6.2504	4.09403e-10	2.78677e-08	649604	tnmd	Decrease
ENSDARG00000052633	122.982	-1.7853	0.402774	-4.43251	9.31429e-06	0.000192935	294124	si:ch211-106n13.3	Decrease
ENSDARG00000052644	288.684	-0.836704	0.313638	-2.66774	0.00763642	0.0443753	773123	ca10a	Decrease
ENSDARG00000052700	454.647	-1.93703	0.294106	-6.58615	4.51391e-11	3.71514e-09	342340	SLC9B2	Decrease
ENSDARG00000052713	458.728	-0.698905	0.268974	-2.59841	0.00936561	0.0514408	383561	lrrtm1	Decrease
ENSDARG00000052764	355.87	-0.704677	0.29109	-2.42083	0.0154853	0.0748116	386897	chrnb3a	Decrease
ENSDARG00000052765	918.094	-1.13932	0.19913	-5.72148	1.05601e-08	5.27908e-07	647867	gria2b	Decrease
ENSDARG00000052766	156.64	-0.743935	0.348385	-2.13538	0.0327298	0.12878	377946	EVI5L	Decrease
ENSDARG00000052769	686.38	-0.748564	0.187196	-3.99883	6.36575e-05	0.000976562	647675	glrbb	Decrease
ENSDARG00000052782	75.8795	-1.46811	0.492376	-2.9817	0.00286656	0.0211701	359221	glrba	Decrease
ENSDARG00000052905	81.6345	-1.92049	0.511854	-3.75202	0.000175413	0.00228873	199814	zgc:165423	Decrease
ENSDARG00000053026	488.579	-0.854634	0.24059	-3.55224	0.000381969	0.00430488	763449	kif19	Decrease
ENSDARG00000053068	49.4357	-2.47405	0.849105	-2.91372	0.00357149	0.0249947	309094	cyp8b1	Decrease
ENSDARG00000053110	194.682	-0.605903	0.307313	-1.97161	0.0486536	0.171273	528834	pkib	Decrease
ENSDARG00000053130	677.577	-1.04349	0.203724	-5.12207	3.02207e-07	1.04331e-05	1016152	pcp4a	Decrease
ENSDARG00000053152	840.931	-0.833934	0.179586	-4.64366	3.42296e-06	8.26012e-05	1077970	pcmtd1	Decrease
ENSDARG00000053190	290.03	-0.714001	0.26326	-2.71216	0.00668469	0.0403505	594428	galnt16	Decrease
ENSDARG00000053205	250.309	-0.978799	0.277508	-3.5271	0.000420132	0.00465085	987666	ppfia4	Decrease
ENSDARG00000053272	209.832	-0.759953	0.316592	-2.40042	0.0163763	0.0781484	281076	RAP1GAP	Decrease
ENSDARG00000053323	314.218	-1.01406	0.263728	-3.84509	0.000120507	0.00166147	762864	zgc:112285	Decrease
ENSDARG00000053358	3771.49	-0.984372	0.157108	-6.26559	3.71411e-10	2.53614e-08	302416	basp1	Decrease
ENSDARG00000053364	203.938	-1.6005	0.381951	-4.19032	2.78563e-05	0.00048943	209544	pax10	Decrease
ENSDARG00000053375	395.631	-0.637003	0.274893	-2.31727	0.0204888	0.0919173	1109181	nptxrb	Decrease
ENSDARG00000053475	193.035	-1.13227	0.370708	-3.05436	0.00225541	0.0175684	601612	ngb	Decrease
ENSDARG00000053480	114.829	-3.76581	1.3507	-2.78803	0.00530292	0.0340009	59293	aqp9b	Decrease
ENSDARG00000053481	154.739	-2.18131	0.422355	-5.16464	2.40902e-07	8.57659e-06	602943	entpd5a	Decrease
ENSDARG00000053487	128.055	-1.46678	0.404665	-3.62468	0.000289314	0.00344093	1031786	osbp2	Decrease
ENSDARG00000053499	547.812	-0.637344	0.199276	-3.1983	0.00138241	0.0120758	90499	isl2b	Decrease
ENSDARG00000053517	301.46	-1.06011	0.2986	-3.55027	0.000384833	0.00432572	604129	EML5	Decrease
ENSDARG00000053528	298.7	-1.41463	0.271473	-5.21095	1.87878e-07	6.89378e-06	758868	nog3	Decrease
ENSDARG00000053544	486.242	-0.791721	0.232745	-3.40167	0.000669759	0.00674307	609005	hspa4l	Decrease
ENSDARG00000053559	464.085	-0.936203	0.277751	-3.37065	0.000749898	0.00737496	93412	tspan3b	Decrease
ENSDARG00000053624	53.8159	-1.93983	0.610521	-3.17733	0.0014864	0.0127931	952995	csf1rb	Decrease
ENSDARG00000053625	160.149	-1.67937	0.424437	-3.95668	7.59972e-05	0.00112958	61822	anxa2b	Decrease
ENSDARG00000053665	166.329	-0.963361	0.39551	-2.43574	0.0148612	0.0726316	950773	gabrg2	Decrease
ENSDARG00000053724	251.521	-1.33323	0.282315	-4.72249	2.32972e-06	5.97503e-05	244153	adcyap1r1a	Decrease
ENSDARG00000053746	42.4515	-1.42409	0.653425	-2.17942	0.0293006	0.119017	338884	CABZ01084566.1	Decrease
ENSDARG00000053771	138.018	-0.957882	0.363281	-2.63675	0.00837042	0.0472103	954881	apbb3	Decrease
ENSDARG00000053773	280.114	-0.832557	0.265151	-3.13994	0.00168982	0.014101	619838	vgll2b	Decrease
ENSDARG00000053917	268.102	-0.633153	0.26745	-2.36737	0.0179151	0.0833598	39238	alg10	Decrease
ENSDARG00000053939	63.8956	-1.63201	0.586821	-2.7811	0.00541755	0.0345618	258503	tgfa	Decrease
ENSDARG00000053987	36.3523	-1.46007	0.730613	-1.99842	0.0456715	0.163325	590262	htr1b	Decrease
ENSDARG00000054003	118.742	-1.09949	0.432393	-2.5428	0.0109968	0.0580129	998750	rargb	Decrease
ENSDARG00000054050	194.039	-0.733517	0.318503	-2.30301	0.0212781	0.0945566	1041164	vsig8a	Decrease
ENSDARG00000054124	47.3808	-1.401	0.619649	-2.26096	0.0237617	0.102742	589658	htr1d	Decrease
ENSDARG00000054137	440.551	-1.11044	0.238605	-4.65386	3.25777e-06	7.95014e-05	526735	adgrg6	Decrease
ENSDARG00000054177	247.818	-1.69308	0.391944	-4.31971	1.56237e-05	0.000300882	772493	adgra1a	Decrease
ENSDARG00000054186	60.1891	-1.71053	0.55149	-3.10165	0.00192443	0.0156074	573050	ncs1b	Decrease
ENSDARG00000054255	167.777	-0.782897	0.356306	-2.19726	0.028002	0.115334	1083773	tctex1d2	Decrease
ENSDARG00000054318	30.8128	-1.75014	0.768121	-2.27847	0.0226986	0.0992455	60639	stk33	Decrease
ENSDARG00000054324	108.546	-0.836371	0.406331	-2.05835	0.0395566	0.147781	61982	rerglb	Decrease
ENSDARG00000054332	53.664	-1.32855	0.57602	-2.30643	0.0210866	0.0940144	62546	trim66	Decrease
ENSDARG00000054378	365.822	-1.55891	0.266349	-5.85288	4.83141e-09	2.62107e-07	418638	pcbp3	Decrease
ENSDARG00000054442	1192.23	-0.58743	0.153368	-3.83021	0.000128035	0.00174745	762468	cbx1b	Decrease
ENSDARG00000054537	859.599	-0.758939	0.203039	-3.7379	0.000185561	0.00239144	608099	nhsl1a	Decrease
ENSDARG00000054543	217.745	-1.14338	0.378986	-3.01694	0.0025534	0.0193322	836576	samsn1a	Decrease
ENSDARG00000054683	532.91	-1.27492	0.246206	-5.17826	2.23964e-07	8.02635e-06	159238	prdm8b	Decrease
ENSDARG00000054749	1635.75	-0.857719	0.140564	-6.10198	1.04761e-09	6.49761e-08	239070	lmo4b	Decrease
ENSDARG00000054753	2670.69	-2.38244	0.542054	-4.3952	1.1067e-05	0.000221811	586294	col10a1a	Decrease
ENSDARG00000054754	230.234	-0.732946	0.28749	-2.54946	0.0107889	0.0571848	304349	hs6st1a	Decrease
ENSDARG00000054794	232.844	-0.699201	0.323561	-2.16096	0.0306988	0.123354	561618	plcxd3	Decrease
ENSDARG00000054890	245.218	-1.05436	0.324085	-3.25334	0.00114056	0.0104259	699512	rgra	Decrease
ENSDARG00000055014	80.73	-3.1094	0.564624	-5.50704	3.64926e-08	1.5673e-06	968068	si:dkey-33m11.8	Decrease
ENSDARG00000055053	27.4157	-5.72574	1.47977	-3.86936	0.000109123	0.00153481	974375	itih1	Decrease
ENSDARG00000055132	185.25	-0.908068	0.352812	-2.5738	0.0100589	0.0542305	937393	lrfn4a	Decrease
ENSDARG00000055136	241.124	-0.804411	0.29829	-2.69674	0.00700219	0.0417205	414379	si:dkey-101k6.5	Decrease
ENSDARG00000055154	202.155	-0.867115	0.391762	-2.21337	0.0268719	0.111989	941364	slc8a4a	Decrease
ENSDARG00000055172	1577.8	-0.954671	0.135997	-7.01981	2.22176e-12	2.33458e-10	187789	si:ch211-256m1.8	Decrease
ENSDARG00000055190	1690.17	-0.977059	0.135342	-7.2192	5.22943e-13	6.18559e-11	671855	slc17a5	Decrease
ENSDARG00000055192	11460.6	-2.19077	0.389124	-5.63001	1.80199e-08	8.40644e-07	291726	zgc:136930	Decrease
ENSDARG00000055206	88.8059	-1.42857	0.495797	-2.88137	0.00395954	0.0271315	793106	dtnbp1b	Decrease
ENSDARG00000055302	204.871	-1.0971	0.373441	-2.93782	0.00330528	0.0235814	547416	grid2	Decrease
ENSDARG00000055377	263.042	-1.63494	0.821031	-1.99132	0.0464455	0.165192	711177	gnb5b	Decrease
ENSDARG00000055388	942.288	-0.594655	0.166115	-3.57978	0.000343884	0.00398486	840870	vtna	Decrease
ENSDARG00000055395	189.991	-0.967396	0.312593	-3.09475	0.00196981	0.015856	488930	foxq1b	Decrease
ENSDARG00000055398	1129.76	-0.624437	0.146101	-4.27402	1.91982e-05	0.000355532	489232	foxc1b	Decrease
ENSDARG00000055400	461.659	-0.899711	0.207746	-4.33082	1.48557e-05	0.000288142	480408	si:dkey-56f14.7	Decrease
ENSDARG00000055459	175.523	-0.663907	0.323317	-2.05343	0.0400313	0.14904	806098	dlgap3	Decrease
ENSDARG00000055463	31.1637	-2.20129	0.935983	-2.35185	0.0186805	0.0858586	658912	lrit3a	Decrease
ENSDARG00000055493	220.13	-0.762518	0.32024	-2.38108	0.017262	0.0811936	860223	hic1	Decrease
ENSDARG00000055510	486.024	-0.60676	0.215838	-2.81119	0.00493592	0.0321429	213317	ypel3	Decrease
ENSDARG00000055539	691.247	-0.80323	0.22481	-3.57292	0.00035302	0.00406048	925776	epdl2	Decrease
ENSDARG00000055552	264.346	-0.832548	0.293524	-2.83639	0.00456267	0.030277	970403	dvl1b	Decrease
ENSDARG00000055559	112.822	-1.252	0.430767	-2.90645	0.00365556	0.0254595	387256	chrna6	Decrease
ENSDARG00000055589	634.118	-1.54082	0.215324	-7.15581	8.31777e-13	9.42652e-11	445653	s100t	Decrease
ENSDARG00000055622	26.8392	-2.71083	0.885407	-3.06168	0.00220097	0.0172429	1043626	zgc:153345	Decrease
ENSDARG00000055754	134.527	-1.41983	0.422728	-3.35872	0.000783036	0.00763152	880099	smc1a	Decrease
ENSDARG00000055791	233.687	-1.37694	0.312651	-4.40407	1.06238e-05	0.000214718	90459	zgc:158423	Decrease
ENSDARG00000055792	2050.49	-0.588625	0.127053	-4.63292	3.60547e-06	8.63319e-05	637165	foxo4	Decrease
ENSDARG00000055798	79.3749	-1.27796	0.48143	-2.65452	0.00794221	0.0456377	802493	heyl	Decrease
ENSDARG00000055843	188.067	-1.00517	0.365036	-2.75363	0.00589392	0.0368089	302608	cdh10a	Decrease
ENSDARG00000055854	268.615	-0.676687	0.288689	-2.344	0.0190782	0.0871789	475518	nr4a3	Decrease
ENSDARG00000055855	310.924	-0.81959	0.319791	-2.56289	0.0103804	0.0556312	192742	kcnc3a	Decrease
ENSDARG00000055874	5159.59	-0.71492	0.363856	-1.96484	0.0494328	0.173213	341707	cpe	Decrease
ENSDARG00000055999	131.999	-1.40984	0.412764	-3.4156	0.000636425	0.00644041	935186	BRD8	Decrease
ENSDARG00000056004	214.721	-1.06183	0.301068	-3.52688	0.00042048	0.00465085	702210	sprn	Decrease
ENSDARG00000056019	449.519	-0.666705	0.231976	-2.87403	0.00405273	0.027604	995939	ttbk1a	Decrease
ENSDARG00000056036	446.171	-2.75959	0.831244	-3.31984	0.000900704	0.00860399	143585	stxbp1b	Decrease
ENSDARG00000056037	39.055	-2.5595	0.895651	-2.8577	0.0042672	0.0288199	892996	itih6	Decrease
ENSDARG00000056084	74.1079	-2.69447	0.565791	-4.76231	1.9139e-06	5.01553e-05	885503	igsf21b	Decrease
ENSDARG00000056087	131.066	-1.54014	0.401799	-3.83311	0.000126535	0.00173134	406756	ecrg4a	Decrease
ENSDARG00000056145	56.6626	-1.39731	0.56696	-2.46457	0.0137177	0.068655	10180	si:dkey-159a18.1	Decrease
ENSDARG00000056156	562.684	-1.07744	0.194414	-5.54201	2.99015e-08	1.32633e-06	140473	npdc1b	Decrease
ENSDARG00000056209	2434.7	-0.838778	0.114482	-7.32672	2.35851e-13	3.00308e-11	671509	myoz1a	Decrease
ENSDARG00000056248	13579.5	-2.61226	0.443159	-5.89463	3.75527e-09	2.10043e-07	946672	si:dkey-183i3.5	Decrease
ENSDARG00000056262	207.683	-1.01306	0.32336	-3.13294	0.00173067	0.0143529	313395	slc35g2a	Decrease
ENSDARG00000056292	1421.36	-1.71922	0.178537	-9.62951	6.00165e-22	2.31985e-19	599088	vsx1	Decrease
ENSDARG00000056294	157.231	-0.866026	0.361662	-2.39457	0.0166398	0.0790573	1053488	SBK1	Decrease
ENSDARG00000056347	506.274	-0.952366	0.260977	-3.64924	0.000263021	0.00318242	305576	rab3aa	Decrease
ENSDARG00000056450	538.604	-0.921461	0.198066	-4.6523	3.2825e-06	8.00145e-05	821231	MANEAL	Decrease
ENSDARG00000056511	560.866	-4.08619	1.39967	-2.9194	0.00350706	0.0245994	1024326	arr3a	Decrease
ENSDARG00000056587	203.355	-0.702354	0.304878	-2.30372	0.0212382	0.094418	107700	cyp2r1	Decrease
ENSDARG00000056625	40.1995	-2.23234	0.740039	-3.01651	0.00255699	0.0193391	931060	trpc6a	Decrease
ENSDARG00000056651	66.1012	-1.70663	0.649254	-2.6286	0.00857381	0.0480924	680818	gfra4a	Decrease
ENSDARG00000056652	14.2926	-3.09896	1.26061	-2.45831	0.0139592	0.0694133	624827	zmp:0000001102	Decrease
ENSDARG00000056690	698.502	-0.765787	0.198507	-3.85773	0.000114444	0.00159583	92620	mtmr1a	Decrease
ENSDARG00000056742	585.884	-1.26796	0.290168	-4.36974	1.24396e-05	0.000245235	388955	crmp1	Decrease
ENSDARG00000056745	1901.17	-0.789652	0.142399	-5.54534	2.93382e-08	1.30401e-06	722600	necab2	Decrease
ENSDARG00000056753	1329.94	-0.614312	0.162545	-3.77933	0.000157253	0.00207555	701184	dctn1b	Decrease
ENSDARG00000056774	168.913	-0.732882	0.361036	-2.02994	0.0423627	0.155071	572570	gpr37l1b	Decrease
ENSDARG00000056797	361.11	-0.668812	0.274884	-2.43307	0.0149713	0.0730707	392195	ppp2r2ca	Decrease
ENSDARG00000056804	59.7208	-1.27566	0.57435	-2.22105	0.0263473	0.110516	858536	si:dkey-40g16.6	Decrease
ENSDARG00000056805	44.1337	-2.19006	0.696108	-3.14615	0.00165433	0.0138689	968418	plch2b	Decrease
ENSDARG00000056833	156.298	-1.00419	0.379793	-2.64403	0.00819247	0.0466178	146481	svopa	Decrease
ENSDARG00000056842	74.1445	-1.12396	0.522334	-2.15179	0.0314136	0.125272	145774	usp30	Decrease
ENSDARG00000056873	4487.47	-0.992103	0.112075	-8.85213	8.58608e-19	2.47806e-16	1020094	and3	Decrease
ENSDARG00000056877	913.72	-0.861546	0.212925	-4.04625	5.20447e-05	0.000819317	1019736	vamp2	Decrease
ENSDARG00000056885	142.224	-0.810068	0.402416	-2.01301	0.0441134	0.159519	1018639	per1a	Decrease
ENSDARG00000056922	1184.87	-0.81994	0.149642	-5.47934	4.26916e-08	1.80842e-06	603960	ltbp1	Decrease
ENSDARG00000056934	455.071	-1.13163	0.21746	-5.20387	1.95181e-07	7.1126e-06	835174	hepacama	Decrease
ENSDARG00000056938	3080.78	-1.01567	0.127871	-7.94297	1.97399e-15	3.62111e-13	5233	kera	Decrease
ENSDARG00000057000	107.512	-1.65328	0.473811	-3.48933	0.000484229	0.00519615	896652	camkvl	Decrease
ENSDARG00000057029	14.0312	-3.04317	1.37681	-2.21031	0.0270838	0.11255	410547	htr2aa	Decrease
ENSDARG00000057035	62.7357	-1.5483	0.605063	-2.5589	0.0105004	0.0560148	1015044	stoml3b	Decrease
ENSDARG00000057241	823.645	-0.664362	0.187002	-3.5527	0.000381297	0.00430097	1072966	tnfsf10	Decrease
ENSDARG00000057262	33.674	-2.88626	0.837918	-3.44457	0.000571974	0.0058985	396416	si:dkey-91i10.3	Decrease
ENSDARG00000057408	67.4745	-2.37173	0.605972	-3.91393	9.08067e-05	0.00131566	868944	CABZ01067232.1	Decrease
ENSDARG00000057427	301.778	-4.79587	1.48039	-3.23959	0.00119703	0.0108278	92528	sv2ba	Decrease
ENSDARG00000057460	9935.33	-0.748625	0.105005	-7.1294	1.00804e-12	1.10213e-10	392724	crygm2d13	Decrease
ENSDARG00000057481	825.957	-0.875602	0.197095	-4.44254	8.89034e-06	0.000185217	752216	RNF157	Decrease
ENSDARG00000057504	379.494	-0.590324	0.252021	-2.34236	0.0191624	0.0875081	835281	si:dkey-202g17.3	Decrease
ENSDARG00000057519	363.217	-0.872934	0.238993	-3.65256	0.000259643	0.00314506	1036355	pcdh1g9	Decrease
ENSDARG00000057527	63.5154	-1.45791	0.648367	-2.24859	0.0245384	0.105117	104106	mef2ab	Decrease
ENSDARG00000057575	1575.63	-0.877936	0.140553	-6.24631	4.2026e-10	2.84075e-08	964202	pnp4a	Decrease
ENSDARG00000057661	19.5535	-4.20997	1.29204	-3.25838	0.00112049	0.0102771	864117	aldoca	Decrease
ENSDARG00000057678	294.232	-1.46648	0.263192	-5.57189	2.51985e-08	1.1411e-06	1019763	sfrp1b	Decrease
ENSDARG00000057728	28.9998	-1.90247	0.847551	-2.24467	0.0247896	0.105963	737943	slc17a8	Decrease
ENSDARG00000057790	27.4245	-2.36212	0.960204	-2.46002	0.0138929	0.0692117	591297	ankrd6a	Decrease
ENSDARG00000057881	488.719	-0.747779	0.267543	-2.79498	0.00519023	0.0334469	686230	si:dkey-33c12.3	Decrease
ENSDARG00000057992	500.998	-0.723456	0.213606	-3.38687	0.000706945	0.00702919	1018602	fstb	Decrease
ENSDARG00000058005	791.42	-0.982363	0.193431	-5.07861	3.802e-07	1.26341e-05	1050842	hgd	Decrease
ENSDARG00000058039	841.735	-0.784809	0.196337	-3.99724	6.40845e-05	0.000980335	1062176	bhlhe22	Decrease
ENSDARG00000058068	39.6911	-1.5036	0.746504	-2.01419	0.0439892	0.159149	162379	tnfsf10l4	Decrease
ENSDARG00000058103	28.7987	-4.14777	1.08165	-3.83466	0.00012574	0.00172155	155384	glra4b	Decrease
ENSDARG00000058117	1221.5	-1.23898	0.214966	-5.76362	8.23301e-09	4.27366e-07	599320	snap25b	Decrease
ENSDARG00000058145	33.9714	-1.83269	0.750528	-2.44187	0.0146113	0.0717669	273364	atp7b	Decrease
ENSDARG00000058284	229.69	-0.622635	0.295971	-2.1037	0.0354046	0.136416	1040040	CT990561.1	Decrease
ENSDARG00000058351	250.205	-0.919283	0.331435	-2.77364	0.00554325	0.0350846	451644	tapbpl	Decrease
ENSDARG00000058371	72929.1	-1.27426	0.0968795	-13.1531	1.63378e-39	1.96471e-36	902489	krt5	Decrease
ENSDARG00000058462	208.614	-2.88086	1.06817	-2.697	0.00699667	0.0417205	238146	zgc:158846	Decrease
ENSDARG00000058556	589.805	-0.725604	0.196821	-3.68662	0.000227252	0.00281897	1139849	muc5.2	Decrease
ENSDARG00000058558	146.58	-0.889382	0.360593	-2.46645	0.0136461	0.0683602	541046	lzts3b	Decrease
ENSDARG00000058601	233.565	-0.612312	0.281066	-2.17854	0.029366	0.119215	1055674	gdap1	Decrease
ENSDARG00000058649	239.638	-0.733776	0.296147	-2.47774	0.0132217	0.0668719	790968	trim46b	Decrease
ENSDARG00000058695	149.325	-2.42671	0.404751	-5.99555	2.02796e-09	1.18963e-07	305799	ddr2b	Decrease
ENSDARG00000058699	386.052	-1.16061	0.235789	-4.92227	8.5548e-07	2.49229e-05	271048	tmeff2b	Decrease
ENSDARG00000058799	117.511	-2.3551	0.556321	-4.23336	2.30227e-05	0.000414601	890109	mybpha	Decrease
ENSDARG00000058803	77.6132	-1.75729	0.632941	-2.77639	0.00549659	0.0348606	342138	grk1a	Decrease
ENSDARG00000058821	1215.77	-0.604039	0.145591	-4.14887	3.34114e-05	0.000570258	1064183	sema5a	Decrease
ENSDARG00000058960	55.5943	-1.15106	0.563795	-2.04163	0.0411882	0.15191	846631	otol1b	Decrease
ENSDARG00000058969	484.179	-0.813297	0.217908	-3.73229	0.000189747	0.00243466	1061474	cntnap2a	Decrease
ENSDARG00000059057	589.946	-0.873222	0.188564	-4.63089	3.64092e-06	8.69883e-05	1108041	atpv0e2	Decrease
ENSDARG00000059073	349.835	-0.964393	0.237581	-4.05922	4.92361e-05	0.000783254	589501	gsc	Decrease
ENSDARG00000059163	140.142	-3.42017	1.28323	-2.66529	0.00769218	0.0446293	752009	rbp3	Decrease
ENSDARG00000059311	1099.12	-0.868468	0.211309	-4.10995	3.95738e-05	0.000654404	23775	dpysl5b	Decrease
ENSDARG00000059340	67.1475	-1.09859	0.517846	-2.12146	0.0338831	0.132055	585895	dlgap2a	Decrease
ENSDARG00000059368	787.791	-0.785423	0.235728	-3.33191	0.000862529	0.00827584	940462	gria4b	Decrease
ENSDARG00000059391	713.674	-1.63437	0.190454	-8.58142	9.37062e-18	2.38631e-15	1048005	gyg1b	Decrease
ENSDARG00000059423	805.785	-0.897118	0.16654	-5.38681	7.17204e-08	2.9018e-06	145393	prune2	Decrease
ENSDARG00000059466	26.6633	-2.39053	0.893792	-2.67459	0.00748208	0.0437486	177414	wasf3a	Decrease
ENSDARG00000059534	654.004	-0.705217	0.188101	-3.74914	0.000177441	0.00230962	103586	JPH3	Decrease
ENSDARG00000059574	17.1489	-5.033	1.44174	-3.49091	0.000481381	0.00517634	234805	fscn2a	Decrease
ENSDARG00000059582	264.214	-0.842614	0.287454	-2.9313	0.00337543	0.0239242	285473	sowahcb	Decrease
ENSDARG00000059689	45.1379	-1.3054	0.625377	-2.08738	0.0368538	0.140645	145805	mblac2	Decrease
ENSDARG00000059690	356.775	-0.801235	0.278383	-2.87817	0.00399986	0.0273557	207475	slc29a4	Decrease
ENSDARG00000059751	361.469	-1.02527	0.232292	-4.4137	1.01618e-05	0.000207315	111123	abtb2a	Decrease
ENSDARG00000059773	423.059	-0.596718	0.2349	-2.54031	0.0110755	0.0583452	193413	SRCIN1	Decrease
ENSDARG00000059775	1475.01	-0.831686	0.163085	-5.09971	3.40183e-07	1.15041e-05	286530	slc32a1	Decrease
ENSDARG00000059781	179.072	-0.832498	0.354077	-2.35118	0.018714	0.0859686	289171	atcayb	Decrease
ENSDARG00000059789	500.01	-0.749447	0.201155	-3.72571	0.000194764	0.0024887	137669	parp8	Decrease
ENSDARG00000059832	821.577	-0.982038	0.189159	-5.19161	2.08488e-07	7.54671e-06	687614	adgrb3	Decrease
ENSDARG00000059914	207.917	-1.18409	0.33293	-3.55659	0.000375707	0.00425565	226357	sdr42e2	Decrease
ENSDARG00000059939	250.4	-0.853114	0.291952	-2.92211	0.00347672	0.024442	503187	dab1a	Decrease
ENSDARG00000059945	2811.78	-1.05286	0.166353	-6.32907	2.46638e-10	1.71113e-08	459316	sv2a	Decrease
ENSDARG00000059960	761.997	-0.98015	0.197557	-4.96135	7.00042e-07	2.10465e-05	557334	plch2a	Decrease
ENSDARG00000059978	104.684	-3.16153	1.53019	-2.0661	0.0388192	0.145806	918867	cplx4a	Decrease
ENSDARG00000059997	134.174	-1.02711	0.388685	-2.64251	0.00822934	0.0467372	167593	sv2ca	Decrease
ENSDARG00000060008	180.296	-0.777673	0.324309	-2.39794	0.0164875	0.0785359	582284	hhipl2	Decrease
ENSDARG00000060018	473.749	-1.04021	0.232245	-4.47892	7.5022e-06	0.000159678	655733	si:ch1073-44g3.1	Decrease
ENSDARG00000060072	116.766	-0.866175	0.403962	-2.1442	0.0320169	0.127065	219151	abi3a	Decrease
ENSDARG00000060092	75.2716	-1.29036	0.513472	-2.51301	0.0119706	0.0619891	85979	zgc:165481	Decrease
ENSDARG00000060116	32.254	-1.69501	0.771981	-2.19567	0.0281158	0.115592	276480	camk1a	Decrease
ENSDARG00000060243	379.83	-0.67549	0.229125	-2.94813	0.00319702	0.0229686	429242	enox1	Decrease
ENSDARG00000060330	161.166	-1.41724	0.378793	-3.74146	0.000182956	0.00236575	159401	si:ch211-284e13.4	Decrease
ENSDARG00000060345	558.501	-1.07605	0.198478	-5.42153	5.90901e-08	2.42707e-06	306850	apoda.1	Decrease
ENSDARG00000060350	58.9038	-2.28816	0.726322	-3.15034	0.0016308	0.0137167	306636	apoda.2	Decrease
ENSDARG00000060354	287.271	-1.8268	0.323602	-5.6452	1.64991e-08	7.81488e-07	311605	samd7	Decrease
ENSDARG00000060368	1263.64	-0.609709	0.162574	-3.75034	0.000176596	0.00229999	553063	syn1	Decrease
ENSDARG00000060393	89.4982	-1.00029	0.466778	-2.14296	0.0321161	0.1273	137910	fibcd1	Decrease
ENSDARG00000060410	148.115	-1.0993	0.446952	-2.45955	0.0139111	0.0692382	696245	thbs2a	Decrease
ENSDARG00000060415	735.905	-0.634055	0.181707	-3.48944	0.000484036	0.00519615	152099	arhgef28a	Decrease
ENSDARG00000060481	637.554	-0.753085	0.227343	-3.31255	0.000924488	0.00878467	700615	atl1	Decrease
ENSDARG00000060584	12.9275	-2.43067	1.20791	-2.01229	0.0441892	0.159739	171850	kank1b	Decrease
ENSDARG00000060601	263.707	-1.00131	0.32135	-3.11596	0.00183349	0.0150372	564297	rgs7bpa	Decrease
ENSDARG00000060609	161.535	-0.834895	0.387977	-2.15192	0.0314037	0.125256	517165	cd109	Decrease
ENSDARG00000060637	352.573	-1.53901	0.281459	-5.46799	4.55159e-08	1.9168e-06	297675	clstn2	Decrease
ENSDARG00000060638	45.4766	-1.76423	0.757103	-2.33024	0.0197933	0.0895583	865984	CLSTN2	Decrease
ENSDARG00000060656	550.483	-0.967888	0.24303	-3.98258	6.81714e-05	0.00103191	697088	si:ch211-10a23.2	Decrease
ENSDARG00000060680	374.741	-0.836521	0.277899	-3.01016	0.00261109	0.0196933	765146	si:ch73-127m5.1	Decrease
ENSDARG00000060711	1448.39	-0.72599	0.178143	-4.07532	4.59504e-05	0.00074116	1138527	sv2bb	Decrease
ENSDARG00000060753	244.223	-1.02345	0.308009	-3.3228	0.000891193	0.00853196	455205	pear1	Decrease
ENSDARG00000060837	38.0802	-2.30982	0.790926	-2.9204	0.00349578	0.0245362	935582	trpc5b	Decrease
ENSDARG00000060893	587.122	-2.05752	0.268873	-7.6524	1.97269e-14	3.02843e-12	798092	col8a2	Decrease
ENSDARG00000060911	583.285	-0.599453	0.192041	-3.12149	0.0017994	0.0148042	1018413	si:ch211-126i22.5	Decrease
ENSDARG00000061006	106.533	-0.877903	0.408895	-2.14702	0.031792	0.126395	126720	cyb5d2	Decrease
ENSDARG00000061014	30.755	-1.79255	0.863834	-2.07511	0.0379765	0.143688	729138	kcnj5	Decrease
ENSDARG00000061031	151.171	-0.954264	0.42051	-2.2693	0.02325	0.100977	741276	dner	Decrease
ENSDARG00000061042	149.305	-1.14614	0.369106	-3.10517	0.0019017	0.0154752	795869	gabbr2	Decrease
ENSDARG00000061051	191.084	-1.02304	0.313933	-3.2588	0.00111885	0.0102686	252680	brinp3a.2	Decrease
ENSDARG00000061101	32.8946	-3.29701	1.01777	-3.23944	0.00119766	0.010829	145626	snx19a	Decrease
ENSDARG00000061165	368.1	-0.799296	0.228294	-3.50117	0.000463216	0.00503352	849665	slc6a4a	Decrease
ENSDARG00000061197	140.729	-0.741586	0.362678	-2.04475	0.0408797	0.150952	756663	armc7	Decrease
ENSDARG00000061203	169.586	-1.18604	0.367901	-3.2238	0.00126503	0.0112746	1060720	trpc1	Decrease
ENSDARG00000061216	152.884	-0.773554	0.391054	-1.97813	0.0479142	0.169441	760368	hexdc	Decrease
ENSDARG00000061243	137.7	-0.969164	0.370164	-2.6182	0.00883954	0.0492258	140091	ubash3ba	Decrease
ENSDARG00000061255	401.747	-0.647317	0.241741	-2.67773	0.00741233	0.0434698	777363	dusp3a	Decrease
ENSDARG00000061352	2007.11	-0.834499	0.145939	-5.71813	1.07701e-08	5.35931e-07	703472	bcl11aa	Decrease
ENSDARG00000061371	227.395	-1.10195	0.308117	-3.57639	0.000348368	0.00402389	304403	cdh18a	Decrease
ENSDARG00000061436	4148.23	-0.632083	0.106762	-5.92046	3.21039e-09	1.81442e-07	987298	col6a2	Decrease
ENSDARG00000061454	1006.49	-0.828319	0.172316	-4.80699	1.53221e-06	4.14579e-05	922850	nrxn2a	Decrease
ENSDARG00000061473	205.61	-0.864902	0.30129	-2.87066	0.00409616	0.0278472	755876	tbkbp1	Decrease
ENSDARG00000061517	483.338	-0.672026	0.212824	-3.15766	0.00159039	0.0134632	423757	lrp1bb	Decrease
ENSDARG00000061541	114.894	-1.25944	0.450426	-2.79612	0.00517201	0.033379	154627	unc5db	Decrease
ENSDARG00000061580	162.614	-0.736676	0.351644	-2.09495	0.0361757	0.13857	1008222	kctd7	Decrease
ENSDARG00000061647	2476.04	-0.646566	0.120217	-5.37831	7.51867e-08	3.01813e-06	771666	nrxn1a	Decrease
ENSDARG00000061692	208.981	-0.979354	0.301805	-3.24499	0.00117455	0.0106825	1101528	yjefn3	Decrease
ENSDARG00000061718	146.353	-0.878556	0.370446	-2.37161	0.0177105	0.082639	795786	znf704	Decrease
ENSDARG00000061758	404.146	-0.803672	0.229855	-3.49644	0.000471514	0.00510575	622470	sh3pxd2ab	Decrease
ENSDARG00000061806	81.7706	-1.34041	0.527797	-2.53964	0.0110968	0.0584004	171794	si:dkey-13n15.2	Decrease
ENSDARG00000061817	1821.81	-0.824382	0.152077	-5.42083	5.93244e-08	2.43208e-06	258306	kif1aa	Decrease
ENSDARG00000061835	43.5829	-2.12572	0.773653	-2.74763	0.00600272	0.0374069	1016289	zpld1a	Decrease
ENSDARG00000061836	150.789	-1.37081	0.356954	-3.84029	0.000122887	0.00168676	184847	nfixb	Decrease
ENSDARG00000061852	199.734	-0.821901	0.310276	-2.64894	0.00807451	0.0461407	898768	olfml3a	Decrease
ENSDARG00000061909	526.854	-1.12581	0.275607	-4.08484	4.41075e-05	0.000717318	648300	si:ch73-233f7.1	Decrease
ENSDARG00000061915	504.113	-0.714185	0.202448	-3.52775	0.000419111	0.00464757	139273	git2a	Decrease
ENSDARG00000062019	1350.35	-0.698164	0.138653	-5.03535	4.76974e-07	1.52448e-05	701618	rufy2	Decrease
ENSDARG00000062024	1098.51	-0.590842	0.191157	-3.09088	0.00199567	0.016029	311933	kif1ab	Decrease
ENSDARG00000062045	418.189	-0.625251	0.257243	-2.43058	0.0150745	0.0734419	401833	il1rapl1a	Decrease
ENSDARG00000062056	1291.74	-0.957962	0.190875	-5.0188	5.19949e-07	1.62877e-05	941677	elmod1	Decrease
ENSDARG00000062084	138.73	-0.921176	0.36588	-2.5177	0.0118125	0.0613175	792532	clcn1a	Decrease
ENSDARG00000062103	158.429	-0.980869	0.366302	-2.67776	0.00741163	0.0434698	1111580	ankrd24	Decrease
ENSDARG00000062108	244.715	-0.62162	0.282764	-2.19837	0.0279227	0.115148	445745	iffo1b	Decrease
ENSDARG00000062129	687.953	-1.11116	0.182649	-6.08357	1.17538e-09	7.22793e-08	906379	mxra8b	Decrease
ENSDARG00000062132	284.014	-1.10188	0.258901	-4.25597	2.08148e-05	0.000380539	364342	cyp4v8	Decrease
ENSDARG00000062165	441.786	-0.816289	0.244344	-3.34074	0.000835555	0.00804914	110938	tub	Decrease
ENSDARG00000062195	218.692	-0.636055	0.290189	-2.19187	0.0283892	0.116385	1123648	fbxo31	Decrease
ENSDARG00000062208	236.976	-0.64849	0.295264	-2.1963	0.0280702	0.115471	809547	prrt1	Decrease
ENSDARG00000062217	159.045	-1.36694	0.378101	-3.61529	0.000300017	0.0035575	270591	kcnj3b	Decrease
ENSDARG00000062221	209.681	-0.641524	0.304127	-2.10939	0.0349106	0.135014	172591	arap1a	Decrease
ENSDARG00000062305	40.7543	-1.69507	0.698825	-2.4256	0.0152832	0.0741419	820438	rims3	Decrease
ENSDARG00000062319	224.324	-1.57859	0.294792	-5.35493	8.55874e-08	3.3807e-06	832178	si:dkey-103g5.3	Decrease
ENSDARG00000062323	1256.82	-0.745098	0.178766	-4.16802	3.07259e-05	0.000532828	259766	adam23a	Decrease
ENSDARG00000062325	226.487	-0.693809	0.335323	-2.06907	0.0385391	0.145191	1141368	shank2b	Decrease
ENSDARG00000062346	134.73	-1.02315	0.449586	-2.27576	0.0228603	0.0997047	541198	cacna1ea	Decrease
ENSDARG00000062347	1071.15	-0.680603	0.158871	-4.28401	1.83558e-05	0.000342821	1013376	mtus2a	Decrease
ENSDARG00000062357	42.0526	-1.80495	0.678673	-2.65953	0.00782497	0.0451756	889395	tafa1a	Decrease
ENSDARG00000062359	247.986	-0.930505	0.352621	-2.63882	0.00831941	0.047031	833931	scn3b	Decrease
ENSDARG00000062376	744.049	-0.877736	0.206566	-4.24919	2.14548e-05	0.000390261	147520	nlgn3b	Decrease
ENSDARG00000062420	815.396	-0.864354	0.203532	-4.24678	2.16867e-05	0.000393818	1093743	nfia	Decrease
ENSDARG00000062471	60.1995	-1.78394	0.652396	-2.73445	0.00624854	0.0384671	984346	tafa4b	Decrease
ENSDARG00000062477	516.155	-1.16078	0.257981	-4.49949	6.81165e-06	0.000147298	1121148	kiaa1549la	Decrease
ENSDARG00000062487	394.214	-0.791341	0.294421	-2.68779	0.00719266	0.0425711	573168	si:dkey-6n6.1	Decrease
ENSDARG00000062510	2564.47	-1.09626	0.153766	-7.12939	1.00814e-12	1.10213e-10	621511	bcl11ba	Decrease
ENSDARG00000062538	112.98	-1.26372	0.478824	-2.63922	0.00830982	0.0470014	150161	NA	Decrease
ENSDARG00000062601	34.7118	-1.96186	0.744391	-2.63553	0.00840069	0.0473326	129232	piwil2	Decrease
ENSDARG00000062618	132.003	-0.956925	0.400581	-2.38884	0.0169017	0.0799855	189252	kcnj12b	Decrease
ENSDARG00000062621	205.04	-0.686814	0.349249	-1.96654	0.049236	0.172817	482773	satb1b	Decrease
ENSDARG00000062633	55.8007	-1.80123	0.639316	-2.81744	0.00484084	0.0316762	857647	cadm2b	Decrease
ENSDARG00000062661	134.36	-2.60607	0.518789	-5.02338	5.07706e-07	1.59504e-05	330241	abca4b	Decrease
ENSDARG00000062667	169.421	-1.31494	0.380194	-3.4586	0.000542989	0.00568858	781339	mpp3b	Decrease
ENSDARG00000062687	273.166	-0.748883	0.314727	-2.37947	0.0173377	0.0814614	276149	kcnh7	Decrease
ENSDARG00000062688	2781.88	-0.965517	0.110696	-8.72222	2.72796e-18	7.63884e-16	809463	gpnmb	Decrease
ENSDARG00000062693	432.126	-1.21186	0.255262	-4.74751	2.05933e-06	5.35129e-05	520890	nrxn3b	Decrease
ENSDARG00000062720	492.199	-0.794644	0.24667	-3.22148	0.0012753	0.0113324	1030360	pcdh1a	Decrease
ENSDARG00000062790	2660.02	-0.67491	0.12624	-5.34624	8.98006e-08	3.52781e-06	705565	CU639469.1	Decrease
ENSDARG00000062797	2766.13	-0.744633	0.125681	-5.9248	3.12686e-09	1.77183e-07	33114	nell2b	Decrease
ENSDARG00000062821	469.751	-0.648393	0.247379	-2.62105	0.00876582	0.0488839	719710	slc6a15	Decrease
ENSDARG00000062849	54.0679	-1.34908	0.603107	-2.23687	0.0252945	0.107505	499066	kcnk10a	Decrease
ENSDARG00000062865	789.181	-0.602038	0.171569	-3.50902	0.000449765	0.00491091	1107561	mras	Decrease
ENSDARG00000062880	171.695	-1.04949	0.350324	-2.99577	0.00273753	0.0204474	881556	cntn3a.1	Decrease
ENSDARG00000062897	1962.72	-0.62506	0.120123	-5.20351	1.95556e-07	7.11431e-06	156784	tnksb	Decrease
ENSDARG00000062902	79.4479	-2.13992	0.56885	-3.76184	0.000168667	0.00221002	763763	si:dkey-220f10.4	Decrease
ENSDARG00000062934	94.6955	-1.57856	0.548658	-2.87712	0.0040132	0.027421	1050034	gpr12	Decrease
ENSDARG00000062942	201.943	-0.680003	0.310497	-2.19005	0.0285208	0.116792	1136465	kcna1a	Decrease
ENSDARG00000062956	613.902	-0.805398	0.21055	-3.8252	0.000130664	0.00177397	65360	dagla	Decrease
ENSDARG00000062976	64.9785	-1.23079	0.552141	-2.22912	0.0258059	0.109064	790726	iffo1a	Decrease
ENSDARG00000063008	510.543	-0.914289	0.266278	-3.43358	0.000595656	0.00609625	7612	si:dkeyp-27e10.3	Decrease
ENSDARG00000063014	228.389	-1.10375	0.389615	-2.83293	0.00461239	0.0305414	799243	dbpa	Decrease
ENSDARG00000063040	69.0464	-1.37011	0.558592	-2.45279	0.0141752	0.0701338	734673	btbd11b	Decrease
ENSDARG00000063056	424.859	-1.01392	0.303929	-3.33603	0.000849826	0.00815758	590392	tulp4b	Decrease
ENSDARG00000063133	1786.27	-1.18974	0.182833	-6.50724	7.65422e-11	5.8962e-09	982213	slc4a10a	Decrease
ENSDARG00000063144	1281.5	-0.746897	0.142235	-5.25114	1.5116e-07	5.65116e-06	800272	shisa7b	Decrease
ENSDARG00000063150	700.616	-0.704394	0.222578	-3.16471	0.00155239	0.0132348	58632	nrxn2b	Decrease
ENSDARG00000063180	300.837	-0.867645	0.252721	-3.43321	0.00059647	0.00610169	1101263	dock3	Decrease
ENSDARG00000063197	1137.19	-0.684856	0.15025	-4.55811	5.16149e-06	0.000116868	133793	golga2	Decrease
ENSDARG00000063215	38.5964	-1.5945	0.699014	-2.28107	0.0225441	0.0987633	829599	lrrc3b	Decrease
ENSDARG00000063224	94.1283	-1.23104	0.452879	-2.71825	0.00656276	0.0398143	429815	nxph2a	Decrease
ENSDARG00000063264	441.205	-1.08193	0.247189	-4.37693	1.20365e-05	0.000238156	276706	pcdh9	Decrease
ENSDARG00000063288	2142.38	-0.600753	0.161506	-3.71969	0.000199466	0.00253532	135261	slc2a11b	Decrease
ENSDARG00000063299	1519.99	-0.773801	0.161924	-4.7788	1.76348e-06	4.68372e-05	6700	pcloa	Decrease
ENSDARG00000063310	656.3	-0.68096	0.185645	-3.66809	0.000244371	0.00299141	795968	oxr1b	Decrease
ENSDARG00000063354	786.112	-0.723307	0.181618	-3.98258	6.81698e-05	0.00103191	553785	abtb1	Decrease
ENSDARG00000063372	11.5185	-3.35	1.48927	-2.24942	0.0244856	0.104995	844442	zpld1b	Decrease
ENSDARG00000063390	200.938	-0.799758	0.314899	-2.53973	0.011094	0.0584004	793120	pvrl2l	Decrease
ENSDARG00000063411	125.508	-0.867578	0.427295	-2.0304	0.0423164	0.154962	680459	lrrc73	Decrease
ENSDARG00000063433	710.991	-1.19671	0.227035	-5.27105	1.35642e-07	5.11516e-06	1000149	atp2b2	Decrease
ENSDARG00000063475	59.8575	-1.10792	0.545801	-2.02989	0.0423677	0.155071	847906	abcg1	Decrease
ENSDARG00000063511	260.269	-0.724482	0.287817	-2.51716	0.0118305	0.0613808	618656	si:ch211-15d5.11	Decrease
ENSDARG00000063519	14.4751	-3.70705	1.5801	-2.34609	0.0189717	0.0867837	1034833	PLEKHB1	Decrease
ENSDARG00000063527	740.01	-0.857281	0.18839	-4.55056	5.35039e-06	0.000120514	962165	elmo2	Decrease
ENSDARG00000063544	143.347	-1.40075	0.358885	-3.90307	9.49794e-05	0.00136879	308292	pip4k2ab	Decrease
ENSDARG00000063568	52.0293	-1.52545	0.608346	-2.50754	0.0121574	0.0626569	1143826	syt7a	Decrease
ENSDARG00000063578	419.19	-0.591349	0.233821	-2.52906	0.0114367	0.0596815	53534	DGKI	Decrease
ENSDARG00000063682	1043.17	-0.613083	0.164972	-3.71628	0.000202176	0.00256611	819334	fhod3a	Decrease
ENSDARG00000063713	279.064	-0.812401	0.336481	-2.4144	0.0157609	0.0757295	799316	syngap1a	Decrease
ENSDARG00000067507	183.163	-1.63463	0.325521	-5.02159	5.12466e-07	1.60766e-05	640332	kctd8	Decrease
ENSDARG00000067537	126.927	-0.995309	0.386704	-2.57382	0.0100581	0.0542305	142730	pcsk5a	Decrease
ENSDARG00000067549	602.1	-0.683314	0.188109	-3.63255	0.000280635	0.00335986	152930	adamts12	Decrease
ENSDARG00000067626	626.605	-1.08428	0.200916	-5.39666	6.78919e-08	2.76029e-06	143032	ywhag1	Decrease
ENSDARG00000067815	38.0717	-1.46801	0.694416	-2.11402	0.0345137	0.133803	337154	CABZ01060891.1	Decrease
ENSDARG00000067824	267.603	-0.818191	0.317105	-2.58019	0.00987453	0.0535565	1012362	cntnap3	Decrease
ENSDARG00000067851	159.809	-0.780887	0.337573	-2.31324	0.0207094	0.0926954	138899	lcn15	Decrease
ENSDARG00000067964	2422.85	-0.967575	0.126295	-7.66125	1.84125e-14	2.86732e-12	81662	slc6a5	Decrease
ENSDARG00000067999	287.835	-0.762911	0.299548	-2.54687	0.0108693	0.0574686	623808	GJD2	Decrease
ENSDARG00000068100	72.4889	-1.01634	0.507532	-2.00252	0.0452284	0.16233	533250	tafa5l	Decrease
ENSDARG00000068148	339.521	-0.685554	0.24521	-2.79578	0.0051774	0.0333939	163300	arrdc1a	Decrease
ENSDARG00000068166	42.461	-2.48984	0.73167	-3.40296	0.000666602	0.00671754	143387	whrnb	Decrease
ENSDARG00000068194	358.592	-1.44153	0.264158	-5.45707	4.84056e-08	2.02667e-06	157861	klf9	Decrease
ENSDARG00000068227	118.698	-0.907123	0.388223	-2.3366	0.0194598	0.08853	134673	tmem150aa	Decrease
ENSDARG00000068232	20.7343	-2.25515	1.05117	-2.14538	0.0319223	0.126787	317225	cbln12	Decrease
ENSDARG00000068247	378.126	-0.950542	0.22796	-4.16978	3.04888e-05	0.000529663	728605	luzp2	Decrease
ENSDARG00000068275	806.395	-0.791472	0.179119	-4.41869	9.93029e-06	0.000203167	740393	ptx3a	Decrease
ENSDARG00000068323	757.419	-1.18866	0.21392	-5.55657	2.75131e-08	1.23302e-06	327219	astn1	Decrease
ENSDARG00000068370	68.3793	-1.66714	0.620561	-2.68651	0.00722031	0.0426674	575554	ralgps1	Decrease
ENSDARG00000068380	27.3803	-1.98062	0.82393	-2.40387	0.0162225	0.0775513	737268	foxg1c	Decrease
ENSDARG00000068474	32.0777	-2.42106	0.935683	-2.58748	0.00966809	0.0527275	294394	si:dkey-94e7.2	Decrease
ENSDARG00000068480	715.214	-1.06248	0.175143	-6.06633	1.30868e-09	8.02484e-08	173309	map7d2a	Decrease
ENSDARG00000068557	29.7322	-1.68335	0.779073	-2.16071	0.0307176	0.123406	77869	htr5ab	Decrease
ENSDARG00000068624	293.57	-1.14587	0.273793	-4.18518	2.84943e-05	0.000498615	153809	sptbn4a	Decrease
ENSDARG00000068683	46.3989	-1.26943	0.620242	-2.04667	0.0406907	0.150691	399312	chmp2ba	Decrease
ENSDARG00000068691	197.625	-0.984781	0.35893	-2.74366	0.00607592	0.0376855	397874	kctd4	Decrease
ENSDARG00000068701	715.785	-0.739502	0.202976	-3.64329	0.000269173	0.00325323	5830	gpr85	Decrease
ENSDARG00000068716	354.138	-0.785172	0.244306	-3.21388	0.00130953	0.0115698	1004492	cuedc1a	Decrease
ENSDARG00000068745	1380.37	-0.984394	0.181007	-5.43843	5.37516e-08	2.22894e-06	318378	map4l	Decrease
ENSDARG00000068760	193.477	-0.730702	0.308332	-2.36985	0.0177951	0.0829087	173928	tnks1bp1	Decrease
ENSDARG00000068989	306.71	-1.31285	0.259253	-5.06397	4.10611e-07	1.33656e-05	950880	gabra1	Decrease
ENSDARG00000069017	92.5899	-3.83317	0.624273	-6.14022	8.24091e-10	5.23117e-08	949411	elnb	Decrease
ENSDARG00000069031	122.145	-0.876889	0.383146	-2.28865	0.0220994	0.097357	949931	plac8l1	Decrease
ENSDARG00000069048	1245.11	-0.723628	0.14702	-4.92197	8.56782e-07	2.49273e-05	944019	serpinf1	Decrease
ENSDARG00000069093	58498.3	-1.04776	0.11705	-8.95134	3.51183e-19	1.04133e-16	571252	col2a1a	Decrease
ENSDARG00000069139	93.8287	-0.95691	0.471788	-2.02826	0.0425334	0.15552	1032842	grik1a	Decrease
ENSDARG00000069160	193.295	-1.28271	0.32623	-3.93192	8.42705e-05	0.00123335	32668	tafa5a	Decrease
ENSDARG00000069169	283.507	-0.657253	0.281885	-2.33164	0.0197198	0.0893003	34208	cerk	Decrease
ENSDARG00000069196	150.98	-1.33867	0.359439	-3.72434	0.000195829	0.0024992	933058	ebf1b	Decrease
ENSDARG00000069254	134.343	-1.02581	0.431179	-2.37909	0.0173555	0.0814743	95586	chrm4a	Decrease
ENSDARG00000069292	182.802	-0.644387	0.31585	-2.04017	0.0413335	0.15229	5857	acot16	Decrease
ENSDARG00000069296	101.645	-1.70768	0.478617	-3.56795	0.00035979	0.00410977	498388	moxd1l	Decrease
ENSDARG00000069327	240.814	-0.745259	0.282062	-2.64218	0.00823733	0.0467372	704887	nkx3.3	Decrease
ENSDARG00000069329	219.919	-0.929141	0.292956	-3.1716	0.00151601	0.0130002	690084	drgx	Decrease
ENSDARG00000069368	164.008	-0.753644	0.333348	-2.26083	0.0237695	0.102742	724479	nrn1la	Decrease
ENSDARG00000069376	144.682	-0.895332	0.358394	-2.49818	0.0124834	0.0639263	98046	tnfsf12	Decrease
ENSDARG00000069402	793.446	-0.76606	0.185522	-4.12921	3.64009e-05	0.000610328	44077	lrrc4.1	Decrease
ENSDARG00000069415	8189.03	-1.32502	0.0922096	-14.3696	8.02715e-47	1.5796e-43	341783	col17a1a	Decrease
ENSDARG00000069438	299.547	-0.830682	0.267048	-3.11061	0.001867	0.0152618	362106	neurl1aa	Decrease
ENSDARG00000069469	503.858	-1.10644	0.238121	-4.64657	3.37494e-06	8.19909e-05	673985	khdrbs2	Decrease
ENSDARG00000069478	117.526	-0.865139	0.389744	-2.21976	0.0264347	0.110783	545993	slc13a3	Decrease
ENSDARG00000069590	153.471	-1.47778	0.37359	-3.95561	7.63399e-05	0.00113337	1038722	tmem150c	Decrease
ENSDARG00000069600	1164.08	-0.666394	0.19624	-3.39581	0.000684264	0.00685721	99832	zgc:109889	Decrease
ENSDARG00000069615	286.542	-4.12964	1.63396	-2.52738	0.0114917	0.0598963	1042354	ckmt2a	Decrease
ENSDARG00000069674	306.6	-0.649403	0.267551	-2.42722	0.0152152	0.073996	577650	tmem230b	Decrease
ENSDARG00000069692	1711.33	-0.587322	0.13715	-4.28235	1.84931e-05	0.000344494	38472	col7a1l	Decrease
ENSDARG00000069737	909.616	-1.1861	0.178098	-6.65985	2.74105e-11	2.35448e-09	359790	pou4f2	Decrease
ENSDARG00000069765	218.106	-1.00851	0.34872	-2.89204	0.00382749	0.0263517	450325	syngap1b	Decrease
ENSDARG00000069792	3003.77	-0.835727	0.114781	-7.28106	3.31204e-13	4.09671e-11	396125	crygm2d5	Decrease
ENSDARG00000069801	3899.88	-0.803684	0.117549	-6.837	8.08672e-12	7.71124e-10	395366	crygm2d12	Decrease
ENSDARG00000069817	6167.13	-0.935253	0.103963	-8.99604	2.34009e-19	7.03521e-17	393226	crygm2d17	Decrease
ENSDARG00000069826	2201.86	-0.904461	0.154428	-5.85684	4.71758e-09	2.57871e-07	392797	crygm2d15	Decrease
ENSDARG00000069827	838.226	-2.96011	0.690247	-4.28847	1.79905e-05	0.000337748	392736	crygm2d11	Decrease
ENSDARG00000069843	144.805	-0.864443	0.393497	-2.19682	0.028033	0.115375	422965	kctd12.1	Decrease
ENSDARG00000069857	327.318	-0.651644	0.242143	-2.69115	0.0071206	0.0422512	481362	coq3	Decrease
ENSDARG00000069954	72.5134	-1.14813	0.517259	-2.21965	0.0264428	0.110783	675007	kcnq5a	Decrease
ENSDARG00000069970	171.683	-0.756281	0.37877	-1.99667	0.0458606	0.163676	695493	lingo2b	Decrease
ENSDARG00000069981	3022.24	-0.700216	0.150304	-4.65866	3.1828e-06	7.78473e-05	470682	cspg5a	Decrease
ENSDARG00000070011	27.0973	-2.9861	0.947841	-3.15042	0.00163033	0.0137167	433863	hce2l2	Decrease
ENSDARG00000070037	147.025	-1.52576	0.418974	-3.64165	0.000270896	0.00326857	248488	rgs8	Decrease
ENSDARG00000070038	509.337	-0.972825	0.251497	-3.86813	0.000109672	0.00154053	839034	rbp2a	Decrease
ENSDARG00000070078	33.9232	-1.77289	0.884245	-2.00497	0.0449662	0.161686	969892	abcb11b	Decrease
ENSDARG00000070092	21.1341	-2.86459	1.02117	-2.80521	0.00502831	0.0326365	471249	KCNV1	Decrease
ENSDARG00000070107	512.579	-1.74002	0.281954	-6.17129	6.7737e-10	4.37682e-08	97168	six7	Decrease
ENSDARG00000070148	108.26	-1.0816	0.431049	-2.50922	0.0120997	0.062434	287669	cygb2	Decrease
ENSDARG00000070157	1934.7	-0.627196	0.122523	-5.11899	3.07178e-07	1.0571e-05	902447	tgm2a	Decrease
ENSDARG00000070170	129.605	-0.993887	0.424694	-2.34024	0.0192713	0.0878757	462776	si:ch211-225p5.8	Decrease
ENSDARG00000070173	1253.61	-0.775499	0.194209	-3.99312	6.52095e-05	0.000995434	356754	gria2a	Decrease
ENSDARG00000070222	72.9177	-1.82704	0.503364	-3.62965	0.000283804	0.00339217	892195	fam43b	Decrease
ENSDARG00000070229	24.9605	-1.97997	0.933619	-2.12075	0.0339427	0.132216	972149	zgc:158258	Decrease
ENSDARG00000070266	1737.33	-0.643386	0.137153	-4.69101	2.71864e-06	6.83481e-05	386429	spock3	Decrease
ENSDARG00000070321	54.3503	-1.23063	0.605022	-2.03403	0.0419487	0.153902	355088	clrn2	Decrease
ENSDARG00000070348	220.327	-0.926194	0.291192	-3.1807	0.00146921	0.0126956	905539	hoxc10a	Decrease
ENSDARG00000070351	358.622	-0.629374	0.257917	-2.44022	0.0146782	0.0719972	905520	hoxc11a	Decrease
ENSDARG00000070352	371.593	-0.827141	0.252097	-3.28105	0.00103423	0.009604	905784	hoxc12a	Decrease
ENSDARG00000070473	428.624	-0.596827	0.218528	-2.73112	0.00631192	0.0386827	1133552	parp6b	Decrease
ENSDARG00000070479	323.623	-0.900067	0.26344	-3.41659	0.000634114	0.00642304	795576	tspan13b	Decrease
ENSDARG00000070480	1659.39	-0.77563	0.155311	-4.99405	5.91276e-07	1.81286e-05	795667	agr2	Decrease
ENSDARG00000070497	233.194	-0.595563	0.292977	-2.0328	0.042073	0.154253	748671	bicc1b	Decrease
ENSDARG00000070537	3349.48	-0.613447	0.114662	-5.35003	8.79376e-08	3.4609e-06	793090	stmn2b	Decrease
ENSDARG00000070543	141.571	-2.10662	0.468249	-4.49892	6.8298e-06	0.000147396	370446	grin2ab	Decrease
ENSDARG00000070567	1488.42	-0.745307	0.179861	-4.1438	3.41603e-05	0.000579493	236859	cadpsb	Decrease
ENSDARG00000070597	183.393	-1.96688	0.38768	-5.07346	3.9065e-07	1.28229e-05	977399	prelp	Decrease
ENSDARG00000070601	589.322	-0.58915	0.189782	-3.10435	0.00190695	0.0155063	980990	RASSF5	Decrease
ENSDARG00000070625	525.749	-0.650501	0.206589	-3.14878	0.00163956	0.0137611	495267	enpp5	Decrease
ENSDARG00000070626	309.189	-1.11218	0.314986	-3.53089	0.000414169	0.00459985	454523	cacng8b	Decrease
ENSDARG00000070666	11.8374	-4.52716	1.66327	-2.72184	0.00649187	0.0395061	966278	rhol	Decrease
ENSDARG00000070726	52.2143	-1.94316	0.711632	-2.73056	0.0063226	0.0387154	268225	cnga3a	Decrease
ENSDARG00000070730	209.566	-0.596464	0.300651	-1.98391	0.0472657	0.167614	263773	gabra5	Decrease
ENSDARG00000070734	549.42	-0.80992	0.216822	-3.73541	0.000187407	0.00240891	1145254	dyrk4	Decrease
ENSDARG00000070781	87.7691	-1.07874	0.455584	-2.36781	0.0178938	0.0832785	497534	gjd2b	Decrease
ENSDARG00000070873	490.769	-0.632942	0.214678	-2.94834	0.00319489	0.0229686	977357	ccl25b	Decrease
ENSDARG00000070894	12.5213	-3.52244	1.53209	-2.2991	0.0214994	0.0952857	892435	abhd6b	Decrease
ENSDARG00000070918	933.497	-0.638585	0.162154	-3.93814	8.21169e-05	0.0012074	1089921	si:ch211-284e20.8	Decrease
ENSDARG00000070951	1043.46	-0.767494	0.202185	-3.796	0.000147052	0.00195883	245978	hmga1b	Decrease
ENSDARG00000070954	213.888	-0.8123	0.30734	-2.64301	0.00821737	0.0466981	616585	hmx2	Decrease
ENSDARG00000070960	15.7799	-3.57412	1.3318	-2.68367	0.00728192	0.0429261	824742	si:ch211-288g17.4	Decrease
ENSDARG00000070972	49.4648	-2.08957	0.804061	-2.59877	0.0093559	0.0514266	812035	si:ch211-81a5.8	Decrease
ENSDARG00000071010	506.762	-0.788387	0.203796	-3.86851	0.000109504	0.00153917	815369	tuft1b	Decrease
ENSDARG00000071011	689.505	-1.09254	0.253695	-4.30651	1.65854e-05	0.000314966	275204	cdk5r2a	Decrease
ENSDARG00000071021	386.576	-1.08863	0.312875	-3.47945	0.000502442	0.00534178	622077	papss2a	Decrease
ENSDARG00000071026	1895.63	-0.688696	0.128427	-5.36254	8.20595e-08	3.25919e-06	801808	mllt11	Decrease
ENSDARG00000071048	138.71	-0.827985	0.410298	-2.01801	0.0435902	0.158252	506737	ccn6	Decrease
ENSDARG00000071055	55.6688	-1.77325	0.579518	-3.05986	0.00221437	0.0173353	903226	ZNF512B	Decrease
ENSDARG00000071076	99.7145	-2.14312	0.603852	-3.54908	0.000386582	0.00434248	1121851	ldhbb	Decrease
ENSDARG00000071091	80.183	-1.22096	0.514081	-2.37503	0.0175475	0.0821086	601600	chrm3a	Decrease
ENSDARG00000071095	2588.54	-0.637588	0.120705	-5.28219	1.27648e-07	4.84749e-06	1095804	abi3bpb	Decrease
ENSDARG00000071209	223.48	-0.779248	0.30478	-2.55676	0.0105653	0.0562738	913281	oprl1	Decrease
ENSDARG00000071230	119.934	-1.19746	0.445745	-2.68641	0.00722235	0.0426679	621342	lrfn5a	Decrease
ENSDARG00000071331	6004.88	-0.606576	0.123861	-4.89722	9.72024e-07	2.78645e-05	507309	ryr3	Decrease
ENSDARG00000071333	231.151	-0.649758	0.290333	-2.23798	0.0252225	0.107305	1101878	si:ch211-212d10.2	Decrease
ENSDARG00000071355	19.4721	-2.78487	1.04351	-2.66874	0.00761357	0.0442544	1105334	si:ch211-197g15.7	Decrease
ENSDARG00000071375	182.981	-0.906662	0.339597	-2.66982	0.00758918	0.0441678	1086974	celf5a	Decrease
ENSDARG00000071394	35.9268	-1.54514	0.764202	-2.02191	0.0431861	0.157005	1095240	foxq2	Decrease
ENSDARG00000071429	35.8349	-2.285	0.896714	-2.5482	0.0108282	0.0573141	661987	tdo2a	Decrease
ENSDARG00000071458	357.97	-0.627225	0.234079	-2.67954	0.00737237	0.0433294	1088278	si:dkey-121a11.3	Decrease
ENSDARG00000071462	68.8136	-1.82487	0.553908	-3.29454	0.000985825	0.00922575	1084867	lama3	Decrease
ENSDARG00000071493	122.482	-1.34021	0.410179	-3.26737	0.0010855	0.0099986	1066353	olfm3a	Decrease
ENSDARG00000071658	3434.69	-0.696161	0.149174	-4.66678	3.05957e-06	7.54298e-05	848141	ywhag2	Decrease
ENSDARG00000071678	1065.63	-0.63439	0.150511	-4.2149	2.49884e-05	0.000446655	1093345	atcaya	Decrease
ENSDARG00000071692	526.489	-0.641326	0.214591	-2.9886	0.0028026	0.0208185	1071390	prex2	Decrease
ENSDARG00000071709	484.171	-0.7576	0.246921	-3.06818	0.00215366	0.0169643	775061	ppp1r9bb	Decrease
ENSDARG00000071904	65.3836	-1.58235	0.594742	-2.66056	0.00780107	0.045102	644111	pcdh2ab1	Decrease
ENSDARG00000073699	3465.5	-1.82233	0.533443	-3.41617	0.000635085	0.00642986	994553	col9a1a	Decrease
ENSDARG00000073704	524.282	-0.929085	0.236895	-3.92193	8.78427e-05	0.00127871	929611	si:dkeyp-72g9.4	Decrease
ENSDARG00000073716	602.214	-0.835117	0.194688	-4.2895	1.79072e-05	0.000336768	698772	cpxm1a	Decrease
ENSDARG00000073742	60.5614	-6.94986	3.219	-2.15901	0.0308493	0.123867	481073	prss59.2	Decrease
ENSDARG00000073747	130.171	-1.0699	0.409089	-2.61533	0.00891421	0.0495205	520874	si:dkey-1j5.4	Decrease
ENSDARG00000073750	5749.9	-0.795467	0.119404	-6.662	2.70122e-11	2.32951e-09	393119	crygm2d18	Decrease
ENSDARG00000073792	247.659	-0.879237	0.314847	-2.79258	0.00522892	0.033602	947916	man1b1a	Decrease
ENSDARG00000073808	47.1221	-1.41681	0.676086	-2.09561	0.0361172	0.138395	135095	WDR31	Decrease
ENSDARG00000073814	137.241	-0.709949	0.360609	-1.96875	0.0489821	0.172149	518958	pax1b	Decrease
ENSDARG00000073822	201.335	-0.657102	0.302488	-2.17232	0.0298314	0.120788	912346	IQSEC1	Decrease
ENSDARG00000073874	1031.17	-0.875755	0.182473	-4.79936	1.59172e-06	4.26414e-05	394558	crygm2d6	Decrease
ENSDARG00000073883	1751.22	-0.898966	0.176839	-5.08352	3.70509e-07	1.23766e-05	470274	clstn3	Decrease
ENSDARG00000073911	850.218	-0.607848	0.188279	-3.22844	0.00124466	0.0111515	645728	tmem255a	Decrease
ENSDARG00000073920	100.166	-1.09598	0.460201	-2.38153	0.0172408	0.0811292	408500	cntnap5a	Decrease
ENSDARG00000073963	73.6248	-1.28325	0.576001	-2.22786	0.0258896	0.109284	22372	si:ch211-258f14.2	Decrease
ENSDARG00000074056	146.147	-0.821509	0.374531	-2.19343	0.0282761	0.116009	487486	kctd1	Decrease
ENSDARG00000074075	19.2895	-2.59494	1.00186	-2.59014	0.00959378	0.0524412	1037586	antxr1b	Decrease
ENSDARG00000074086	186.823	-0.819065	0.313865	-2.60961	0.00906454	0.050169	227622	tecpr1b	Decrease
ENSDARG00000074213	39.0495	-1.70078	0.742839	-2.28956	0.0220467	0.097316	371005	eif3bb	Decrease
ENSDARG00000074221	154.643	-0.841675	0.417588	-2.01556	0.0438458	0.158896	1001375	ABCA7	Decrease
ENSDARG00000074225	685.356	-0.804723	0.189177	-4.25381	2.10167e-05	0.000383582	395930	si:ch211-269e2.1	Decrease
ENSDARG00000074255	1099.9	-1.06253	0.149829	-7.0916	1.3257e-12	1.4206e-10	652072	micu3b	Decrease
ENSDARG00000074285	43.083	-1.94833	0.73721	-2.64285	0.00822119	0.0467076	657216	si:ch73-335m24.2	Decrease
ENSDARG00000074329	96.4372	-1.37354	0.458598	-2.99509	0.00274361	0.0204716	1033697	arvcfa	Decrease
ENSDARG00000074345	175.276	-1.1962	0.394766	-3.03014	0.00244438	0.0186569	227146	si:ch211-214b16.4	Decrease
ENSDARG00000074372	78.3305	-1.51375	0.535193	-2.82841	0.00467794	0.030881	355120	elfn1b	Decrease
ENSDARG00000074396	231.863	-1.02416	0.348704	-2.93705	0.00331346	0.0236126	755704	fscn2b	Decrease
ENSDARG00000074443	175.625	-0.667557	0.331985	-2.01081	0.044346	0.160092	220419	gas7a	Decrease
ENSDARG00000074505	313.169	-1.10103	0.265242	-4.15106	3.30939e-05	0.000567632	799448	mturn	Decrease
ENSDARG00000074508	334.764	-0.841875	0.29956	-2.81037	0.00494842	0.0322146	966683	si:dkey-28e7.3	Decrease
ENSDARG00000074521	204.375	-0.768585	0.342762	-2.24233	0.0249402	0.106417	1037498	map6a	Decrease
ENSDARG00000074524	74.4681	-1.36372	0.600417	-2.27129	0.0231292	0.100553	191340	cntnap1	Decrease
ENSDARG00000074535	245.6	-1.06117	0.279165	-3.80124	0.000143976	0.00192495	634091	lingo2a	Decrease
ENSDARG00000074540	296.7	-0.637404	0.256556	-2.48446	0.0129747	0.0660359	512505	gpr63	Decrease
ENSDARG00000074564	184.599	-0.916519	0.338839	-2.70488	0.00683285	0.0409933	764112	tlcd3bb	Decrease
ENSDARG00000074583	148.769	-1.04406	0.403128	-2.58989	0.00960063	0.0524521	585190	grid1a	Decrease
ENSDARG00000074601	15.928	-2.60391	1.11431	-2.3368	0.0194498	0.0885034	331324	cbln2a	Decrease
ENSDARG00000074680	796.612	-0.757328	0.175374	-4.31836	1.5719e-05	0.000302448	676160	rims1a	Decrease
ENSDARG00000074715	720.797	-0.666695	0.189216	-3.52346	0.000425956	0.00470661	1074874	stk17a	Decrease
ENSDARG00000074781	169.94	-1.15872	0.38614	-3.00077	0.002693	0.0201705	281169	ptprt	Decrease
ENSDARG00000074794	211.149	-1.12421	0.35598	-3.15808	0.00158812	0.0134613	258112	necab3	Decrease
ENSDARG00000074828	36.5907	-1.47853	0.722769	-2.04564	0.0407917	0.150896	535780	rhobtb2a	Decrease
ENSDARG00000074839	58.3917	-1.82651	0.700492	-2.60747	0.00912137	0.0504577	590908	impg1b	Decrease
ENSDARG00000074865	612.115	-0.818633	0.18737	-4.36907	1.24779e-05	0.000245541	659397	frmpd3	Decrease
ENSDARG00000074866	850.967	-0.66437	0.186366	-3.56486	0.000364045	0.00414743	87843	ptpn5	Decrease
ENSDARG00000075015	145.822	-0.84663	0.357062	-2.3711	0.0177351	0.0827002	230662	soul5	Decrease
ENSDARG00000075043	329.687	-1.03906	0.268968	-3.86313	0.000111941	0.00156429	381569	si:dkeyp-123h10.2	Decrease
ENSDARG00000075054	88.6734	-2.05461	0.619043	-3.319	0.000903396	0.0086221	1043014	rasgrf2a	Decrease
ENSDARG00000075058	28.1056	-4.78365	1.16857	-4.0936	4.24734e-05	0.000696499	638652	gabra6a	Decrease
ENSDARG00000075126	310.936	-0.946783	0.25776	-3.67311	0.000239612	0.00294863	134308	TMEM8B	Decrease
ENSDARG00000075133	1007.03	-0.88496	0.162928	-5.4316	5.58508e-08	2.31156e-06	466702	adgrb1a	Decrease
ENSDARG00000075159	65.8272	-2.48666	0.699381	-3.55551	0.000377247	0.00426863	279260	meltf	Decrease
ENSDARG00000075161	977.056	-1.07489	0.166023	-6.47433	9.52336e-11	7.13296e-09	937327	defbl1	Decrease
ENSDARG00000075170	106.337	-1.50578	0.427522	-3.5221	0.000428142	0.00472594	598822	zdhhc22	Decrease
ENSDARG00000075172	337.593	-0.861487	0.256618	-3.35708	0.000787704	0.0076701	892722	fbxo25	Decrease
ENSDARG00000075183	390.521	-0.648687	0.227487	-2.85153	0.00435094	0.0291942	572845	rnf220b	Decrease
ENSDARG00000075189	335.671	-1.18604	0.281444	-4.21411	2.50761e-05	0.000447565	1103709	cntnap5b	Decrease
ENSDARG00000075209	120.628	-1.01506	0.431515	-2.35233	0.0186563	0.0858311	245210	p4htm	Decrease
ENSDARG00000075264	92.7613	-1.45025	0.446017	-3.25155	0.00114778	0.0104742	419567	FAM124A	Decrease
ENSDARG00000075277	117.414	-0.996092	0.442687	-2.25011	0.0244422	0.104892	543529	TMEM132C	Decrease
ENSDARG00000075281	527.489	-0.708507	0.201915	-3.50894	0.000449891	0.00491091	14387	tbc1d30	Decrease
ENSDARG00000075295	199.652	-2.32081	1.05239	-2.20527	0.0274349	0.113657	884923	tulp1a	Decrease
ENSDARG00000075321	15.2182	-2.17991	1.1094	-1.96495	0.0494201	0.173211	827788	CABZ01071972.1	Decrease
ENSDARG00000075327	528.999	-0.716445	0.202457	-3.53875	0.000402026	0.00449264	855239	dock10	Decrease
ENSDARG00000075352	89.4114	-1.28662	0.455793	-2.82282	0.00476026	0.0312528	339609	brinp3b	Decrease
ENSDARG00000075393	1642.98	-1.09256	0.157193	-6.95043	3.64182e-12	3.63276e-10	672566	spock2	Decrease
ENSDARG00000075416	106.952	-0.868165	0.426252	-2.03674	0.0416761	0.153109	137250	si:ch211-207k7.4	Decrease
ENSDARG00000075433	11627.9	-0.792424	0.107848	-7.34757	2.01843e-13	2.61623e-11	990156	myom2a	Decrease
ENSDARG00000075444	323.87	-0.597178	0.257198	-2.32186	0.0202404	0.0910483	622930	cgref1	Decrease
ENSDARG00000075450	387.242	-0.913417	0.234852	-3.88934	0.000100519	0.00143999	760176	mkxa	Decrease
ENSDARG00000075468	482.627	-1.13367	0.228948	-4.95166	7.35821e-07	2.20298e-05	874600	vwa1	Decrease
ENSDARG00000075491	500.744	-1.16832	0.237792	-4.9132	8.96022e-07	2.59642e-05	171216	si:ch211-26b3.4	Decrease
ENSDARG00000075501	560.207	-0.614817	0.214792	-2.86238	0.00420468	0.0284635	30798	cdnf	Decrease
ENSDARG00000075513	48.9012	-2.25941	0.684622	-3.30023	0.000966055	0.00909183	1123842	ccdc136b	Decrease
ENSDARG00000075532	76.3265	-1.32855	0.509988	-2.60506	0.00918589	0.050698	673655	slc4a11	Decrease
ENSDARG00000075540	97.1997	-0.854792	0.428566	-1.99454	0.0460931	0.164236	284133	FAM107A	Decrease
ENSDARG00000075555	128.653	-0.898267	0.393076	-2.28522	0.0222997	0.09799	119637	adamts17	Decrease
ENSDARG00000075629	224.677	-0.586733	0.285831	-2.05273	0.0400989	0.149266	959747	si:dkey-197i20.6	Decrease
ENSDARG00000075670	793.39	-0.609721	0.199405	-3.0577	0.00223039	0.0174293	242508	rereb	Decrease
ENSDARG00000075676	46.6819	-1.37459	0.6557	-2.09637	0.0360494	0.138184	902146	fndc7b	Decrease
ENSDARG00000075685	224.822	-1.08623	0.315146	-3.44676	0.000567349	0.00587038	438855	tlr7	Decrease
ENSDARG00000075706	268.167	-0.759714	0.270145	-2.81224	0.00491974	0.0320664	324767	si:ch211-106h4.9	Decrease
ENSDARG00000075713	592.325	-1.1119	0.217067	-5.12236	3.01739e-07	1.04331e-05	860862	shox2	Decrease
ENSDARG00000075766	147.139	-1.48808	0.367219	-4.05229	5.07191e-05	0.000801948	594920	sccpdha.1	Decrease
ENSDARG00000075806	352.691	-0.780528	0.24847	-3.14133	0.00168182	0.014045	1023696	kirrel3a	Decrease
ENSDARG00000075817	287.953	-0.809765	0.280112	-2.89086	0.00384188	0.0264256	524347	mettl24	Decrease
ENSDARG00000075827	143.568	-0.969434	0.361933	-2.67849	0.00739556	0.0434126	366600	f7i	Decrease
ENSDARG00000075830	254.865	-0.711232	0.310108	-2.29349	0.0218196	0.096527	198594	syt3	Decrease
ENSDARG00000075858	75.3375	-1.33605	0.490164	-2.72572	0.00641615	0.0391443	377417	fam155a	Decrease
ENSDARG00000075859	1045.78	-0.652451	0.182772	-3.56975	0.000357319	0.00409017	372728	mcf2la	Decrease
ENSDARG00000075903	174.343	-1.3029	0.410234	-3.17598	0.00149329	0.0128422	765465	chadlb	Decrease
ENSDARG00000075924	419.128	-0.934321	0.261604	-3.57151	0.000354932	0.00407579	248228	RAPGEF4	Decrease
ENSDARG00000075928	196.424	-0.823904	0.309398	-2.66293	0.00774644	0.0448461	807748	hivep3a	Decrease
ENSDARG00000075948	42.2772	-1.68417	0.686299	-2.45399	0.0141281	0.0699808	915672	slco4a1	Decrease
ENSDARG00000075956	188.626	-0.785953	0.319786	-2.45775	0.013981	0.069459	33058	faxca	Decrease
ENSDARG00000076011	526.9	-0.671448	0.199892	-3.35905	0.000782111	0.00762594	909627	PPM1K	Decrease
ENSDARG00000076030	47.7855	-1.39748	0.676245	-2.06653	0.0387783	0.145786	908850	cacnb3b	Decrease
ENSDARG00000076052	794.648	-0.827873	0.1852	-4.47016	7.81605e-06	0.00016506	188928	sez6l2	Decrease
ENSDARG00000076055	95.3554	-3.05377	0.50747	-6.01763	1.76986e-09	1.0583e-07	1054803	rpgrip1	Decrease
ENSDARG00000076090	207.398	-0.814232	0.315539	-2.58045	0.00986722	0.0535565	662556	jakmip1	Decrease
ENSDARG00000076119	1283.64	-0.837533	0.149078	-5.6181	1.9307e-08	8.92989e-07	173487	emid1	Decrease
ENSDARG00000076163	475.645	-0.835999	0.204933	-4.07939	4.51549e-05	0.000731057	691658	col19a1	Decrease
ENSDARG00000076174	334.634	-0.61757	0.260778	-2.36818	0.0178758	0.0832161	372217	trim2b	Decrease
ENSDARG00000076192	1065.11	-1.07301	0.193197	-5.55396	2.79276e-08	1.24901e-06	749381	ankrd1b	Decrease
ENSDARG00000076270	68.0242	-1.12487	0.561042	-2.00497	0.0449667	0.161686	553449	adamts13	Decrease
ENSDARG00000076299	586.937	-0.945052	0.195169	-4.84222	1.28396e-06	3.54951e-05	917194	FQ323119.1	Decrease
ENSDARG00000076351	415.473	-1.64028	0.251074	-6.53303	6.44512e-11	5.12908e-09	248944	brinp3a.1	Decrease
ENSDARG00000076357	216.813	-1.33819	0.293856	-4.55391	5.26585e-06	0.000118734	781584	CABZ01102039.1	Decrease
ENSDARG00000076401	381.448	-1.08475	0.292684	-3.70622	0.000210375	0.00265218	220496	cacng3b	Decrease
ENSDARG00000076443	388.289	-0.736363	0.265092	-2.77777	0.00547342	0.0347708	110882	si:dkey-183c6.8	Decrease
ENSDARG00000076480	201.32	-0.917968	0.31721	-2.89388	0.00380512	0.0262698	395524	mcf2lb	Decrease
ENSDARG00000076500	290.748	-0.832698	0.271604	-3.06585	0.0021705	0.0170598	508138	chgb	Decrease
ENSDARG00000076508	138.531	-1.65342	0.414853	-3.98555	6.73232e-05	0.00102337	1140747	grm8b	Decrease
ENSDARG00000076563	86.5508	-1.42009	0.456094	-3.11359	0.00184825	0.0151313	646377	rarres3l	Decrease
ENSDARG00000076572	8911.34	-0.810764	0.124795	-6.49677	8.2063e-11	6.2872e-09	396452	crygm2d7	Decrease
ENSDARG00000076611	242.433	-1.21628	0.294399	-4.13139	3.6057e-05	0.000605971	142566	fbxo21	Decrease
ENSDARG00000076623	4593.39	-0.807705	0.0974768	-8.28612	1.17003e-16	2.58434e-14	791216	col14a1b	Decrease
ENSDARG00000076624	537.346	-0.678276	0.200019	-3.39106	0.000696227	0.00695456	51200	ptprb	Decrease
ENSDARG00000076639	62.6213	-1.31067	0.587032	-2.23271	0.0255682	0.108307	838097	esamb	Decrease
ENSDARG00000076644	28.5917	-3.33493	1.03252	-3.22988	0.00123843	0.0111207	1012484	kcnv2a	Decrease
ENSDARG00000076650	23.1772	-1.96415	0.890841	-2.20483	0.027466	0.113713	870025	pde9al	Decrease
ENSDARG00000076699	22.0742	-1.86401	0.933062	-1.99774	0.0457453	0.163449	679598	ipmka	Decrease
ENSDARG00000076701	178.333	-1.03969	0.348658	-2.98196	0.00286407	0.0211589	111052	b4galnt4b	Decrease
ENSDARG00000076730	102.433	-1.07654	0.459085	-2.34497	0.0190285	0.0869887	899124	syt6a	Decrease
ENSDARG00000076748	307.504	-0.810924	0.269962	-3.00384	0.00266595	0.0200025	1055178	ntn2	Decrease
ENSDARG00000076790	1524.07	-1.52797	0.427984	-3.57016	0.000356758	0.00408808	394367	crygm2d16	Decrease
ENSDARG00000076804	485.172	-1.10119	0.255262	-4.31394	1.6037e-05	0.000307201	468432	ttyh1	Decrease
ENSDARG00000076820	31.6653	-3.26435	0.840697	-3.88291	0.000103214	0.00147275	816745	xkr8.2	Decrease
ENSDARG00000076830	4686.47	-0.718237	0.128493	-5.58968	2.27494e-08	1.03889e-06	127765	si:dkey-65b12.6	Decrease
ENSDARG00000076834	283.536	-0.588864	0.264003	-2.23052	0.0257127	0.10877	836790	LRRC75A	Decrease
ENSDARG00000076848	260.525	-0.603152	0.266848	-2.26028	0.0238036	0.102845	225863	zgc:112492	Decrease
ENSDARG00000076872	34.6966	-1.96147	0.857836	-2.28653	0.0222233	0.0977536	259417	mpp4l	Decrease
ENSDARG00000076873	218.208	-0.677496	0.292257	-2.31815	0.0204412	0.0917417	578976	unm_hu7912	Decrease
ENSDARG00000076959	59.5121	-1.42741	0.554652	-2.57353	0.0100667	0.054259	323116	si:ch211-38m6.6	Decrease
ENSDARG00000076972	45.3753	-1.94764	0.645814	-3.01579	0.00256314	0.0193789	289796	plvapa	Decrease
ENSDARG00000076981	33.202	-1.68657	0.768903	-2.19347	0.0282734	0.116009	446298	zgc:198329	Decrease
ENSDARG00000076994	867.222	-0.608968	0.193843	-3.14156	0.00168051	0.0140395	573222	adgra2	Decrease
ENSDARG00000076997	26.0867	-2.4469	0.880058	-2.78038	0.00542951	0.0346024	754781	stxbp4	Decrease
ENSDARG00000077007	29.9423	-2.15105	0.810265	-2.65474	0.00793686	0.045619	742076	abcc8b	Decrease
ENSDARG00000077096	91.0468	-1.56213	0.476768	-3.27651	0.00105098	0.0097454	325583	fndc7a	Decrease
ENSDARG00000077134	167.585	-0.88461	0.375674	-2.35473	0.0185362	0.0854601	1070641	gpr158a	Decrease
ENSDARG00000077139	4041.08	-0.851692	0.110863	-7.68238	1.56161e-14	2.44947e-12	422533	col6a3	Decrease
ENSDARG00000077151	288.51	-1.56074	0.27211	-5.7357	9.71121e-09	4.89997e-07	1059909	cbln2b	Decrease
ENSDARG00000077162	736.988	-0.78601	0.205554	-3.82387	0.000131375	0.00177957	114516	nwd2	Decrease
ENSDARG00000077165	147.922	-0.884081	0.349752	-2.52773	0.0114802	0.0598506	396523	kcnj3a	Decrease
ENSDARG00000077178	119.988	-0.800835	0.386301	-2.07309	0.0381642	0.144171	756550	zgc:152977	Decrease
ENSDARG00000077187	18.6111	-7.6572	1.80949	-4.23169	2.31939e-05	0.000416989	522481	impg1a	Decrease
ENSDARG00000077228	643.7	-0.740775	0.179727	-4.12167	3.76129e-05	0.000628355	1142286	ntrk3a	Decrease
ENSDARG00000077236	204.04	-0.712584	0.305269	-2.33428	0.0195811	0.0889325	866771	hspb6	Decrease
ENSDARG00000077275	36.5593	-2.47816	0.779509	-3.17913	0.00147716	0.0127435	1056554	crispld1a	Decrease
ENSDARG00000077297	1593.14	-0.60746	0.151144	-4.01907	5.84288e-05	0.000905333	774425	nbr1a	Decrease
ENSDARG00000077329	435.647	-0.884399	0.22827	-3.87435	0.00010691	0.00151154	67464	nlgn2a	Decrease
ENSDARG00000077341	4979.36	-1.08506	0.130334	-8.32519	8.41905e-17	1.9183e-14	878162	ppp1r14c	Decrease
ENSDARG00000077352	283.223	-0.61259	0.291427	-2.10203	0.0355504	0.1368	278696	b4galnt1b	Decrease
ENSDARG00000077367	163.126	-0.872664	0.435875	-2.0021	0.0452743	0.162387	559513	ntng2a	Decrease
ENSDARG00000077382	44.3506	-2.26441	0.709025	-3.19369	0.00140467	0.0122406	400610	hcn5	Decrease
ENSDARG00000077428	793.365	-1.10163	0.197318	-5.58299	2.36418e-08	1.07737e-06	911453	camta1a	Decrease
ENSDARG00000077465	710.694	-0.741119	0.191508	-3.86991	0.000108873	0.00153271	96964	sorcs2	Decrease
ENSDARG00000077470	60.6022	-1.5752	0.583366	-2.70019	0.00692998	0.0414382	297715	si:dkey-193b15.8	Decrease
ENSDARG00000077489	106.07	-1.05721	0.455596	-2.32051	0.0203135	0.091282	495699	lrfn2b	Decrease
ENSDARG00000077523	239.491	-0.768025	0.371996	-2.06461	0.0389603	0.146205	119404	tdrd7b	Decrease
ENSDARG00000077590	422.182	-0.585237	0.220811	-2.6504	0.00803959	0.0459965	112536	arsj	Decrease
ENSDARG00000077596	681.276	-1.02458	0.203482	-5.03526	4.77201e-07	1.52448e-05	1005076	phf24	Decrease
ENSDARG00000077606	43.0815	-1.70674	0.66117	-2.5814	0.00984012	0.0534637	640131	arsia	Decrease
ENSDARG00000077608	186.792	-0.685456	0.316361	-2.16669	0.0302586	0.121992	982547	gpr137bb	Decrease
ENSDARG00000077652	23.3241	-2.23961	0.979687	-2.28604	0.0222517	0.0977991	379873	lratb.2	Decrease
ENSDARG00000077654	245.098	-0.713934	0.305704	-2.33538	0.0195236	0.0887831	4130	grm8a	Decrease
ENSDARG00000077690	704.698	-0.642276	0.176771	-3.63338	0.000279735	0.00335465	310538	mb21d2	Decrease
ENSDARG00000077710	64.6828	-1.29783	0.556529	-2.332	0.0197007	0.0892529	977194	nlgn1	Decrease
ENSDARG00000077847	719.491	-1.17071	0.214043	-5.46951	4.51286e-08	1.9042e-06	223222	olfm2a	Decrease
ENSDARG00000077875	24.2588	-2.1614	1.01609	-2.12718	0.0334052	0.130781	903348	slc2a5	Decrease
ENSDARG00000077878	30.8515	-1.66742	0.80684	-2.0666	0.0387717	0.145786	1061141	si:dkey-192l18.9	Decrease
ENSDARG00000077946	1903.19	-0.671065	0.122824	-5.46363	4.66485e-08	1.95688e-06	250924	smarcc2	Decrease
ENSDARG00000077986	254.685	-0.938553	0.272675	-3.44202	0.000577398	0.00594876	106409	TMEM151A	Decrease
ENSDARG00000077996	61.5129	-1.29591	0.580564	-2.23215	0.025605	0.108421	288759	cdh24b	Decrease
ENSDARG00000078034	154.036	-1.01451	0.364544	-2.78297	0.00538642	0.0344038	495932	zgc:112001	Decrease
ENSDARG00000078052	770.275	-1.72551	0.201005	-8.58444	9.12811e-18	2.35223e-15	572701	emilin3a	Decrease
ENSDARG00000078060	102.922	-1.15301	0.452888	-2.5459	0.0108995	0.0576005	60153	syt7b	Decrease
ENSDARG00000078078	195.344	-0.943786	0.434908	-2.17008	0.0300005	0.121268	99761	lrfn4b	Decrease
ENSDARG00000078087	70.9101	-1.03165	0.509539	-2.02468	0.0428999	0.156374	705003	CNNM1	Decrease
ENSDARG00000078088	181.836	-1.01287	0.360617	-2.80872	0.00497384	0.032345	89298	si:ch211-186j3.6	Decrease
ENSDARG00000078123	194.448	-0.812143	0.331915	-2.44684	0.0144116	0.0710277	741558	slitrk3a	Decrease
ENSDARG00000078125	508.29	-0.624613	0.213045	-2.93183	0.00336968	0.0238991	480233	rusc1	Decrease
ENSDARG00000078149	124.389	-1.02197	0.38725	-2.63905	0.0083138	0.0470116	196546	grin2ca	Decrease
ENSDARG00000078151	139.897	-1.86448	0.405635	-4.59646	4.29736e-06	0.000100022	821175	si:ch211-264f5.8	Decrease
ENSDARG00000078169	185.68	-1.16896	0.323694	-3.61131	0.000304657	0.00359968	1080386	cacna2d2b	Decrease
ENSDARG00000078187	379.88	-0.794121	0.300565	-2.64209	0.0082396	0.0467372	566968	slc12a5b	Decrease
ENSDARG00000078210	44.2747	-2.65962	0.805991	-3.29982	0.000967475	0.00910125	248059	tulp1b	Decrease
ENSDARG00000078222	518.52	-0.741544	0.235153	-3.15345	0.00161355	0.0136167	221443	aatka	Decrease
ENSDARG00000078226	28.8735	-1.69465	0.807746	-2.098	0.0359055	0.137779	303494	cdh12a	Decrease
ENSDARG00000078227	1462.62	-0.662327	0.157107	-4.21576	2.48936e-05	0.000445327	1118817	cspg4	Decrease
ENSDARG00000078247	55.4923	-2.01465	0.583123	-3.45494	0.000550421	0.00575576	689466	vip	Decrease
ENSDARG00000078251	443.721	-0.943047	0.243875	-3.86692	0.000110217	0.00154618	377838	TESK1	Decrease
ENSDARG00000078258	72.9985	-1.12215	0.510981	-2.19606	0.0280874	0.11552	1043423	CABZ01049847.1	Decrease
ENSDARG00000078266	316.487	-1.14655	0.266586	-4.30089	1.70117e-05	0.000321884	420900	twist2	Decrease
ENSDARG00000078302	313.97	-0.919991	0.262952	-3.4987	0.000467536	0.00507028	176910	brinp1	Decrease
ENSDARG00000078327	410.284	-0.875951	0.304532	-2.87638	0.00402262	0.027468	499202	CEP170B	Decrease
ENSDARG00000078362	2136.53	-0.990202	0.132927	-7.4492	9.39049e-14	1.29518e-11	179854	TNC	Decrease
ENSDARG00000078411	44.3915	-2.60632	0.746949	-3.48929	0.000484306	0.00519615	174889	hspb15	Decrease
ENSDARG00000078440	160.092	-2.50294	0.467543	-5.35339	8.63204e-08	3.40344e-06	237972	ccdc88aa	Decrease
ENSDARG00000078468	1399.53	-0.775085	0.140253	-5.52632	3.27011e-08	1.43289e-06	416787	fap	Decrease
ENSDARG00000078504	262.252	-0.89675	0.298348	-3.00571	0.00264957	0.0199141	989159	si:ch73-60h1.1	Decrease
ENSDARG00000078527	136.498	-1.82569	0.409652	-4.45668	8.32385e-06	0.00017476	479530	lingo4b	Decrease
ENSDARG00000078529	526.751	-0.80701	0.220895	-3.65337	0.000258819	0.00313859	797683	adgrb1b	Decrease
ENSDARG00000078536	252.105	-0.867689	0.276755	-3.13522	0.00171724	0.0142583	541552	si:ch211-158d24.2	Decrease
ENSDARG00000078599	200.007	-0.918363	0.327533	-2.80388	0.00504919	0.0327328	374001	micu3a	Decrease
ENSDARG00000078650	52.992	-1.48606	0.691146	-2.15013	0.0315445	0.125679	67449	kcna4	Decrease
ENSDARG00000078657	187.296	-1.06221	0.31394	-3.38349	0.000715705	0.00709348	1081015	FNDC10	Decrease
ENSDARG00000078676	415.73	-0.592171	0.217603	-2.72134	0.00650185	0.0395556	1137792	myrf	Decrease
ENSDARG00000078755	58.3568	-1.37595	0.653446	-2.10568	0.0352319	0.135868	1048962	plppr4b	Decrease
ENSDARG00000078760	908.377	-0.59386	0.159423	-3.72505	0.000195277	0.00249378	996064	cacna2d3	Decrease
ENSDARG00000078824	118.752	-0.927504	0.426112	-2.17667	0.0295053	0.119691	218514	si:ch211-66e2.3	Decrease
ENSDARG00000078853	460.697	-0.62712	0.209552	-2.99267	0.00276552	0.0205854	879921	arhgef19	Decrease
ENSDARG00000078898	1116.11	-0.877885	0.17939	-4.89374	9.89392e-07	2.82166e-05	389582	pcdh7a	Decrease
ENSDARG00000078901	143.827	-0.894044	0.364356	-2.45377	0.0141369	0.0700086	246928	anks1ab	Decrease
ENSDARG00000078908	108.433	-1.01118	0.472033	-2.14218	0.0321789	0.127413	377562	fbxo41	Decrease
ENSDARG00000078962	58.9612	-1.28817	0.593438	-2.17069	0.0299544	0.121105	1152626	duox2	Decrease
ENSDARG00000078979	319.809	-0.744249	0.245889	-3.02676	0.00247186	0.0187938	61297	arhgef40	Decrease
ENSDARG00000078981	213.436	-0.640442	0.309787	-2.06736	0.0386998	0.145648	480881	faxcb	Decrease
ENSDARG00000079008	450.211	-0.663103	0.223486	-2.96709	0.00300636	0.0219776	462416	si:dkey-7f3.9	Decrease
ENSDARG00000079011	897.665	-1.04195	0.17705	-5.88505	3.97932e-09	2.20297e-07	703307	col17a1b	Decrease
ENSDARG00000079056	1173.64	-0.657374	0.156694	-4.19526	2.72557e-05	0.000480046	671699	si:ch211-194c3.5	Decrease
ENSDARG00000079111	615.742	-1.32182	0.278008	-4.75463	1.98811e-06	5.20372e-05	1139537	actc1c	Decrease
ENSDARG00000079119	372.113	-1.54415	0.230457	-6.70039	2.07858e-11	1.84398e-09	844896	si:ch211-229d2.5	Decrease
ENSDARG00000079161	983.16	-0.725032	0.218563	-3.31727	0.000909007	0.00866418	966381	bsnb	Decrease
ENSDARG00000079201	1307.59	-0.9367	0.15932	-5.87937	4.11837e-09	2.26835e-07	916397	tshz2	Decrease
ENSDARG00000079231	20.4539	-2.12229	0.987719	-2.14868	0.0316598	0.126068	1064772	slc7a14b	Decrease
ENSDARG00000079251	197.362	-0.858696	0.353916	-2.42627	0.0152547	0.0740553	1042132	nlgn2b	Decrease
ENSDARG00000079266	37.0101	-1.6829	0.704946	-2.38728	0.0169737	0.0802385	377281	foxe1	Decrease
ENSDARG00000079280	366.199	-0.747207	0.279125	-2.67696	0.0074293	0.043534	358442	dhrsx	Decrease
ENSDARG00000079295	209.945	-0.6652	0.295965	-2.24756	0.0246042	0.105316	948706	cacna1bb	Decrease
ENSDARG00000079302	18094.1	-1.4356	0.0986633	-14.5505	5.79391e-48	1.25415e-44	334973	and2	Decrease
ENSDARG00000079308	275.881	-0.937662	0.31083	-3.01664	0.00255597	0.0193381	568406	tor3a	Decrease
ENSDARG00000079347	106.841	-1.03113	0.408145	-2.52638	0.0115245	0.0600094	215993	zgc:194659	Decrease
ENSDARG00000079396	496.111	-0.589021	0.230461	-2.55584	0.0105932	0.0563669	527236	lrfn5b	Decrease
ENSDARG00000079414	279.964	-0.881407	0.273845	-3.21864	0.001288	0.011421	858306	sez6b	Decrease
ENSDARG00000079443	13.7344	-5.7578	1.90206	-3.02713	0.00246885	0.0187786	980159	vipb	Decrease
ENSDARG00000079446	139.612	-0.958991	0.37397	-2.56435	0.0103369	0.055459	271857	TAFA3	Decrease
ENSDARG00000079455	386.253	-1.06154	0.236831	-4.48228	7.38493e-06	0.000157492	350078	nlgn4xa	Decrease
ENSDARG00000079486	221.773	-0.707839	0.30139	-2.34858	0.0188452	0.0863897	755720	fam20a	Decrease
ENSDARG00000079500	599.672	-0.774368	0.191827	-4.03681	5.41828e-05	0.000847428	608307	kif3cb	Decrease
ENSDARG00000079572	249.805	-0.673516	0.277665	-2.42564	0.0152812	0.0741419	777488	plcd3b	Decrease
ENSDARG00000079586	98.6315	-1.70046	0.463373	-3.66974	0.000242797	0.00298257	640494	gabrb2a	Decrease
ENSDARG00000079620	119.749	-1.12013	0.448429	-2.49789	0.0124933	0.0639468	546616	amigo1	Decrease
ENSDARG00000079670	292.85	-0.778952	0.260913	-2.98548	0.0028313	0.0209526	280021	lrrc7	Decrease
ENSDARG00000079698	65.8708	-1.20482	0.562052	-2.14361	0.0320643	0.127165	12262	asb13a.1	Decrease
ENSDARG00000079712	1225.5	-0.591661	0.147926	-3.99972	6.34175e-05	0.000974261	70032	gal3st4	Decrease
ENSDARG00000079779	123.193	-1.6362	0.418536	-3.90933	9.25509e-05	0.00133854	345225	radil	Decrease
ENSDARG00000079781	337.255	-0.855916	0.263493	-3.24835	0.00116078	0.0105795	634972	slitrk4	Decrease
ENSDARG00000079784	465.319	-0.661827	0.245423	-2.69668	0.00700353	0.0417205	327494	si:ch211-235o23.1	Decrease
ENSDARG00000079805	46.7294	-1.70986	0.646647	-2.6442	0.00818852	0.0466076	129209	tagln3a	Decrease
ENSDARG00000079847	860.325	-0.765336	0.173597	-4.4087	1.03993e-05	0.000211365	811894	zgc:194578	Decrease
ENSDARG00000079857	433.011	-0.713866	0.233015	-3.06361	0.00218684	0.0171509	582503	SANBR	Decrease
ENSDARG00000079873	98.4867	-1.07451	0.498623	-2.15495	0.0311657	0.12472	364473	SLC29A4	Decrease
ENSDARG00000079878	69.2602	-1.11275	0.559997	-1.98707	0.0469149	0.166597	600988	tmem151bb	Decrease
ENSDARG00000079891	1196.16	-0.682657	0.157878	-4.32396	1.53254e-05	0.000296455	250234	dnajc6	Decrease
ENSDARG00000079912	251.93	-0.651731	0.295027	-2.20905	0.027171	0.112801	186294	rapgefl1	Decrease
ENSDARG00000079962	170.598	-0.685933	0.349809	-1.96088	0.0498931	0.174416	554730	doc2d	Decrease
ENSDARG00000079977	644.198	-1.10487	0.23612	-4.67927	2.87904e-06	7.2046e-05	984617	nhsb	Decrease
ENSDARG00000080018	52.1834	-1.85768	0.591148	-3.1425	0.00167512	0.0140108	685754	kif16bb	Decrease
ENSDARG00000080675	364.252	-1.25288	0.252304	-4.96576	6.84328e-07	2.06309e-05	481767	si:dkey-71b5.7	Decrease
ENSDARG00000081299	121.486	-1.04956	0.394827	-2.65828	0.00785397	0.0452628	200095	BX936308.1	Decrease
ENSDARG00000086027	244.472	-0.94912	0.310587	-3.05589	0.00224391	0.0175033	617861	si:ch211-168d23.3	Decrease
ENSDARG00000086033	486.721	-0.653047	0.214215	-3.04856	0.0022994	0.0178439	119046	tspan5a	Decrease
ENSDARG00000086184	311.714	-0.763215	0.260593	-2.92876	0.00340319	0.0240423	360654	FBXO48	Decrease
ENSDARG00000086207	260.111	-0.687735	0.321301	-2.14047	0.0323169	0.127698	798484	grin2da	Decrease
ENSDARG00000086214	269.903	-0.793999	0.29871	-2.6581	0.00785836	0.0452761	117533	ntrk3b	Decrease
ENSDARG00000086272	210.296	-2.31663	0.373352	-6.20495	5.47158e-10	3.5674e-08	841201	si:dkey-4p15.5	Decrease
ENSDARG00000086288	1329.32	-0.894958	0.187398	-4.77571	1.79078e-06	4.73731e-05	714742	scg3	Decrease
ENSDARG00000086571	131.275	-0.908928	0.379803	-2.39315	0.0167043	0.079246	190016	kcna7	Decrease
ENSDARG00000086585	435.923	-0.756367	0.223097	-3.39031	0.000698145	0.00696462	642171	nrg2b	Decrease
ENSDARG00000086658	9937.72	-0.821535	0.111167	-7.39008	1.46746e-13	1.981e-11	397315	crygm2d21	Decrease
ENSDARG00000086740	585.555	-0.746081	0.193658	-3.85256	0.000116889	0.00162399	33034	phyh	Decrease
ENSDARG00000086753	225.216	-0.77115	0.29999	-2.57058	0.0101528	0.0546412	178982	BBLN	Decrease
ENSDARG00000086756	68.1683	-3.55642	0.689715	-5.15636	2.518e-07	8.92055e-06	743768	RGS9BP	Decrease
ENSDARG00000086790	211.76	-1.23039	0.370937	-3.31698	0.000909947	0.00866933	385867	gucy1b1	Decrease
ENSDARG00000086805	74.6772	-1.6432	0.524667	-3.13189	0.00173686	0.0143881	1067940	itprid1	Decrease
ENSDARG00000086853	124.854	-1.0166	0.396291	-2.5653	0.0103086	0.0553424	1078928	dpyda.3	Decrease
ENSDARG00000086877	119.357	-1.1075	0.416781	-2.65727	0.00787765	0.0453389	353276	mhc1zda	Decrease
ENSDARG00000086917	8208.8	-1.09566	0.113397	-9.66217	4.36497e-22	1.71789e-19	397384	crygm2d2	Decrease
ENSDARG00000086990	447.196	-0.597719	0.239256	-2.49825	0.0124809	0.0639263	289864	carmil3	Decrease
ENSDARG00000087059	41.421	-2.55959	0.687285	-3.7242	0.000195932	0.0024992	786027	selenou1b	Decrease
ENSDARG00000087131	33.3895	-2.09112	0.777237	-2.69045	0.0071356	0.0423287	484760	ifnlr1	Decrease
ENSDARG00000087164	6216.54	-1.13723	0.114145	-9.96306	2.21157e-23	9.97328e-21	396440	crygm2d4	Decrease
ENSDARG00000087180	49.5092	-1.28829	0.62718	-2.0541	0.0399658	0.148847	506828	ubxn2a	Decrease
ENSDARG00000087190	35.5059	-1.4886	0.710244	-2.0959	0.0360913	0.13832	692189	si:ch73-105b23.6	Decrease
ENSDARG00000087247	150.177	-0.994107	0.39238	-2.53353	0.0112919	0.0591253	998683	kcnab2a	Decrease
ENSDARG00000087301	3051.42	-1.05256	0.127179	-8.2762	1.27172e-16	2.78057e-14	393540	crygm2d14	Decrease
ENSDARG00000087318	378.998	-0.677264	0.22938	-2.95259	0.00315124	0.0227231	70056	jac10	Decrease
ENSDARG00000087324	9656.3	-0.874038	0.102737	-8.50751	1.77709e-17	4.27409e-15	397625	crygm2d1	Decrease
ENSDARG00000087402	2000.36	-1.12938	0.420384	-2.68655	0.00721944	0.0426674	1151300	tpm1	Decrease
ENSDARG00000087413	163.164	-1.09118	0.361555	-3.01802	0.00254428	0.0192834	98758	bean1	Decrease
ENSDARG00000087452	397.958	-0.828192	0.232055	-3.56895	0.000358414	0.00410055	113313	peli3	Decrease
ENSDARG00000087476	22.7812	-1.84822	0.930274	-1.98675	0.0469505	0.166687	851077	cbln20	Decrease
ENSDARG00000087517	177.159	-1.32073	0.385922	-3.42228	0.000620983	0.00631071	689485	btbd3b	Decrease
ENSDARG00000087558	24.254	-1.75723	0.858722	-2.04633	0.0407242	0.15079	692407	si:ch73-105b23.1	Decrease
ENSDARG00000087717	151.484	-0.754841	0.370529	-2.0372	0.04163	0.15307	863917	tmprss5	Decrease
ENSDARG00000087736	105.638	-1.1991	0.503424	-2.38189	0.0172242	0.0810864	844947	si:dkey-118k5.3	Decrease
ENSDARG00000087745	55.5848	-1.49363	0.611548	-2.44237	0.0145911	0.0716994	961230	lrrc38b	Decrease
ENSDARG00000087765	10993.1	-0.724149	0.111128	-6.51637	7.20311e-11	5.65664e-09	397352	crygm2d10	Decrease
ENSDARG00000087782	112.094	-0.972324	0.41297	-2.35447	0.0185493	0.0854826	334523	rnf152	Decrease
ENSDARG00000087857	54.3997	-4.68097	1.75571	-2.66614	0.00767273	0.0445623	770408	si:ch211-180a12.2	Decrease
ENSDARG00000087910	429.913	-0.847592	0.245727	-3.44932	0.000561995	0.0058373	1032473	dact3a	Decrease
ENSDARG00000087981	850.155	-1.08466	0.170345	-6.36741	1.92243e-10	1.36436e-08	996437	slc6a11b	Decrease
ENSDARG00000087994	104.595	-1.2548	0.446602	-2.80967	0.0049592	0.0322751	643943	si:ch211-114c17.1	Decrease
ENSDARG00000088013	43.1789	-1.676	0.702169	-2.38689	0.0169917	0.080271	406882	CYP27A1	Decrease
ENSDARG00000088073	805.69	-0.614139	0.169898	-3.61476	0.000300625	0.00356049	332121	fam110b	Decrease
ENSDARG00000088116	377.782	-1.10397	0.30881	-3.5749	0.00035036	0.00404475	554579	gstm.3	Decrease
ENSDARG00000088143	33.5056	-1.4918	0.746911	-1.9973	0.045793	0.163532	749126	sema4gb	Decrease
ENSDARG00000088168	719.27	-0.670512	0.176726	-3.79409	0.000148187	0.00197262	634516	ablim3	Decrease
ENSDARG00000088181	160.708	-1.54452	0.388401	-3.97662	6.99013e-05	0.00105515	3443	mpped1	Decrease
ENSDARG00000088293	156.52	-1.03225	0.354258	-2.91383	0.00357026	0.0249941	127320	doc2b	Decrease
ENSDARG00000088315	272.356	-1.42	0.265914	-5.34006	9.29145e-08	3.63694e-06	1015926	si:ch211-103f14.3	Decrease
ENSDARG00000088366	138.147	-1.90574	0.417291	-4.56693	4.94928e-06	0.000112771	653727	zgc:77938	Decrease
ENSDARG00000088444	73.3627	-1.49987	0.605725	-2.47615	0.0132808	0.0669953	531759	selenol	Decrease
ENSDARG00000088590	1941.05	-0.815993	0.124405	-6.55917	5.41073e-11	4.37017e-09	127243	pxna	Decrease
ENSDARG00000088593	376.423	-0.908454	0.239125	-3.79907	0.00014524	0.00193868	1139667	chst1	Decrease
ENSDARG00000088595	84.4668	-1.00479	0.508042	-1.97778	0.047954	0.169523	114675	crispld2	Decrease
ENSDARG00000088739	22.8947	-2.01756	0.897791	-2.24724	0.0246244	0.105381	834168	CR382327.1	Decrease
ENSDARG00000088750	88.924	-1.19126	0.462297	-2.57682	0.00997148	0.0539472	729702	otogl	Decrease
ENSDARG00000088807	207.354	-0.619611	0.299065	-2.07183	0.0382816	0.144539	554290	klhl22	Decrease
ENSDARG00000088823	9215.41	-0.908569	0.113102	-8.03315	9.5002e-16	1.86947e-13	396508	crygm2d3	Decrease
ENSDARG00000088878	60.1866	-1.47469	0.56079	-2.62966	0.00854703	0.047992	760944	c1qtnf1	Decrease
ENSDARG00000088900	263.086	-1.37553	0.292018	-4.71044	2.47185e-06	6.30963e-05	879871	si:dkey-21o19.2	Decrease
ENSDARG00000089101	37.4904	-1.52284	0.70762	-2.15206	0.0313926	0.125235	952246	plrdgb	Decrease
ENSDARG00000089109	288.789	-0.723125	0.301357	-2.39956	0.0164147	0.07828	305216	bcl2b	Decrease
ENSDARG00000089172	52.1351	-1.5486	0.73202	-2.11551	0.0343862	0.133415	313601	si:ch1073-391i24.1	Decrease
ENSDARG00000089255	356.938	-0.963557	0.237303	-4.06044	4.89796e-05	0.000780716	1124081	kcnj11l	Decrease
ENSDARG00000089262	113.871	-1.10489	0.417484	-2.64654	0.00813189	0.0463584	124946	pbx3a	Decrease
ENSDARG00000089310	120.524	-1.2155	0.398192	-3.05255	0.00226906	0.0176613	180003	gc	Decrease
ENSDARG00000089314	2028.53	-0.691101	0.139039	-4.97054	6.67666e-07	2.01566e-05	751771	mapta	Decrease
ENSDARG00000089326	136.706	-1.50903	0.394902	-3.82128	0.00013276	0.00179496	420771	arhgap20	Decrease
ENSDARG00000089338	282.04	-0.64762	0.327	-1.98049	0.0476485	0.168557	226769	si:ch211-110e21.3	Decrease
ENSDARG00000089361	151.146	-1.59689	0.370693	-4.30785	1.64852e-05	0.000313567	1042971	wu:fb59d01	Decrease
ENSDARG00000089429	891.175	-2.24832	0.225561	-9.96768	2.11105e-23	9.7225e-21	902000	si:dkey-205h13.2	Decrease
ENSDARG00000089519	159.388	-0.676669	0.337253	-2.00642	0.0448118	0.161397	705517	fbln7	Decrease
ENSDARG00000089645	286.861	-0.769359	0.279899	-2.7487	0.00598317	0.0373017	1045723	si:ch1073-406l10.2	Decrease
ENSDARG00000089709	78.7795	-1.31076	0.499118	-2.62616	0.00863548	0.0483382	686138	gfral	Decrease
ENSDARG00000089766	281.169	-0.900747	0.289686	-3.10939	0.00187476	0.0153021	775517	nrg3b	Decrease
ENSDARG00000089795	497.382	-0.734087	0.211334	-3.47358	0.000513565	0.00544132	682266	sertad4	Decrease
ENSDARG00000089885	674.493	-0.607836	0.184447	-3.29544	0.00098266	0.00920808	755856	slc16a12b	Decrease
ENSDARG00000089913	474.025	-0.795367	0.204694	-3.88564	0.000102061	0.00145919	751094	cacna1g	Decrease
ENSDARG00000090035	144.264	-0.92817	0.408607	-2.27155	0.0231138	0.100553	140805	rtn4r	Decrease
ENSDARG00000090106	50.9748	-2.16611	0.816259	-2.65371	0.00796125	0.0456745	1052130	slc17a7b	Decrease
ENSDARG00000090108	386.678	-1.00837	0.229298	-4.39765	1.09428e-05	0.000219526	1136593	si:ch1073-174d20.1	Decrease
ENSDARG00000090185	143.998	-1.52014	0.377011	-4.03209	5.52823e-05	0.000864001	1132259	si:dkeyp-73b11.8	Decrease
ENSDARG00000090213	373.335	-0.632665	0.228282	-2.77142	0.00558125	0.0352529	1076852	rheb	Decrease
ENSDARG00000090268	59905.3	-0.990949	0.100894	-9.82165	9.08462e-23	3.78165e-20	808071	krtt1c19e	Decrease
ENSDARG00000090338	537.955	-0.61924	0.194789	-3.17903	0.00147769	0.0127435	748858	fam20cb	Decrease
ENSDARG00000090428	27.2072	-5.71542	1.45547	-3.92686	8.60637e-05	0.0012545	81870	ctrb1	Decrease
ENSDARG00000090472	79.7372	-1.08256	0.492312	-2.19893	0.0278826	0.115054	878948	ttll10	Decrease
ENSDARG00000090481	1083.55	-0.692554	0.150781	-4.59311	4.36682e-06	0.000101312	843265	trarg1a	Decrease
ENSDARG00000090564	607.032	-0.687254	0.196471	-3.498	0.000468767	0.00507855	876148	PDZD4	Decrease
ENSDARG00000090615	50.6949	-1.61865	0.731291	-2.21342	0.0268687	0.111989	66083	cd59	Decrease
ENSDARG00000090624	803.266	-0.66834	0.16713	-3.99892	6.36332e-05	0.000976562	58819	ADGRL3	Decrease
ENSDARG00000090642	188.273	-1.23055	0.335394	-3.66897	0.000243527	0.00298831	850991	CCDC92B	Decrease
ENSDARG00000090646	171.773	-0.865642	0.325115	-2.66257	0.00775466	0.0448817	1057608	tnk2a	Decrease
ENSDARG00000090690	1077.42	-0.653527	0.168877	-3.86985	0.000108902	0.00153271	1153049	nell2a	Decrease
ENSDARG00000090721	204.838	-1.27072	0.313023	-4.0595	4.91778e-05	0.000783254	568997	prdm2a	Decrease
ENSDARG00000090815	64.0578	-1.42364	0.535372	-2.65917	0.00783333	0.0451852	64110	kcnj10a	Decrease
ENSDARG00000090930	23.7046	-3.05314	0.981063	-3.11208	0.00185774	0.0151976	226843	si:ch211-120g10.1	Decrease
ENSDARG00000090943	27.013	-2.50651	0.87982	-2.84889	0.00438721	0.0293829	870141	CABZ01033205.1	Decrease
ENSDARG00000090963	249.701	-0.801323	0.319679	-2.50665	0.0121881	0.0628004	887021	atp6ap1lb	Decrease
ENSDARG00000090969	15.0235	-5.88837	1.82556	-3.22551	0.00125749	0.0112246	850478	cbln18	Decrease
ENSDARG00000090980	564.665	-0.66202	0.209077	-3.16639	0.00154345	0.0131793	276736	apof	Decrease
ENSDARG00000091090	1314.29	-0.611993	0.140265	-4.36313	1.28214e-05	0.000251845	406664	xirp2b	Decrease
ENSDARG00000091119	255.153	-0.716899	0.296396	-2.41872	0.0155751	0.0751033	930425	fbxo40.2	Decrease
ENSDARG00000091130	387.904	-0.720861	0.241417	-2.98595	0.00282696	0.020942	259725	kcnq2b	Decrease
ENSDARG00000091148	8394.49	-0.848854	0.128783	-6.59138	4.35771e-11	3.60027e-09	395909	crygm2d20	Decrease
ENSDARG00000091287	53.9321	-1.57294	0.579647	-2.71362	0.0066553	0.0402179	617422	ebf3b	Decrease
ENSDARG00000091306	1065.04	-0.790136	0.151537	-5.21415	1.84657e-07	6.80817e-06	292275	kcnn1a	Decrease
ENSDARG00000091317	1742.48	-0.814877	0.143244	-5.68872	1.27992e-08	6.18419e-07	1018767	hunk	Decrease
ENSDARG00000091359	801.684	-0.630135	0.190791	-3.30276	0.000957391	0.00904569	392169	CAMSAP3	Decrease
ENSDARG00000091428	34.8032	-2.54983	0.826581	-3.08479	0.00203695	0.0162761	1036224	FCHSD2	Decrease
ENSDARG00000091503	67.9099	-1.32718	0.624063	-2.12667	0.0334473	0.130875	786831	FADS6	Decrease
ENSDARG00000091584	135.689	-0.827108	0.392496	-2.1073	0.0350914	0.135423	898087	si:ch73-217n20.1	Decrease
ENSDARG00000091625	190.737	-0.796271	0.313919	-2.53655	0.0111952	0.0587754	276431	NA	Decrease
ENSDARG00000091683	1062.88	-0.637014	0.163606	-3.89358	9.87763e-05	0.0014163	359585	cnrip1a	Decrease
ENSDARG00000091792	297.674	-0.707081	0.262834	-2.69022	0.00714046	0.0423343	615244	akap12a	Decrease
ENSDARG00000091799	131.198	-1.37165	0.510301	-2.68792	0.00718995	0.0425694	959707	si:ch211-266k22.6	Decrease
ENSDARG00000091912	11.4953	-3.34547	1.47293	-2.2713	0.0231291	0.100553	363668	si:ch211-15j1.5	Decrease
ENSDARG00000091974	31.0478	-2.52679	0.860994	-2.93473	0.00333833	0.023752	45408	CR356233.1	Decrease
ENSDARG00000092039	306.781	-1.12021	0.305373	-3.66833	0.000244138	0.00299141	574534	si:dkey-70p6.1	Decrease
ENSDARG00000092067	1551.4	-0.637056	0.136334	-4.67277	2.9717e-06	7.36832e-05	452997	atn1	Decrease
ENSDARG00000092099	107.685	-1.06471	0.450904	-2.36128	0.018212	0.0844689	816668	si:ch211-133n4.6	Decrease
ENSDARG00000092130	53.352	-1.35604	0.624086	-2.17284	0.0297923	0.120674	879913	CR925709.1	Decrease
ENSDARG00000092142	43.4637	-1.81563	0.679657	-2.6714	0.00755359	0.044024	731603	BX663503.1	Decrease
ENSDARG00000092269	162.555	-2.91808	0.453295	-6.43748	1.21477e-10	8.94384e-09	1020586	si:dkeyp-41f9.4	Decrease
ENSDARG00000092354	1255.37	-0.634339	0.141342	-4.48797	7.19036e-06	0.000154102	159717	si:ch211-284e13.6	Decrease
ENSDARG00000092358	1102.44	-1.20165	0.19654	-6.11402	9.71537e-10	6.06049e-08	355004	BX469930.1	Decrease
ENSDARG00000092469	36.0403	-1.78784	0.738475	-2.42099	0.0154782	0.0748116	329016	fndc7rs1	Decrease
ENSDARG00000092517	896.634	-0.756401	0.185698	-4.07328	4.63548e-05	0.000744912	140896	gpsm1a	Decrease
ENSDARG00000092522	35.1078	-1.50782	0.756537	-1.99305	0.0462555	0.16468	725545	nnt2	Decrease
ENSDARG00000092567	454.817	-1.05097	0.232427	-4.52172	6.13403e-06	0.000134118	151086	si:dkey-61l1.4	Decrease
ENSDARG00000092730	240.248	-3.31758	0.418501	-7.9273	2.23968e-15	4.04e-13	350179	enam	Decrease
ENSDARG00000092792	30.6234	-3.2127	0.921854	-3.48504	0.000492062	0.00525164	887932	rprm3	Decrease
ENSDARG00000092898	39.0273	-1.52929	0.677634	-2.2568	0.0240205	0.103575	1059495	si:ch211-157j23.3	Decrease
ENSDARG00000092920	49.8678	-2.72167	0.671397	-4.05375	5.04038e-05	0.000798128	330212	si:ch211-106h4.12	Decrease
ENSDARG00000092976	204.332	-0.681297	0.340338	-2.00182	0.0453036	0.162456	1014731	si:ch211-127i16.2	Decrease
ENSDARG00000092985	25.9153	-2.92749	0.881942	-3.31937	0.000902215	0.00861462	952991	CU499330.1	Decrease
ENSDARG00000093043	66.4588	-1.23385	0.564145	-2.18712	0.0287338	0.117375	175328	ugt2a7	Decrease
ENSDARG00000093150	23.12	-1.88673	0.940552	-2.00598	0.0448586	0.161485	329040	fndc7rs3	Decrease
ENSDARG00000093286	11.6057	-4.49358	1.58901	-2.82791	0.00468527	0.0309199	744485	CABZ01039782.1	Decrease
ENSDARG00000093318	129.73	-1.77642	0.402308	-4.41558	1.00739e-05	0.000205911	431718	si:dkey-57a22.15	Decrease
ENSDARG00000093323	42.6603	-1.91533	0.762252	-2.51272	0.0119805	0.0620108	362073	si:ch211-114l13.1	Decrease
ENSDARG00000093357	294.73	-1.40297	0.298703	-4.69687	2.64172e-06	6.67793e-05	313872	nyap2b	Decrease
ENSDARG00000093413	973.698	-0.683634	0.160912	-4.24849	2.1522e-05	0.000391156	131628	edil3a	Decrease
ENSDARG00000093453	651.855	-1.02246	0.197572	-5.17509	2.27796e-07	8.15021e-06	805229	ahdc1	Decrease
ENSDARG00000093460	53.2541	-1.36138	0.595471	-2.28623	0.0222408	0.097784	1101872	gpr52	Decrease
ENSDARG00000093469	159.593	-0.86747	0.359269	-2.41454	0.0157551	0.0757182	182982	znf653	Decrease
ENSDARG00000093480	196.335	-0.770623	0.336167	-2.29238	0.0218836	0.0967112	1148053	pamr1	Decrease
ENSDARG00000093608	42.4347	-1.60757	0.695067	-2.31283	0.0207322	0.0927593	1052033	ccl34b.1	Decrease
ENSDARG00000093687	96.5887	-1.2316	0.445291	-2.76584	0.00567766	0.0357264	130936	si:dkey-193c22.1	Decrease
ENSDARG00000093745	111.804	-1.4761	0.405501	-3.64018	0.000272443	0.00328468	565624	htr1aa	Decrease
ENSDARG00000093753	59.0868	-1.89551	0.672236	-2.81971	0.00480667	0.0314907	538376	BX004774.2	Decrease
ENSDARG00000093768	1073.21	-1.00891	0.186562	-5.4079	6.3769e-08	2.59952e-06	684408	prr18	Decrease
ENSDARG00000093774	666.616	-0.940979	0.199481	-4.71714	2.39184e-06	6.1126e-05	293290	rbp2b	Decrease
ENSDARG00000093851	66.1685	-1.74036	0.588327	-2.95815	0.00309494	0.0224809	565143	CU639468.1	Decrease
ENSDARG00000093874	153.973	-0.807581	0.342044	-2.36104	0.0182236	0.0844865	694746	si:dkey-196j8.2	Decrease
ENSDARG00000093899	272.186	-1.27127	0.277015	-4.58917	4.45016e-06	0.000102805	509257	BX510657.1	Decrease
ENSDARG00000093936	308.165	-0.591259	0.287557	-2.05615	0.0397684	0.148265	726418	si:dkeyp-1h4.6	Decrease
ENSDARG00000094003	122.07	-1.14942	0.407637	-2.81972	0.00480659	0.0314907	395512	serp2	Decrease
ENSDARG00000094052	237.729	-0.750661	0.289692	-2.59124	0.00956304	0.0523106	171038	taok3b	Decrease
ENSDARG00000094110	298.572	-0.884249	0.262891	-3.36356	0.000769442	0.00752964	1090124	AL954145.2	Decrease
ENSDARG00000094112	119.356	-0.89715	0.402472	-2.2291	0.0258072	0.109064	926765	slc22a21	Decrease
ENSDARG00000094217	63.3254	-2.08833	0.590396	-3.53716	0.000404448	0.0045104	921896	si:dkey-17e16.15	Decrease
ENSDARG00000094310	741.505	-2.18396	0.184624	-11.8292	2.75707e-32	2.21036e-29	549575	si:ch211-255g12.6	Decrease
ENSDARG00000094422	203.337	-1.08778	0.307801	-3.53404	0.000409252	0.00455458	1054089	si:dkey-12l12.1	Decrease
ENSDARG00000094423	20.1128	-1.97477	0.991399	-1.9919	0.0463818	0.165101	696799	AL954359.2	Decrease
ENSDARG00000094460	230.867	-0.764421	0.307206	-2.4883	0.0128354	0.0654652	883267	CR354556.3	Decrease
ENSDARG00000094522	396.683	-0.86211	0.222991	-3.86612	0.000110579	0.00154925	722153	si:ch211-14c7.2	Decrease
ENSDARG00000094526	253.771	-1.10254	0.308442	-3.57455	0.000350834	0.00404806	149395	ksr2	Decrease
ENSDARG00000094550	30.1743	-1.68576	0.82031	-2.05502	0.0398768	0.148567	1088222	BX649490.2	Decrease
ENSDARG00000094577	238.374	-0.879312	0.282782	-3.1095	0.00187404	0.0153019	1006389	cdc42se2	Decrease
ENSDARG00000094660	40.2328	-1.73877	0.673633	-2.58118	0.0098464	0.0534844	431641	si:ch211-218d20.15	Decrease
ENSDARG00000094677	57.4945	-1.62853	0.570687	-2.85363	0.00432235	0.0290654	357258	si:dkey-92j12.5	Decrease
ENSDARG00000094696	82.6494	-1.42372	0.483137	-2.94683	0.00321045	0.0230492	158850	si:dkey-201c13.2	Decrease
ENSDARG00000094760	599.269	-0.594585	0.195553	-3.04054	0.00236157	0.0182046	137119	si:dkey-125i10.3	Decrease
ENSDARG00000094881	67.3541	-1.11058	0.539452	-2.05872	0.0395215	0.147757	445005	si:ch211-197h24.8	Decrease
ENSDARG00000095002	66.4262	-2.09526	0.676979	-3.09501	0.00196805	0.0158484	889012	TNNC2	Decrease
ENSDARG00000095022	480.505	-0.678512	0.219196	-3.09546	0.00196511	0.0158364	433467	thsd7ba	Decrease
ENSDARG00000095034	85.6951	-1.27836	0.52071	-2.45502	0.0140875	0.069812	1072696	C24H8orf34	Decrease
ENSDARG00000095152	166.019	-0.847996	0.382936	-2.21446	0.0267972	0.111859	473573	si:ch211-255i3.4	Decrease
ENSDARG00000095259	32.76	-2.25119	0.791339	-2.84479	0.00444413	0.0296998	157734	tmem119a	Decrease
ENSDARG00000095288	1637.5	-0.764799	0.148099	-5.1641	2.41602e-07	8.58738e-06	168460	rusc2	Decrease
ENSDARG00000095295	295.001	-0.7094	0.257174	-2.75845	0.00580766	0.0364068	1111553	si:rp71-36a1.1	Decrease
ENSDARG00000095421	134.384	-1.12616	0.477156	-2.36014	0.018268	0.0846019	1017378	BX324123.4	Decrease
ENSDARG00000095603	127.084	-0.820513	0.401668	-2.04277	0.0410757	0.151572	752470	grid2ipb	Decrease
ENSDARG00000095608	23.2398	-2.36135	0.90588	-2.60669	0.00914208	0.0505465	322424	si:dkey-57k2.6	Decrease
ENSDARG00000095751	133.28	-0.82527	0.391008	-2.11062	0.034805	0.134702	506863	C20H6orf58	Decrease
ENSDARG00000095754	252.325	-0.698091	0.287682	-2.42661	0.0152408	0.074052	142400	si:dkey-234h16.7	Decrease
ENSDARG00000095802	73.016	-4.29085	0.813118	-5.27704	1.3129e-07	4.95969e-06	497098	pcare2	Decrease
ENSDARG00000095819	49.9535	-1.56625	0.653201	-2.3978	0.0164938	0.0785359	316050	si:dkey-231j24.3	Decrease
ENSDARG00000095831	13.5626	-3.68491	1.4424	-2.55471	0.0106277	0.0565085	453265	si:ch211-175f12.2	Decrease
ENSDARG00000095833	158.705	-0.946957	0.346701	-2.73133	0.0063079	0.0386801	601641	alk	Decrease
ENSDARG00000096107	62.8858	-1.19914	0.532303	-2.25273	0.0242761	0.104437	24280	BX649516.4	Decrease
ENSDARG00000096242	249.361	-1.2962	0.286628	-4.52226	6.11835e-06	0.000133911	205149	si:ch211-76l23.4	Decrease
ENSDARG00000096319	484.963	-0.847524	0.244234	-3.47013	0.000520208	0.00549557	238311	si:ch211-239j9.1	Decrease
ENSDARG00000096367	14.7182	-2.93037	1.34462	-2.17933	0.0293068	0.11902	920567	fnbp1b	Decrease
ENSDARG00000096420	50.223	-2.39035	0.618215	-3.86654	0.00011039	0.00154761	197432	CR936968.2	Decrease
ENSDARG00000096599	288.995	-3.66793	1.74027	-2.10768	0.0350589	0.13537	364144	AL928650.3	Decrease
ENSDARG00000096616	1510.83	-0.670068	0.150535	-4.45123	8.53783e-06	0.00017856	750350	si:ch211-255p10.3	Decrease
ENSDARG00000096626	27.7625	-1.79722	0.827664	-2.17143	0.0298983	0.121013	1135152	CU914144.1	Decrease
ENSDARG00000096655	145.391	-0.871064	0.396136	-2.1989	0.0278849	0.115054	492806	BX901920.1	Decrease
ENSDARG00000096701	175.453	-0.899669	0.351655	-2.55839	0.0105159	0.0560657	763697	si:dkey-21e13.3	Decrease
ENSDARG00000096712	407.537	-0.858066	0.22546	-3.80585	0.000141316	0.00189407	750306	si:dkey-193p11.2	Decrease
ENSDARG00000096721	126.129	-1.67558	0.456848	-3.66769	0.000244747	0.00299141	768333	si:rp71-1c10.11	Decrease
ENSDARG00000096756	17.3837	-7.55882	1.8381	-4.11231	3.91721e-05	0.000650245	575481	si:ch211-196c10.13	Decrease
ENSDARG00000096859	49.7192	-1.24114	0.596243	-2.0816	0.0373792	0.142174	834513	si:ch211-286b4.4	Decrease
ENSDARG00000096920	140.854	-1.33739	0.411019	-3.25384	0.00113856	0.0104121	145141	si:zfos-375h5.1	Decrease
ENSDARG00000096979	102.515	-4.22412	0.699985	-6.03459	1.59369e-09	9.60921e-08	600519	NPC2	Decrease
ENSDARG00000096991	394.692	-0.786007	0.230736	-3.40653	0.000657953	0.00663656	771546	CR847968.1	Decrease
ENSDARG00000097008	809.23	-10.6073	3.30695	-3.20759	0.00133852	0.0117731	266599	opn1mw1	Decrease
ENSDARG00000097160	74.3991	-3.82291	1.6124	-2.37094	0.0177428	0.0827183	417565	si:ch211-121j5.4	Decrease
ENSDARG00000097187	76.8006	-1.94378	0.557215	-3.48839	0.000485943	0.00520471	332209	si:ch211-153l6.6	Decrease
ENSDARG00000097196	437.016	-1.27725	0.271946	-4.69673	2.64359e-06	6.67793e-05	950876	CR847531.1	Decrease
ENSDARG00000097205	926.411	-0.75847	0.174151	-4.35525	1.32916e-05	0.000260136	832285	ulk2	Decrease
ENSDARG00000097247	75.212	-1.46269	0.597738	-2.44704	0.0144034	0.0710197	839368	BX322555.3	Decrease
ENSDARG00000097262	102.598	-1.18679	0.417026	-2.84584	0.00442946	0.0296383	533907	AL808129.1	Decrease
ENSDARG00000097279	318.61	-1.18475	0.301373	-3.93118	8.45298e-05	0.00123551	136167	CU856222.1	Decrease
ENSDARG00000097299	157.061	-1.49236	0.36208	-4.12162	3.76212e-05	0.000628355	588217	flrt2	Decrease
ENSDARG00000097369	85.5535	-1.04021	0.515892	-2.01633	0.0437656	0.158685	618790	FP017274.1	Decrease
ENSDARG00000097483	226.438	-1.16611	0.327696	-3.55851	0.000372962	0.00423217	858960	si:ch211-213d14.2	Decrease
ENSDARG00000097503	12.255	-4.52572	1.57337	-2.87645	0.00402179	0.027468	582123	si:ch73-288o11.5	Decrease
ENSDARG00000097528	460.136	-1.1483	0.225669	-5.08842	3.61064e-07	1.20984e-05	454915	si:dkey-7j14.5	Decrease
ENSDARG00000097560	47.2213	-1.40152	0.617263	-2.27055	0.0231745	0.10071	249178	BX511311.3	Decrease
ENSDARG00000097576	95.7383	-1.18991	0.551295	-2.15839	0.0308979	0.123946	451132	zgc:92912	Decrease
ENSDARG00000097610	25.5338	-1.87479	0.864247	-2.16928	0.0300618	0.12143	211095	BX005183.3	Decrease
ENSDARG00000097613	2451.77	-2.44218	0.370936	-6.58382	4.58509e-11	3.75943e-09	280292	igfn1.3	Decrease
ENSDARG00000097648	631.23	-1.03244	0.235629	-4.38162	1.178e-05	0.000233507	846412	si:dkey-35i13.1	Decrease
ENSDARG00000097652	74.2217	-1.52969	0.494301	-3.09465	0.00197046	0.015856	1140056	si:dkey-234i14.2	Decrease
ENSDARG00000097706	237.678	-1.14593	0.283313	-4.04475	5.23791e-05	0.000823982	597171	birc6-as2	Decrease
ENSDARG00000097728	127.586	-1.04003	0.395086	-2.63241	0.00847819	0.047692	43102	CR388132.1	Decrease
ENSDARG00000097738	251.585	-1.11762	0.273183	-4.09111	4.29321e-05	0.000702956	216350	AL929222.2	Decrease
ENSDARG00000097763	89.157	-0.986035	0.454805	-2.16804	0.0301558	0.121737	1119061	CT573392.1	Decrease
ENSDARG00000097804	332.81	-1.40434	0.304084	-4.61827	3.86961e-06	9.14427e-05	861622	lypc	Decrease
ENSDARG00000097826	1694.53	-0.900317	0.159292	-5.652	1.58592e-08	7.56143e-07	770196	si:dkey-239b22.2	Decrease
ENSDARG00000097827	2587	-0.763991	0.146799	-5.20434	1.94686e-07	7.10652e-06	969375	lrp1aa	Decrease
ENSDARG00000097855	273.207	-1.11786	0.272679	-4.09953	4.1399e-05	0.000680944	432156	BX323586.3	Decrease
ENSDARG00000097875	47.9287	-1.60347	0.637485	-2.5153	0.011893	0.0616318	633978	CR786577.1	Decrease
ENSDARG00000097904	328.247	-0.980806	0.257543	-3.80832	0.000139912	0.00187757	129018	BX927184.1	Decrease
ENSDARG00000098113	153.825	-0.748551	0.370508	-2.02034	0.0433482	0.157541	624982	WSCD1	Decrease
ENSDARG00000098140	291.874	-0.723346	0.307555	-2.35192	0.0186767	0.0858586	660895	ankrd13d	Decrease
ENSDARG00000098161	244.066	-0.915147	0.333551	-2.74365	0.00607607	0.0376855	269947	cntn4	Decrease
ENSDARG00000098162	89.2754	-3.43233	0.676556	-5.07323	3.91111e-07	1.28229e-05	233619	zgc:77748	Decrease
ENSDARG00000098164	37.2029	-2.46615	0.768166	-3.21044	0.0013253	0.0116767	650171	aipl2	Decrease
ENSDARG00000098226	242.068	-0.61379	0.300953	-2.03948	0.0414018	0.152464	1121964	smpd3	Decrease
ENSDARG00000098252	19.2383	-2.4303	0.989408	-2.45632	0.0140368	0.0696265	890000	cpne9	Decrease
ENSDARG00000098263	24.0659	-2.27964	1.03727	-2.19772	0.0279687	0.115229	366159	CU929294.1	Decrease
ENSDARG00000098345	81.1407	-2.12697	0.527663	-4.03093	5.55563e-05	0.000867031	142521	mamdc2a	Decrease
ENSDARG00000098390	98.4068	-0.884271	0.440286	-2.0084	0.0446006	0.160824	7019	si:ch211-76m11.8	Decrease
ENSDARG00000098392	410.077	-2.56462	0.723521	-3.54464	0.000393154	0.00440487	696184	ly6pge	Decrease
ENSDARG00000098435	524.195	-1.04335	0.222023	-4.69928	2.61084e-06	6.62534e-05	94068	BX005003.1	Decrease
ENSDARG00000098475	167.697	-3.51398	1.26998	-2.76696	0.0056581	0.035624	652736	arr3b	Decrease
ENSDARG00000098523	61.1702	-1.31817	0.611459	-2.15578	0.0311008	0.124507	1155968	NCAM2	Decrease
ENSDARG00000098526	393.713	-0.71206	0.256529	-2.77575	0.0055075	0.0349093	701436	gpr75	Decrease
ENSDARG00000098528	89.4969	-1.21032	0.447993	-2.70166	0.00689948	0.0413129	869167	rtn4rl1b	Decrease
ENSDARG00000098631	724.649	-1.22784	0.214453	-5.72544	1.03166e-08	5.1693e-07	707469	CABZ01044277.1	Decrease
ENSDARG00000098652	519.22	-1.08863	0.237588	-4.58202	4.60502e-06	0.000106156	641866	pcdh11	Decrease
ENSDARG00000098738	24.7559	-2.41148	1.03395	-2.33229	0.0196857	0.0892391	754599	scn4aa	Decrease
ENSDARG00000098751	85.7789	-1.13812	0.476289	-2.38956	0.0168685	0.0798459	179176	lzts3a	Decrease
ENSDARG00000098809	1385.58	-0.670548	0.158852	-4.22122	2.42984e-05	0.0004354	450092	snap91a	Decrease
ENSDARG00000098810	199.975	-0.927925	0.340626	-2.72418	0.0064462	0.0392833	73001	VSTM2B	Decrease
ENSDARG00000098816	49.1288	-1.33273	0.640656	-2.08026	0.0375019	0.142462	1074817	kcnc3b	Decrease
ENSDARG00000098823	396.565	-0.716761	0.24219	-2.95949	0.00308144	0.0223981	577758	PDZD4	Decrease
ENSDARG00000098834	2878.51	-0.694272	0.148685	-4.66942	3.02058e-06	7.46387e-05	485963	sox4b	Decrease
ENSDARG00000098856	572.974	-0.787231	0.214586	-3.6686	0.000243878	0.00299092	785052	NA	Decrease
ENSDARG00000098880	890.035	-0.700961	0.183606	-3.81775	0.000134672	0.00181514	718380	pclob	Decrease
ENSDARG00000098889	72.4866	-1.41242	0.516891	-2.73252	0.00628515	0.0386063	130354	si:zfos-128g4.2	Decrease
ENSDARG00000098936	3288.58	-0.686489	0.131741	-5.21089	1.87939e-07	6.89378e-06	439430	kif5aa	Decrease
ENSDARG00000098963	94.7515	-1.04268	0.438006	-2.38052	0.0172883	0.0812996	1036630	pcdh1g13	Decrease
ENSDARG00000098989	229.076	-0.705166	0.318036	-2.21725	0.0266061	0.111266	120550	CU459012.1	Decrease
ENSDARG00000099003	219.475	-0.87902	0.318464	-2.76019	0.0057768	0.0362553	893453	cyp2aa1	Decrease
ENSDARG00000099008	89.9515	-1.93342	0.493554	-3.91735	8.95281e-05	0.00130062	179085	EGFLAM	Decrease
ENSDARG00000099031	176.181	-1.25686	0.343137	-3.66286	0.000249417	0.00304162	856223	scn4ba	Decrease
ENSDARG00000099035	255.997	-1.45635	0.378378	-3.84892	0.000118642	0.00164098	1036597	pcdh1g33	Decrease
ENSDARG00000099038	57.0218	-1.80361	0.582277	-3.09751	0.00195153	0.0157564	900323	kcng1	Decrease
ENSDARG00000099182	125.525	-0.957149	0.404173	-2.36817	0.0178765	0.0832161	1016164	ankrd55	Decrease
ENSDARG00000099187	66.0197	-2.52211	0.617085	-4.08713	4.36738e-05	0.000711869	1021241	purg	Decrease
ENSDARG00000099217	12.0071	-4.54517	1.57961	-2.8774	0.00400967	0.0274055	251944	RDH8	Decrease
ENSDARG00000099227	159.7	-1.24816	0.402978	-3.09733	0.00195271	0.01576	396545	galnt13	Decrease
ENSDARG00000099238	400.024	-0.658725	0.267967	-2.45823	0.0139622	0.0694133	234974	rasd4	Decrease
ENSDARG00000099257	741.795	-1.0271	0.19119	-5.37215	7.78043e-08	3.11304e-06	63837	si:ch73-119p20.1	Decrease
ENSDARG00000099276	39.1327	-2.15443	0.729269	-2.95423	0.00313449	0.0226565	355351	ugt5b2	Decrease
ENSDARG00000099321	141.811	-1.15905	0.509707	-2.27395	0.0229687	0.10005	782608	btbd17a	Decrease
ENSDARG00000099323	207.174	-0.891841	0.313798	-2.84209	0.00448189	0.0298968	1018969	dlg2	Decrease
ENSDARG00000099362	259.717	-0.775165	0.280529	-2.76323	0.00572327	0.0359924	1150108	CABZ01088346.1	Decrease
ENSDARG00000099406	70.0414	-2.9565	0.804094	-3.67681	0.00023617	0.00291124	783547	lrit1b	Decrease
ENSDARG00000099427	549.629	-0.770387	0.238541	-3.22957	0.00123975	0.0111259	633073	nkx1.2lb	Decrease
ENSDARG00000099461	137.292	-1.1428	0.37984	-3.00865	0.00262415	0.0197643	1060917	asb10	Decrease
ENSDARG00000099470	17.7403	-2.03398	1.01714	-1.99971	0.0455321	0.163042	108826	muc5.3	Decrease
ENSDARG00000099487	56.1056	-1.24044	0.579362	-2.14105	0.0322703	0.127561	647520	si:ch73-233f7.7	Decrease
ENSDARG00000099515	55.8106	-2.61574	0.610559	-4.28418	1.83417e-05	0.000342821	255755	ephx4	Decrease
ENSDARG00000099524	236.099	-0.926281	0.287099	-3.22635	0.00125382	0.0112057	857204	gbe1b	Decrease
ENSDARG00000099546	187.382	-0.769486	0.344662	-2.23258	0.0255764	0.10832	273463	kynu	Decrease
ENSDARG00000099596	79.2524	-1.06343	0.481307	-2.20947	0.0271423	0.112725	828623	btd	Decrease
ENSDARG00000099633	37.794	-1.51954	0.736017	-2.06455	0.0389659	0.146205	1008710	sec14l7	Decrease
ENSDARG00000099648	287.1	-0.687098	0.26671	-2.5762	0.00998936	0.0540304	956421	LO018363.1	Decrease
ENSDARG00000099685	387.485	-0.690951	0.259976	-2.65775	0.00786651	0.0453109	1124820	gnb5a	Decrease
ENSDARG00000099695	90.3008	-1.73425	0.552932	-3.13647	0.00170994	0.0142147	208621	si:dkey-61n16.5	Decrease
ENSDARG00000099719	1081.12	-0.756588	0.165228	-4.57905	4.67101e-06	0.000107448	1159933	cdkn1d	Decrease
ENSDARG00000099727	258.124	-0.679316	0.298044	-2.27925	0.0226523	0.0991125	1024281	ssbp2	Decrease
ENSDARG00000099732	405.154	-0.698863	0.226457	-3.08608	0.00202815	0.0162297	697887	gfra1a	Decrease
ENSDARG00000099747	116.954	-1.27844	0.427397	-2.99123	0.00277854	0.0206681	827925	CABZ01111953.1	Decrease
ENSDARG00000099793	673.499	-1.68276	0.233458	-7.20799	5.67838e-13	6.6083e-11	825093	cspg5b	Decrease
ENSDARG00000099850	559.774	-0.637012	0.203025	-3.13761	0.00170334	0.0141809	28626	iqsec3a	Decrease
ENSDARG00000099860	10758.6	-0.68534	0.0967658	-7.08247	1.41612e-12	1.50261e-10	1133769	pkmb	Decrease
ENSDARG00000099874	323.689	-0.941684	0.319949	-2.94323	0.00324806	0.0232498	915606	agap2	Decrease
ENSDARG00000099931	226.45	-1.15048	0.307053	-3.74683	0.000179084	0.00232681	1036048	pcdh1g26	Decrease
ENSDARG00000100041	56.2822	-1.27291	0.632957	-2.01106	0.0443194	0.160076	108107	CU571069.1	Decrease
ENSDARG00000100075	317.939	-0.689878	0.285661	-2.41503	0.0157341	0.0756677	878409	abcg2a	Decrease
ENSDARG00000100093	1157.78	-0.823663	0.192397	-4.28105	1.86015e-05	0.000345918	631210	ppp2r2ca	Decrease
ENSDARG00000100105	13.941	-7.24056	1.96475	-3.68523	0.000228496	0.00282892	1094880	impg2b	Decrease
ENSDARG00000100139	43.159	-5.39413	1.10452	-4.88369	1.04119e-06	2.9577e-05	1021480	si:ch211-113d22.2	Decrease
ENSDARG00000100145	719.513	-0.90257	0.210501	-4.28772	1.80518e-05	0.000338311	338063	CABZ01092282.1	Decrease
ENSDARG00000100152	71.2999	-1.10153	0.523673	-2.10347	0.0354244	0.136465	1153388	CABZ01067761.1	Decrease
ENSDARG00000100166	739.523	-1.12016	0.243769	-4.59515	4.32428e-06	0.000100433	351574	si:dkeyp-9d4.3	Decrease
ENSDARG00000100255	44.4732	-2.98603	0.887879	-3.3631	0.000770728	0.00753871	264952	si:ch73-29l19.1	Decrease
ENSDARG00000100307	162.102	-0.915132	0.346512	-2.64098	0.00826662	0.0468347	389540	adamts5	Decrease
ENSDARG00000100313	324.023	-0.64372	0.257025	-2.5045	0.0122625	0.0630953	296818	pip5k1cb	Decrease
ENSDARG00000100352	597.43	-2.15248	0.251686	-8.55223	1.20737e-17	2.96985e-15	1047201	aglb	Decrease
ENSDARG00000100353	375.26	-0.949145	0.250212	-3.79336	0.000148622	0.00197488	939710	si:ch1073-398f15.1	Decrease
ENSDARG00000100397	261.837	-3.13985	1.57219	-1.99712	0.0458126	0.163532	759228	pde6c	Decrease
ENSDARG00000100449	31.021	-2.6403	0.799871	-3.30091	0.000963729	0.00907855	69116	BX322631.1	Decrease
ENSDARG00000100478	90.007	-1.55862	0.484962	-3.2139	0.00130944	0.0115698	1159945	TULP1	Decrease
ENSDARG00000100486	45.4845	-1.45686	0.661506	-2.20234	0.0276412	0.114293	445708	foxo6a	Decrease
ENSDARG00000100560	525.278	-0.816244	0.211079	-3.86701	0.000110178	0.00154618	789743	zfpm2b	Decrease
ENSDARG00000100592	183.182	-1.43405	0.331907	-4.32063	1.55586e-05	0.000299927	867753	slc8a2b	Decrease
ENSDARG00000100613	19.8199	-5.24691	1.48756	-3.52718	0.000420013	0.00465085	707706	CABZ01089777.1	Decrease
ENSDARG00000100691	1996.66	-0.597599	0.146196	-4.08766	4.35737e-05	0.000710773	445462	prss35	Decrease
ENSDARG00000100718	1515.8	-0.85	0.137321	-6.18988	6.02088e-10	3.90204e-08	130536	me2	Decrease
ENSDARG00000100722	235.603	-1.1455	0.305187	-3.75345	0.000174419	0.0022785	614891	si:ch211-160f23.7	Decrease
ENSDARG00000100764	55.3782	-1.24414	0.608164	-2.04572	0.0407835	0.150896	963460	zfyve9b	Decrease
ENSDARG00000100781	101.16	-1.55644	0.488632	-3.1853	0.00144603	0.0125303	286072	col28a2b	Decrease
ENSDARG00000100792	35.4383	-2.44316	0.742582	-3.29008	0.00100157	0.00934083	380798	zgc:154142	Decrease
ENSDARG00000100844	74.6043	-1.96659	0.630228	-3.12044	0.00180579	0.0148454	868361	cldn15lb	Decrease
ENSDARG00000100851	508.286	-0.716432	0.225896	-3.17151	0.00151648	0.0130002	519531	gphnb	Decrease
ENSDARG00000100876	116.126	-1.6182	0.554145	-2.92017	0.00349843	0.0245468	1037230	sez6a	Decrease
ENSDARG00000100908	215.924	-0.634589	0.293481	-2.16229	0.0305962	0.123056	1117950	lcor	Decrease
ENSDARG00000100919	24.5845	-2.15812	0.877754	-2.45868	0.0139448	0.069359	838530	slc5a2	Decrease
ENSDARG00000100940	315.428	-0.615035	0.262931	-2.33915	0.0193277	0.0880958	1116488	nr5a2	Decrease
ENSDARG00000100956	25.2924	-2.6696	1.00362	-2.65998	0.00781461	0.0451562	649534	si:ch211-276i12.4	Decrease
ENSDARG00000100971	100.558	-1.49649	0.551753	-2.71224	0.00668303	0.0403505	852425	fxyd6	Decrease
ENSDARG00000100985	14.4433	-3.74436	1.28068	-2.92371	0.00345883	0.0243321	953985	zbtb7c	Decrease
ENSDARG00000100991	145.756	-0.803421	0.378193	-2.12437	0.0336392	0.13147	712380	chrna3	Decrease
ENSDARG00000101020	140.543	-1.01588	0.383024	-2.65225	0.0079958	0.045824	1155861	KHDRBS3	Decrease
ENSDARG00000101026	12.0698	-4.49986	1.70315	-2.64209	0.0082396	0.0467372	1157163	CABZ01038709.1	Decrease
ENSDARG00000101054	300.793	-0.842581	0.342777	-2.4581	0.0139674	0.0694235	990031	syn2b	Decrease
ENSDARG00000101063	494.619	-0.652272	0.218141	-2.99014	0.00278852	0.0207352	176833	CABZ01058650.1	Decrease
ENSDARG00000101073	36.2955	-2.53113	0.7845	-3.22642	0.00125348	0.0112057	361782	si:zfos-1011f11.2	Decrease
ENSDARG00000101081	551.287	-0.61283	0.209394	-2.92669	0.00342592	0.0241555	474705	ptprub	Decrease
ENSDARG00000101095	251.993	-0.801283	0.315598	-2.53893	0.0111192	0.0584756	479615	cpne4a	Decrease
ENSDARG00000101098	145.026	-0.877776	0.3598	-2.43962	0.0147026	0.0720842	1161829	LAMP5	Decrease
ENSDARG00000101234	565.115	-0.854751	0.190477	-4.48741	7.20926e-06	0.000154338	128872	nsmfb	Decrease
ENSDARG00000101297	219.968	-0.70176	0.298391	-2.35181	0.0186822	0.0858586	1151573	tmem266	Decrease
ENSDARG00000101363	142.191	-1.11998	0.386312	-2.89916	0.0037416	0.0259253	11443	ano2b	Decrease
ENSDARG00000101368	66.4059	-4.67791	0.79284	-5.9002	3.63066e-09	2.03599e-07	1059380	cngb3.2	Decrease
ENSDARG00000101387	281.11	-0.920443	0.280097	-3.28616	0.00101562	0.00945554	967251	CAMK2N1	Decrease
ENSDARG00000101449	227.76	-0.978896	0.322714	-3.03332	0.00241877	0.0185137	445472	grik5	Decrease
ENSDARG00000101458	3602.1	-0.708652	0.114898	-6.16766	6.93093e-10	4.46509e-08	1082895	r3hdm1	Decrease
ENSDARG00000101464	76.9423	-1.26255	0.49273	-2.56235	0.0103966	0.0556904	1161798	CABZ01088864.1	Decrease
ENSDARG00000101485	29.2702	-2.86884	0.903045	-3.17686	0.0014888	0.0128086	608811	si:ch1073-469d17.2	Decrease
ENSDARG00000101501	31.1713	-1.9141	0.910885	-2.10136	0.0356093	0.136926	591699	si:ch73-305o9.3	Decrease
ENSDARG00000101536	32.1707	-1.67238	0.831667	-2.01088	0.0443379	0.16009	1152214	rpp25a	Decrease
ENSDARG00000101566	16.531	-2.51162	1.18326	-2.12263	0.0337853	0.13184	1114034	CR769772.4	Decrease
ENSDARG00000101606	398.343	-0.761685	0.228173	-3.3382	0.000843233	0.00810148	469753	rims2a	Decrease
ENSDARG00000101621	15.0069	-3.80433	1.35148	-2.81494	0.00487857	0.0318892	1159852	CABZ01040054.1	Decrease
ENSDARG00000101629	53.2463	-1.99583	0.740022	-2.69699	0.00699689	0.0417205	744576	CABZ01079192.1	Decrease
ENSDARG00000101634	22.9282	-2.91166	1.1605	-2.50896	0.0121087	0.0624652	48550	si:ch211-209j12.1	Decrease
ENSDARG00000101642	94.9667	-0.981129	0.448468	-2.18773	0.0286889	0.117227	161563	si:ch211-155m12.1	Decrease
ENSDARG00000101665	60.6666	-1.21538	0.539187	-2.2541	0.0241896	0.104139	1036295	pcdh1g11	Decrease
ENSDARG00000101713	292.538	-0.954093	0.315033	-3.02855	0.00245732	0.0187227	857415	scn2b	Decrease
ENSDARG00000101726	664.223	-0.643814	0.242947	-2.65002	0.00804881	0.0460303	1147790	ces2b	Decrease
ENSDARG00000101727	12.5265	-2.82392	1.40987	-2.00297	0.0451807	0.162255	81520	CU467822.3	Decrease
ENSDARG00000101735	1586.14	-0.586999	0.144042	-4.07519	4.59776e-05	0.00074116	436172	chn1	Decrease
ENSDARG00000101762	537.332	-0.614254	0.196427	-3.12714	0.00176516	0.0145723	112710	fah	Decrease
ENSDARG00000101776	368.857	-0.624419	0.236576	-2.6394	0.00830533	0.0469883	1150086	syt12	Decrease
ENSDARG00000101826	119.903	-1.92332	0.523999	-3.67046	0.000242119	0.00297609	184423	zwi	Decrease
ENSDARG00000101866	142.133	-0.984099	0.403908	-2.43644	0.0148325	0.0725586	1096351	asic1b	Decrease
ENSDARG00000101883	271.113	-0.684085	0.279567	-2.44694	0.0144074	0.0710234	5011	zgc:172128	Decrease
ENSDARG00000101924	19.4101	-2.91128	1.04522	-2.78531	0.00534765	0.0342268	494735	si:dkey-65b13.13	Decrease
ENSDARG00000101959	274.088	-0.910294	0.287689	-3.16416	0.00155533	0.0132546	871038	etv1	Decrease
ENSDARG00000101984	656.37	-1.1425	0.200656	-5.6938	1.2424e-08	6.05696e-07	782762	pde6gb	Decrease
ENSDARG00000101995	106.414	-0.892087	0.412769	-2.16123	0.0306777	0.123315	676528	gabrg1	Decrease
ENSDARG00000102071	61.7163	-1.10789	0.532673	-2.07988	0.0375367	0.142547	626168	slc25a47b	Decrease
ENSDARG00000102082	85.5996	-1.02642	0.519513	-1.97573	0.0481856	0.170123	367569	nr3c2	Decrease
ENSDARG00000102110	179.975	-0.658098	0.319335	-2.06084	0.0393186	0.147317	1160602	CABZ01080375.1	Decrease
ENSDARG00000102114	26.6726	-2.23628	1.09328	-2.04547	0.040809	0.150896	802889	ptdss1b	Decrease
ENSDARG00000102125	314.598	-0.597919	0.253088	-2.36249	0.0181524	0.0842625	576182	iqsec2a	Decrease
ENSDARG00000102185	145.688	-1.35707	0.41395	-3.27835	0.00104414	0.00968775	425890	PCDH8	Decrease
ENSDARG00000102204	283.033	-1.03761	0.306094	-3.38984	0.000699332	0.0069727	1145049	jph3	Decrease
ENSDARG00000102288	39.4313	-4.22179	1.09884	-3.84205	0.000122009	0.0016779	625034	CABZ01056321.1	Decrease
ENSDARG00000102310	35.0466	-3.42726	0.961551	-3.5643	0.000364822	0.00414974	973372	si:ch211-156l18.8	Decrease
ENSDARG00000102335	287.536	-0.704382	0.258689	-2.72289	0.00647133	0.0394032	113557	ano1	Decrease
ENSDARG00000102340	1110.65	-0.698381	0.190407	-3.66783	0.000244617	0.00299141	30638	ptn	Decrease
ENSDARG00000102398	25.8953	-2.03428	0.980665	-2.07438	0.0380436	0.143841	214089	cnn1b	Decrease
ENSDARG00000102406	387.468	-0.854501	0.247892	-3.44708	0.000566687	0.00587038	685535	si:ch211-165e15.1	Decrease
ENSDARG00000102411	28.9098	-2.22349	0.855263	-2.59977	0.00932855	0.0513414	231350	CR847850.1	Decrease
ENSDARG00000102414	408.952	-2.35759	0.983201	-2.39787	0.0164905	0.0785359	1117257	myhz1.1	Decrease
ENSDARG00000102424	76.854	-1.48701	0.551307	-2.69724	0.00699173	0.0417205	230223	ARHGAP44	Decrease
ENSDARG00000102430	151.29	-2.3091	0.479643	-4.8142	1.47788e-06	4.01383e-05	1001173	opn6a	Decrease
ENSDARG00000102453	9358.21	-0.862986	0.119411	-7.22703	4.93665e-13	5.90379e-11	1148132	slc1a2b	Decrease
ENSDARG00000102461	79.3557	-1.35011	0.485323	-2.78187	0.00540462	0.0344895	11998	CR354372.1	Decrease
ENSDARG00000102558	17.5912	-2.55847	1.16536	-2.19543	0.0281327	0.11564	285700	pde6ha	Decrease
ENSDARG00000102572	1103.8	-0.60665	0.146132	-4.15138	3.3048e-05	0.000567632	78769	si:ch211-260e23.9	Decrease
ENSDARG00000102584	57.5139	-1.6963	0.60555	-2.80125	0.00509051	0.0329513	107565	cpne7	Decrease
ENSDARG00000102585	90.8386	-1.49034	0.462192	-3.22451	0.00126189	0.0112545	874141	fam160a1b	Decrease
ENSDARG00000102636	85.0732	-0.957055	0.460556	-2.07804	0.0377055	0.142913	850323	trmt9b	Decrease
ENSDARG00000102687	157.474	-1.3304	0.342973	-3.87902	0.000104876	0.00148862	1116342	CABZ01085139.1	Decrease
ENSDARG00000102690	311.562	-0.800205	0.304289	-2.62975	0.00854467	0.0479911	826830	rims2b	Decrease
ENSDARG00000102702	621.335	-0.626309	0.197037	-3.17864	0.00147966	0.0127503	55544	lrrn3b	Decrease
ENSDARG00000102773	344.501	-0.84219	0.252443	-3.33616	0.000849446	0.00815755	1002755	cacna1da	Decrease
ENSDARG00000102795	78.165	-1.32716	0.523487	-2.53522	0.0112376	0.0589485	190024	CU681842.1	Decrease
ENSDARG00000102820	262.664	-0.624319	0.278314	-2.24322	0.0248828	0.106235	1127892	cib2	Decrease
ENSDARG00000102824	1758.02	-0.58753	0.160619	-3.65792	0.000254268	0.00309397	631329	pcdh10b	Decrease
ENSDARG00000102825	496.071	-0.780818	0.23727	-3.29084	0.000998893	0.00931985	357231	olfm2b	Decrease
ENSDARG00000102858	85.6869	-1.23772	0.456613	-2.71066	0.00671487	0.0404467	388308	sc:d189	Decrease
ENSDARG00000102888	69.8863	-1.09371	0.533969	-2.04826	0.0405349	0.150294	435930	gpr39	Decrease
ENSDARG00000102908	629.595	-0.980909	0.19088	-5.13888	2.76379e-07	9.64918e-06	98793	il16	Decrease
ENSDARG00000102959	65.8774	-1.52662	0.560736	-2.72253	0.00647839	0.0394351	923315	zgc:171220	Decrease
ENSDARG00000102967	12.5052	-7.08379	1.99483	-3.55107	0.000383675	0.00432103	997442	CT573282.1	Decrease
ENSDARG00000103001	266.447	-0.594467	0.282394	-2.1051	0.0352828	0.13604	457120	si:ch73-215d9.1	Decrease
ENSDARG00000103002	927.604	-0.878458	0.196606	-4.46811	7.89134e-06	0.000166325	1151037	nptna	Decrease
ENSDARG00000103013	393.088	-1.10789	0.26094	-4.24576	2.17853e-05	0.000395276	1036182	pcdh1g22	Decrease
ENSDARG00000103019	56.1584	-1.58867	0.627002	-2.53376	0.0112847	0.0591105	654927	gstp2	Decrease
ENSDARG00000103069	89.5579	-0.927829	0.454696	-2.04055	0.0412959	0.152178	871209	CABZ01099795.1	Decrease
ENSDARG00000103071	818.536	-1.16921	0.21117	-5.53681	3.08032e-08	1.36353e-06	1016801	si:ch211-244c8.4	Decrease
ENSDARG00000103102	42.7549	-1.83406	0.695069	-2.63867	0.00832318	0.0470352	51147	FAM180A	Decrease
ENSDARG00000103123	96.9962	-1.62409	0.456198	-3.56006	0.000370767	0.00421072	176124	CR854980.1	Decrease
ENSDARG00000103167	99.3534	-1.67425	0.453868	-3.68884	0.000225278	0.00280027	163913	si:dkey-245n4.2	Decrease
ENSDARG00000103315	218.974	-0.68905	0.294567	-2.3392	0.0193251	0.0880958	103837	CU464124.1	Decrease
ENSDARG00000103333	69.7433	-1.29756	0.516448	-2.51247	0.0119891	0.0620404	783782	baiap2b	Decrease
ENSDARG00000103359	193.468	-1.40359	0.383992	-3.65527	0.000256913	0.00311898	873073	slitrk5a	Decrease
ENSDARG00000103486	36.0806	-1.65997	0.780515	-2.12676	0.0334402	0.130871	461153	CT573799.1	Decrease
ENSDARG00000103498	160.567	-2.72406	0.527684	-5.1623	2.4393e-07	8.65593e-06	138934	epd	Decrease
ENSDARG00000103535	44.4299	-1.94084	0.730339	-2.65745	0.00787343	0.0453376	388710	SORCS3	Decrease
ENSDARG00000103543	452.83	-5.32313	2.04273	-2.60589	0.00916366	0.050627	787759	gngt2b	Decrease
ENSDARG00000103588	456.769	-0.63763	0.262057	-2.43318	0.014967	0.0730661	757948	prrt2	Decrease
ENSDARG00000103648	1499.59	-0.883899	0.142145	-6.21827	5.02666e-10	3.30721e-08	83499	znf536	Decrease
ENSDARG00000103651	279.842	-0.803452	0.31142	-2.57996	0.00988117	0.0535657	436058	map3k12	Decrease
ENSDARG00000103666	111.551	-1.06425	0.417138	-2.55131	0.0107318	0.0569645	1150819	dapk2b	Decrease
ENSDARG00000103713	1729.11	-0.766376	0.128669	-5.95616	2.58226e-09	1.50257e-07	59096	cd248a	Decrease
ENSDARG00000103736	188.001	-0.715209	0.316304	-2.26115	0.0237502	0.102717	115658	gramd2aa	Decrease
ENSDARG00000103792	51.6056	-1.34585	0.644444	-2.08839	0.036763	0.140373	180756	CABZ01076737.1	Decrease
ENSDARG00000103800	418.233	-0.732882	0.224897	-3.25874	0.00111908	0.0102686	195144	prkar1b	Decrease
ENSDARG00000103810	29.3702	-1.74009	0.783378	-2.22126	0.0263332	0.110488	56632	cacna2d4a	Decrease
ENSDARG00000103848	356.014	-0.807239	0.274205	-2.94393	0.00324077	0.023213	143940	apba1a	Decrease
ENSDARG00000103903	267.017	-1.02339	0.297925	-3.43507	0.000592399	0.00606866	783088	LO017650.1	Decrease
ENSDARG00000103937	4702.69	-0.85497	0.133034	-6.4267	1.30403e-10	9.47217e-09	1126847	ndrg4	Decrease
ENSDARG00000103950	317.452	-0.931075	0.245894	-3.78649	0.000152792	0.00202655	1036116	pcdh1gc6	Decrease
ENSDARG00000103952	86.3673	-0.9635	0.475435	-2.02656	0.0427071	0.155847	57502	CABZ01054391.1	Decrease
ENSDARG00000103981	246.978	-1.07735	0.28279	-3.80973	0.00013912	0.0018681	1039048	bhlha9	Decrease
ENSDARG00000103988	211.213	-1.25638	0.33252	-3.77836	0.000157865	0.00208236	136309	mymk	Decrease
ENSDARG00000104023	114.796	-2.74444	0.572492	-4.79384	1.63616e-06	4.37238e-05	854769	mag	Decrease
ENSDARG00000104080	72.5712	-1.03023	0.516849	-1.9933	0.046229	0.164638	644261	pcdh2ab12	Decrease
ENSDARG00000104084	469.726	-0.590689	0.212974	-2.77353	0.00554512	0.0350861	702448	si:dkey-191g9.7	Decrease
ENSDARG00000104129	54.5669	-1.15716	0.586566	-1.97277	0.0485214	0.170974	78621	si:dkey-23n7.10	Decrease
ENSDARG00000104139	2160.8	-0.869791	0.141899	-6.12964	8.80771e-10	5.57461e-08	475564	atp1a3b	Decrease
ENSDARG00000104204	68.9252	-9.54467	3.24805	-2.93858	0.00329716	0.0235313	992969	slc1a8a	Decrease
ENSDARG00000104210	456.744	-0.671914	0.208793	-3.21809	0.00129047	0.0114341	1112942	si:ch73-173h19.3	Decrease
ENSDARG00000104231	36.7046	-2.50413	1.01022	-2.4788	0.0131827	0.0667492	446341	opn9	Decrease
ENSDARG00000104255	479.01	-0.673343	0.206987	-3.25308	0.00114163	0.0104269	756858	arhgap27	Decrease
ENSDARG00000104259	53.8775	-1.59753	0.614766	-2.59859	0.00936074	0.051427	787029	RAB26	Decrease
ENSDARG00000104264	539.113	-0.80444	0.243803	-3.29954	0.000968418	0.00910616	336048	XKR4	Decrease
ENSDARG00000104291	39.2951	-3.71798	0.795172	-4.67569	2.92961e-06	7.28062e-05	666042	GPR151	Decrease
ENSDARG00000104329	178.67	-1.22953	0.35909	-3.42402	0.000617016	0.00628514	558829	si:ch73-281k2.5	Decrease
ENSDARG00000104339	293.733	-0.680047	0.265365	-2.56269	0.0103866	0.0556506	288224	SMARCA4	Decrease
ENSDARG00000104380	167.911	-0.891635	0.330678	-2.69639	0.00700964	0.0417416	21524	si:dkey-238k10.2	Decrease
ENSDARG00000104387	89.1474	-1.58086	0.557914	-2.83351	0.00460396	0.0304949	1007144	SLC4A5	Decrease
ENSDARG00000104403	14.2928	-3.10264	1.29765	-2.39097	0.0168039	0.0796271	798754	oscp1a	Decrease
ENSDARG00000104409	432.259	-0.730082	0.226993	-3.21632	0.00129846	0.0115002	294062	tnk2b	Decrease
ENSDARG00000104418	231.617	-0.666793	0.287104	-2.32248	0.0202072	0.0909261	997620	BX248318.1	Decrease
ENSDARG00000104436	2111.07	-1.10868	0.531067	-2.08765	0.0368295	0.140577	231474	zgc:153426	Decrease
ENSDARG00000104450	150.296	-1.18491	0.425154	-2.78702	0.00531948	0.0340869	1044967	CR855996.2	Decrease
ENSDARG00000104458	864.254	-0.713265	0.198202	-3.59868	0.000319833	0.00376052	1024364	rnasekb	Decrease
ENSDARG00000104497	312.446	-0.849985	0.255932	-3.32113	0.000896534	0.00857929	1036326	pcdh1g29	Decrease
ENSDARG00000104505	18.3331	-2.82731	1.31131	-2.15609	0.0310767	0.124456	1160822	CABZ01046093.1	Decrease
ENSDARG00000104555	70.0944	-1.59579	0.576076	-2.77011	0.0056038	0.0353541	168642	sh2d3cb	Decrease
[truncated: 19,648 more rows]

## Sheet: Fig 4A GSEA up
Figure 4A GSEA Increase: Scram vs tsc1a KD (uninfected)
NAME	GS<br> follow link to MSigDB	GS DETAILS	SIZE	ES	NES	NOM p-val	FDR q-val	FWER p-val	RANK AT MAX	LEADING EDGE
KEGG_CELL_CYCLE	KEGG_CELL_CYCLE	Details ...	114	0.603556	2.49206	0	0	0	2086	tags=50%, list=17%, signal=59%
KEGG_CYTOKINE_CYTOKINE_RECEPTOR_INTERACTION	KEGG_CYTOKINE_CYTOKINE_RECEPTOR_INTERACTION	Details ...	103	0.604844	2.48747	0	0	0	689	tags=26%, list=6%, signal=28%
KEGG_DNA_REPLICATION	KEGG_DNA_REPLICATION	Details ...	32	0.763867	2.43773	0	0	0	2354	tags=84%, list=19%, signal=104%
KEGG_SPLICEOSOME	KEGG_SPLICEOSOME	Details ...	111	0.587322	2.40332	0	0	0	4370	tags=81%, list=35%, signal=124%
KEGG_NOD_LIKE_RECEPTOR_SIGNALING_PATHWAY	KEGG_NOD_LIKE_RECEPTOR_SIGNALING_PATHWAY	Details ...	40	0.694674	2.36775	0	0	0	1355	tags=30%, list=11%, signal=34%
KEGG_LEISHMANIA_INFECTION	KEGG_LEISHMANIA_INFECTION	Details ...	44	0.672783	2.32402	0	0	0	1541	tags=32%, list=12%, signal=36%
KEGG_ANTIGEN_PROCESSING_AND_PRESENTATION	KEGG_ANTIGEN_PROCESSING_AND_PRESENTATION	Details ...	25	0.756163	2.30577	0	0	0	907	tags=36%, list=7%, signal=39%
KEGG_HEMATOPOIETIC_CELL_LINEAGE	KEGG_HEMATOPOIETIC_CELL_LINEAGE	Details ...	30	0.718283	2.30229	0	0	0	820	tags=37%, list=7%, signal=39%
KEGG_BLADDER_CANCER	KEGG_BLADDER_CANCER	Details ...	40	0.666617	2.28197	0	0	0	1780	tags=35%, list=14%, signal=41%
KEGG_RIG_I_LIKE_RECEPTOR_SIGNALING_PATHWAY	KEGG_RIG_I_LIKE_RECEPTOR_SIGNALING_PATHWAY	Details ...	49	0.632599	2.25587	0	0.000157627	0.001	1091	tags=29%, list=9%, signal=31%
KEGG_MISMATCH_REPAIR	KEGG_MISMATCH_REPAIR	Details ...	20	0.765149	2.20336	0	0.000286595	0.002	2711	tags=80%, list=22%, signal=102%
KEGG_JAK_STAT_SIGNALING_PATHWAY	KEGG_JAK_STAT_SIGNALING_PATHWAY	Details ...	88	0.553737	2.16378	0	0.000363361	0.003	755	tags=22%, list=6%, signal=23%
KEGG_HOMOLOGOUS_RECOMBINATION	KEGG_HOMOLOGOUS_RECOMBINATION	Details ...	25	0.688083	2.13392	0	0.00033541	0.003	2466	tags=68%, list=20%, signal=85%
KEGG_AMINOACYL_TRNA_BIOSYNTHESIS	KEGG_AMINOACYL_TRNA_BIOSYNTHESIS	Details ...	38	0.611671	2.02696	0	0.000687268	0.007	2029	tags=55%, list=16%, signal=66%
KEGG_TOLL_LIKE_RECEPTOR_SIGNALING_PATHWAY	KEGG_TOLL_LIKE_RECEPTOR_SIGNALING_PATHWAY	Details ...	65	0.540736	2.02291	0	0.000736576	0.008	1355	tags=26%, list=11%, signal=29%
KEGG_P53_SIGNALING_PATHWAY	KEGG_P53_SIGNALING_PATHWAY	Details ...	59	0.554292	2.00596	0	0.000884702	0.01	1706	tags=42%, list=14%, signal=49%
KEGG_ADIPOCYTOKINE_SIGNALING_PATHWAY	KEGG_ADIPOCYTOKINE_SIGNALING_PATHWAY	Details ...	59	0.539266	2.00189	0	0.000835552	0.01	1369	tags=25%, list=11%, signal=28%
KEGG_PORPHYRIN_AND_CHLOROPHYLL_METABOLISM	KEGG_PORPHYRIN_AND_CHLOROPHYLL_METABOLISM	Details ...	22	0.672655	1.96796	0	0.00137244	0.017	1771	tags=55%, list=14%, signal=63%
KEGG_PROTEASOME	KEGG_PROTEASOME	Details ...	38	0.577764	1.95589	0	0.00145263	0.019	4983	tags=95%, list=40%, signal=157%
KEGG_SMALL_CELL_LUNG_CANCER	KEGG_SMALL_CELL_LUNG_CANCER		78	0.505901	1.92317	0	0.00210216	0.029	1541	tags=31%, list=12%, signal=35%
KEGG_PYRIMIDINE_METABOLISM	KEGG_PYRIMIDINE_METABOLISM		79	0.482931	1.87012	0	0.00485609	0.068	2848	tags=52%, list=23%, signal=67%
KEGG_PATHWAYS_IN_CANCER	KEGG_PATHWAYS_IN_CANCER		299	0.400648	1.86598	0	0.00500804	0.073	1830	tags=22%, list=15%, signal=26%
KEGG_BASE_EXCISION_REPAIR	KEGG_BASE_EXCISION_REPAIR		28	0.5881	1.86534	0	0.00494999	0.075	1611	tags=50%, list=13%, signal=57%
KEGG_RNA_POLYMERASE	KEGG_RNA_POLYMERASE		24	0.63151	1.8594	0	0.00487497	0.077	4549	tags=96%, list=36%, signal=150%
KEGG_RNA_DEGRADATION	KEGG_RNA_DEGRADATION		53	0.511923	1.8535	0	0.00509227	0.083	3348	tags=53%, list=27%, signal=72%
KEGG_APOPTOSIS	KEGG_APOPTOSIS		68	0.476255	1.79926	0	0.00899336	0.148	1410	tags=21%, list=11%, signal=23%
KEGG_CHRONIC_MYELOID_LEUKEMIA	KEGG_CHRONIC_MYELOID_LEUKEMIA		69	0.48116	1.79372	0	0.00884176	0.151	1780	tags=26%, list=14%, signal=30%
KEGG_NOTCH_SIGNALING_PATHWAY	KEGG_NOTCH_SIGNALING_PATHWAY		39	0.536358	1.76001	0	0.0114467	0.207	3893	tags=59%, list=31%, signal=85%
KEGG_CYTOSOLIC_DNA_SENSING_PATHWAY	KEGG_CYTOSOLIC_DNA_SENSING_PATHWAY	Details ...	28	0.65136	2.03701	0.00238663	0.000627459	0.006	1396	tags=36%, list=11%, signal=40%
KEGG_RIBOSOME	KEGG_RIBOSOME		77	0.457313	1.77128	0.00291545	0.0109612	0.19	5453	tags=74%, list=44%, signal=130%
KEGG_SYSTEMIC_LUPUS_ERYTHEMATOSUS	KEGG_SYSTEMIC_LUPUS_ERYTHEMATOSUS		29	0.569247	1.76699	0.004914	0.0110428	0.197	1030	tags=31%, list=8%, signal=34%
KEGG_SELENOAMINO_ACID_METABOLISM	KEGG_SELENOAMINO_ACID_METABOLISM		22	0.587919	1.7294	0.00936768	0.016248	0.295	3422	tags=55%, list=27%, signal=75%
KEGG_COMPLEMENT_AND_COAGULATION_CASCADES	KEGG_COMPLEMENT_AND_COAGULATION_CASCADES		49	0.465026	1.64582	0.016	0.0307559	0.493	1341	tags=33%, list=11%, signal=36%
KEGG_NUCLEOTIDE_EXCISION_REPAIR	KEGG_NUCLEOTIDE_EXCISION_REPAIR		40	0.467153	1.56623	0.0282353	0.0546552	0.713	3732	tags=58%, list=30%, signal=82%
KEGG_PRIMARY_IMMUNODEFICIENCY	KEGG_PRIMARY_IMMUNODEFICIENCY		16	0.5932	1.56815	0.03125	0.0554403	0.709	481	tags=31%, list=4%, signal=32%
KEGG_PANCREATIC_CANCER	KEGG_PANCREATIC_CANCER		70	0.378885	1.44152	0.031339	0.117551	0.949	1994	tags=26%, list=16%, signal=30%
KEGG_MELANOMA	KEGG_MELANOMA		68	0.381389	1.40645	0.0428571	0.135205	0.978	1817	tags=25%, list=15%, signal=29%
KEGG_HEDGEHOG_SIGNALING_PATHWAY	KEGG_HEDGEHOG_SIGNALING_PATHWAY		50	0.427181	1.50643	0.0469136	0.0780482	0.856	3457	tags=40%, list=28%, signal=55%
KEGG_PRION_DISEASES	KEGG_PRION_DISEASES		29	0.490389	1.50763	0.0502392	0.0797226	0.854	838	tags=21%, list=7%, signal=22%
KEGG_BASAL_CELL_CARCINOMA	KEGG_BASAL_CELL_CARCINOMA		54	0.405648	1.4354	0.0503979	0.118957	0.957	3457	tags=39%, list=28%, signal=54%
KEGG_UBIQUITIN_MEDIATED_PROTEOLYSIS	KEGG_UBIQUITIN_MEDIATED_PROTEOLYSIS		120	0.298298	1.25001	0.0868167	0.290564	1	3589	tags=30%, list=29%, signal=42%
KEGG_PROTEIN_EXPORT	KEGG_PROTEIN_EXPORT		21	0.484243	1.38719	0.0877598	0.148195	0.983	5665	tags=81%, list=45%, signal=148%
KEGG_TGF_BETA_SIGNALING_PATHWAY	KEGG_TGF_BETA_SIGNALING_PATHWAY		72	0.327502	1.25006	0.0885714	0.296959	1	3392	tags=38%, list=27%, signal=51%
KEGG_ARACHIDONIC_ACID_METABOLISM	KEGG_ARACHIDONIC_ACID_METABOLISM		22	0.491751	1.42217	0.0892449	0.126021	0.965	2138	tags=32%, list=17%, signal=38%
KEGG_LYSOSOME	KEGG_LYSOSOME		106	0.307706	1.24891	0.118343	0.285861	1	3694	tags=35%, list=30%, signal=49%
KEGG_COLORECTAL_CANCER	KEGG_COLORECTAL_CANCER		61	0.337689	1.24499	0.123037	0.285503	1	1941	tags=23%, list=16%, signal=27%
KEGG_VEGF_SIGNALING_PATHWAY	KEGG_VEGF_SIGNALING_PATHWAY		57	0.335679	1.23856	0.133159	0.283314	1	1796	tags=19%, list=14%, signal=22%
KEGG_GLIOMA	KEGG_GLIOMA		58	0.338924	1.23397	0.138211	0.273931	1	755	tags=12%, list=6%, signal=13%
KEGG_PROSTATE_CANCER	KEGG_PROSTATE_CANCER		83	0.313862	1.20318	0.146739	0.313699	1	1817	tags=22%, list=15%, signal=25%
KEGG_ARGININE_AND_PROLINE_METABOLISM	KEGG_ARGININE_AND_PROLINE_METABOLISM		41	0.362326	1.2633	0.148438	0.282595	1	3109	tags=41%, list=25%, signal=55%
KEGG_GLUTATHIONE_METABOLISM	KEGG_GLUTATHIONE_METABOLISM		35	0.370241	1.2389	0.151134	0.288666	1	2174	tags=29%, list=17%, signal=34%
KEGG_ONE_CARBON_POOL_BY_FOLATE	KEGG_ONE_CARBON_POOL_BY_FOLATE		17	0.481658	1.309	0.151961	0.225772	1	1989	tags=35%, list=16%, signal=42%
KEGG_FC_EPSILON_RI_SIGNALING_PATHWAY	KEGG_FC_EPSILON_RI_SIGNALING_PATHWAY		55	0.344743	1.23705	0.158774	0.279719	1	1796	tags=16%, list=14%, signal=19%
KEGG_PATHOGENIC_ESCHERICHIA_COLI_INFECTION	KEGG_PATHOGENIC_ESCHERICHIA_COLI_INFECTION		41	0.36416	1.23656	0.159806	0.275158	1	4570	tags=44%, list=37%, signal=69%
KEGG_T_CELL_RECEPTOR_SIGNALING_PATHWAY	KEGG_T_CELL_RECEPTOR_SIGNALING_PATHWAY		82	0.308334	1.16258	0.213018	0.37643	1	1493	tags=15%, list=12%, signal=17%
KEGG_EPITHELIAL_CELL_SIGNALING_IN_HELICOBACTER_PYLORI_INFECTION	KEGG_EPITHELIAL_CELL_SIGNALING_IN_HELICOBACTER_PYLORI_INFECTION		56	0.314465	1.14979	0.215054	0.392033	1	2022	tags=16%, list=16%, signal=19%
KEGG_STEROID_BIOSYNTHESIS	KEGG_STEROID_BIOSYNTHESIS		15	0.416762	1.1264	0.315904	0.428256	1	2957	tags=47%, list=24%, signal=61%
KEGG_BASAL_TRANSCRIPTION_FACTORS	KEGG_BASAL_TRANSCRIPTION_FACTORS		28	0.355524	1.0945	0.329843	0.486345	1	3485	tags=43%, list=28%, signal=59%
KEGG_CYSTEINE_AND_METHIONINE_METABOLISM	KEGG_CYSTEINE_AND_METHIONINE_METABOLISM		28	0.343425	1.07467	0.339901	0.511259	1	2149	tags=29%, list=17%, signal=34%
KEGG_DRUG_METABOLISM_OTHER_ENZYMES	KEGG_DRUG_METABOLISM_OTHER_ENZYMES		21	0.377412	1.09334	0.348101	0.480698	1	2571	tags=33%, list=21%, signal=42%
KEGG_WNT_SIGNALING_PATHWAY	KEGG_WNT_SIGNALING_PATHWAY		132	0.232633	0.977224	0.5	0.732915	1	2062	tags=17%, list=16%, signal=21%
KEGG_LEUKOCYTE_TRANSENDOTHELIAL_MIGRATION	KEGG_LEUKOCYTE_TRANSENDOTHELIAL_MIGRATION		89	0.248484	0.981254	0.501511	0.733429	1	637	tags=7%, list=5%, signal=7%
KEGG_ETHER_LIPID_METABOLISM	KEGG_ETHER_LIPID_METABOLISM		19	0.347743	0.964729	0.504525	0.754808	1	867	tags=11%, list=7%, signal=11%
KEGG_NON_SMALL_CELL_LUNG_CANCER	KEGG_NON_SMALL_CELL_LUNG_CANCER		50	0.274609	0.946458	0.514436	0.779699	1	1994	tags=18%, list=16%, signal=21%
KEGG_VIRAL_MYOCARDITIS	KEGG_VIRAL_MYOCARDITIS		37	0.283196	0.944056	0.543902	0.774334	1	3504	tags=41%, list=28%, signal=56%
KEGG_BIOSYNTHESIS_OF_UNSATURATED_FATTY_ACIDS	KEGG_BIOSYNTHESIS_OF_UNSATURATED_FATTY_ACIDS		16	0.352603	0.940065	0.544419	0.773447	1	1013	tags=19%, list=8%, signal=20%
KEGG_OTHER_GLYCAN_DEGRADATION	KEGG_OTHER_GLYCAN_DEGRADATION		15	0.345934	0.914107	0.553333	0.806301	1	4815	tags=47%, list=39%, signal=76%
KEGG_B_CELL_RECEPTOR_SIGNALING_PATHWAY	KEGG_B_CELL_RECEPTOR_SIGNALING_PATHWAY		62	0.254672	0.93155	0.576923	0.784638	1	1970	tags=18%, list=16%, signal=21%
KEGG_ALZHEIMERS_DISEASE	KEGG_ALZHEIMERS_DISEASE		133	0.226593	0.947189	0.585443	0.790431	1	410	tags=5%, list=3%, signal=5%
KEGG_GLYCEROPHOSPHOLIPID_METABOLISM	KEGG_GLYCEROPHOSPHOLIPID_METABOLISM		57	0.251247	0.916287	0.598485	0.81232	1	3629	tags=28%, list=29%, signal=39%
KEGG_RETINOL_METABOLISM	KEGG_RETINOL_METABOLISM		21	0.310731	0.892003	0.61036	0.825212	1	655	tags=14%, list=5%, signal=15%
KEGG_ABC_TRANSPORTERS	KEGG_ABC_TRANSPORTERS		33	0.278815	0.894474	0.620773	0.842671	1	2189	tags=27%, list=18%, signal=33%
KEGG_PENTOSE_PHOSPHATE_PATHWAY	KEGG_PENTOSE_PHOSPHATE_PATHWAY		22	0.299515	0.892667	0.628916	0.835367	1	4761	tags=59%, list=38%, signal=95%
KEGG_DORSO_VENTRAL_AXIS_FORMATION	KEGG_DORSO_VENTRAL_AXIS_FORMATION		19	0.295215	0.854259	0.674584	0.890208	1	1097	tags=21%, list=9%, signal=23%
KEGG_STEROID_HORMONE_BIOSYNTHESIS	KEGG_STEROID_HORMONE_BIOSYNTHESIS		20	0.298266	0.849541	0.686603	0.889578	1	2420	tags=35%, list=19%, signal=43%
KEGG_ACUTE_MYELOID_LEUKEMIA	KEGG_ACUTE_MYELOID_LEUKEMIA		53	0.249371	0.885553	0.690104	0.828865	1	2821	tags=25%, list=23%, signal=32%
KEGG_GLYCINE_SERINE_AND_THREONINE_METABOLISM	KEGG_GLYCINE_SERINE_AND_THREONINE_METABOLISM		27	0.265106	0.814024	0.753588	0.90368	1	1345	tags=22%, list=11%, signal=25%
KEGG_AMINO_SUGAR_AND_NUCLEOTIDE_SUGAR_METABOLISM	KEGG_AMINO_SUGAR_AND_NUCLEOTIDE_SUGAR_METABOLISM		40	0.243024	0.823681	0.76808	0.920173	1	3072	tags=28%, list=25%, signal=36%
KEGG_THYROID_CANCER	KEGG_THYROID_CANCER		29	0.255933	0.800754	0.793765	0.905129	1	1349	tags=14%, list=11%, signal=15%
KEGG_OOCYTE_MEIOSIS	KEGG_OOCYTE_MEIOSIS		93	0.215094	0.848587	0.811594	0.880134	1	1990	tags=23%, list=16%, signal=27%
KEGG_GALACTOSE_METABOLISM	KEGG_GALACTOSE_METABOLISM		22	0.259141	0.765001	0.817518	0.949138	1	3480	tags=36%, list=28%, signal=50%
KEGG_PROGESTERONE_MEDIATED_OOCYTE_MATURATION	KEGG_PROGESTERONE_MEDIATED_OOCYTE_MATURATION		75	0.214628	0.820459	0.847507	0.914056	1	1503	tags=19%, list=12%, signal=21%
KEGG_MELANOGENESIS	KEGG_MELANOGENESIS		89	0.208057	0.818104	0.848485	0.907416	1	838	tags=8%, list=7%, signal=8%
KEGG_FC_GAMMA_R_MEDIATED_PHAGOCYTOSIS	KEGG_FC_GAMMA_R_MEDIATED_PHAGOCYTOSIS		80	0.205471	0.810143	0.857939	0.899954	1	2463	tags=20%, list=20%, signal=25%
KEGG_PROXIMAL_TUBULE_BICARBONATE_RECLAMATION	KEGG_PROXIMAL_TUBULE_BICARBONATE_RECLAMATION		20	0.251683	0.709554	0.871332	0.991225	1	1212	tags=20%, list=10%, signal=22%
KEGG_ADHERENS_JUNCTION	KEGG_ADHERENS_JUNCTION		69	0.199421	0.750318	0.919075	0.957193	1	5090	tags=45%, list=41%, signal=75%
KEGG_PPAR_SIGNALING_PATHWAY	KEGG_PPAR_SIGNALING_PATHWAY		47	0.188426	0.658806	0.959677	1	1	1079	tags=11%, list=9%, signal=12%
KEGG_NICOTINATE_AND_NICOTINAMIDE_METABOLISM	KEGG_NICOTINATE_AND_NICOTINAMIDE_METABOLISM		15	0.205093	0.544397	0.961798	0.99061	1	2532	tags=27%, list=20%, signal=33%
KEGG_GLYCOSAMINOGLYCAN_DEGRADATION	KEGG_GLYCOSAMINOGLYCAN_DEGRADATION		19	0.209203	0.587905	0.964045	0.991681	1	3480	tags=37%, list=28%, signal=51%
KEGG_GLYCOSYLPHOSPHATIDYLINOSITOL_GPI_ANCHOR_BIOSYNTHESIS	KEGG_GLYCOSYLPHOSPHATIDYLINOSITOL_GPI_ANCHOR_BIOSYNTHESIS		22	0.197676	0.587906	0.966741	1	1	10034	tags=100%, list=80%, signal=506%
KEGG_VIBRIO_CHOLERAE_INFECTION	KEGG_VIBRIO_CHOLERAE_INFECTION		39	0.190181	0.629846	0.973404	1	1	2022	tags=13%, list=16%, signal=15%
KEGG_LYSINE_DEGRADATION	KEGG_LYSINE_DEGRADATION		42	0.1738	0.590997	0.992308	1	1	2904	tags=24%, list=23%, signal=31%
KEGG_HUNTINGTONS_DISEASE	KEGG_HUNTINGTONS_DISEASE		146	0.163805	0.697258	0.992727	0.991324	1	368	tags=5%, list=3%, signal=5%

## Sheet: Fig 4A GSEA down
Figure 4A GSEA Decrease: Scram vs tsc1a KD (uninfected)
NAME	GS<br> follow link to MSigDB	GS DETAILS	SIZE	ES	NES	NOM p-val	FDR q-val	FWER p-val	RANK AT MAX	LEADING EDGE
KEGG_NEUROACTIVE_LIGAND_RECEPTOR_INTERACTION	KEGG_NEUROACTIVE_LIGAND_RECEPTOR_INTERACTION	Details ...	184	-0.594069	-2.32625	0	0	0	1517	tags=44%, list=12%, signal=49%
KEGG_CALCIUM_SIGNALING_PATHWAY	KEGG_CALCIUM_SIGNALING_PATHWAY	Details ...	138	-0.537453	-2.04448	0	0.00806065	0.023	1501	tags=32%, list=12%, signal=36%
KEGG_CARDIAC_MUSCLE_CONTRACTION	KEGG_CARDIAC_MUSCLE_CONTRACTION	Details ...	60	-0.613164	-2.01904	0	0.00769164	0.033	1685	tags=28%, list=13%, signal=33%
KEGG_LONG_TERM_POTENTIATION	KEGG_LONG_TERM_POTENTIATION	Details ...	58	-0.599799	-2.00445	0	0.0068189	0.039	1833	tags=36%, list=15%, signal=42%
KEGG_TASTE_TRANSDUCTION	KEGG_TASTE_TRANSDUCTION	Details ...	19	-0.699153	-1.80122	0.00880282	0.0529786	0.321	2966	tags=79%, list=24%, signal=103%
KEGG_GAP_JUNCTION	KEGG_GAP_JUNCTION	Details ...	70	-0.495466	-1.69239	0.00157233	0.109955	0.609	2774	tags=39%, list=22%, signal=49%
KEGG_OLFACTORY_TRANSDUCTION	KEGG_OLFACTORY_TRANSDUCTION	Details ...	22	-0.61381	-1.64916	0.0191972	0.128243	0.72	1897	tags=41%, list=15%, signal=48%
KEGG_LONG_TERM_DEPRESSION	KEGG_LONG_TERM_DEPRESSION	Details ...	51	-0.487326	-1.56156	0.0239617	0.212513	0.909	3002	tags=43%, list=24%, signal=57%
KEGG_DILATED_CARDIOMYOPATHY	KEGG_DILATED_CARDIOMYOPATHY	Details ...	81	-0.442583	-1.55831	0.0176471	0.193247	0.916	1697	tags=26%, list=14%, signal=30%
KEGG_GLYCOSAMINOGLYCAN_BIOSYNTHESIS_CHONDROITIN_SULFATE	KEGG_GLYCOSAMINOGLYCAN_BIOSYNTHESIS_CHONDROITIN_SULFATE	Details ...	21	-0.573906	-1.54211	0.0306306	0.193778	0.934	2665	tags=43%, list=21%, signal=54%
KEGG_ARRHYTHMOGENIC_RIGHT_VENTRICULAR_CARDIOMYOPATHY_ARVC	KEGG_ARRHYTHMOGENIC_RIGHT_VENTRICULAR_CARDIOMYOPATHY_ARVC	Details ...	69	-0.453636	-1.54019	0.0219436	0.178592	0.935	2467	tags=32%, list=20%, signal=40%
KEGG_TYROSINE_METABOLISM	KEGG_TYROSINE_METABOLISM	Details ...	30	-0.521768	-1.50721	0.0403509	0.207844	0.974	3182	tags=57%, list=25%, signal=76%
KEGG_PHENYLALANINE_METABOLISM	KEGG_PHENYLALANINE_METABOLISM	Details ...	16	-0.594071	-1.50533	0.0466786	0.194084	0.976	3182	tags=75%, list=25%, signal=100%
KEGG_HYPERTROPHIC_CARDIOMYOPATHY_HCM	KEGG_HYPERTROPHIC_CARDIOMYOPATHY_HCM	Details ...	74	-0.439768	-1.50177	0.0288	0.18362	0.976	2483	tags=34%, list=20%, signal=42%
KEGG_ALDOSTERONE_REGULATED_SODIUM_REABSORPTION	KEGG_ALDOSTERONE_REGULATED_SODIUM_REABSORPTION	Details ...	32	-0.470237	-1.41104	0.0716612	0.306417	0.998	2808	tags=38%, list=22%, signal=48%
KEGG_MTOR_SIGNALING_PATHWAY	KEGG_MTOR_SIGNALING_PATHWAY	Details ...	49	-0.422387	-1.37426	0.0804416	0.356334	1	1242	tags=14%, list=10%, signal=16%
KEGG_CELL_ADHESION_MOLECULES_CAMS	KEGG_CELL_ADHESION_MOLECULES_CAMS	Details ...	69	-0.39281	-1.36249	0.0889236	0.358432	1	1381	tags=22%, list=11%, signal=24%
KEGG_BUTANOATE_METABOLISM	KEGG_BUTANOATE_METABOLISM	Details ...	24	-0.470164	-1.30273	0.164602	0.467783	1	3740	tags=50%, list=30%, signal=71%
KEGG_DRUG_METABOLISM_CYTOCHROME_P450	KEGG_DRUG_METABOLISM_CYTOCHROME_P450	Details ...	18	-0.49728	-1.28105	0.181818	0.494988	1	2070	tags=22%, list=17%, signal=27%
KEGG_ECM_RECEPTOR_INTERACTION	KEGG_ECM_RECEPTOR_INTERACTION	Details ...	72	-0.351008	-1.21833	0.164706	0.640001	1	1697	tags=29%, list=14%, signal=34%
KEGG_REGULATION_OF_AUTOPHAGY	KEGG_REGULATION_OF_AUTOPHAGY		18	-0.462076	-1.21559	0.232804	0.616926	1	4363	tags=61%, list=35%, signal=94%
KEGG_AMYOTROPHIC_LATERAL_SCLEROSIS_ALS	KEGG_AMYOTROPHIC_LATERAL_SCLEROSIS_ALS		47	-0.390231	-1.21356	0.1843	0.594306	1	1129	tags=19%, list=9%, signal=21%
KEGG_TRYPTOPHAN_METABOLISM	KEGG_TRYPTOPHAN_METABOLISM		32	-0.405833	-1.1946	0.222222	0.621436	1	2187	tags=34%, list=17%, signal=42%
KEGG_AXON_GUIDANCE	KEGG_AXON_GUIDANCE		116	-0.325771	-1.18775	0.186115	0.614742	1	3232	tags=34%, list=26%, signal=46%
KEGG_STARCH_AND_SUCROSE_METABOLISM	KEGG_STARCH_AND_SUCROSE_METABOLISM		24	-0.429015	-1.1836	0.239168	0.600688	1	1344	tags=21%, list=11%, signal=23%
KEGG_O_GLYCAN_BIOSYNTHESIS	KEGG_O_GLYCAN_BIOSYNTHESIS		22	-0.426924	-1.16595	0.256684	0.626757	1	613	tags=18%, list=5%, signal=19%
KEGG_TYPE_II_DIABETES_MELLITUS	KEGG_TYPE_II_DIABETES_MELLITUS		44	-0.365338	-1.15347	0.273585	0.638536	1	2347	tags=36%, list=19%, signal=45%
KEGG_VASCULAR_SMOOTH_MUSCLE_CONTRACTION	KEGG_VASCULAR_SMOOTH_MUSCLE_CONTRACTION		83	-0.329144	-1.14991	0.226852	0.625708	1	3329	tags=37%, list=27%, signal=51%
KEGG_HISTIDINE_METABOLISM	KEGG_HISTIDINE_METABOLISM		24	-0.409516	-1.13476	0.286713	0.645218	1	3425	tags=42%, list=27%, signal=57%
KEGG_FOCAL_ADHESION	KEGG_FOCAL_ADHESION		180	-0.290122	-1.13176	0.215493	0.63266	1	2371	tags=22%, list=19%, signal=27%
KEGG_CHEMOKINE_SIGNALING_PATHWAY	KEGG_CHEMOKINE_SIGNALING_PATHWAY		120	-0.294217	-1.07773	0.333333	0.758987	1	2200	tags=21%, list=18%, signal=25%
KEGG_NITROGEN_METABOLISM	KEGG_NITROGEN_METABOLISM		17	-0.400322	-1.04818	0.410714	0.821587	1	1060	tags=18%, list=8%, signal=19%
KEGG_GLYCOSPHINGOLIPID_BIOSYNTHESIS_GANGLIO_SERIES	KEGG_GLYCOSPHINGOLIPID_BIOSYNTHESIS_GANGLIO_SERIES		15	-0.413249	-1.03614	0.411867	0.830956	1	1700	tags=27%, list=14%, signal=31%
KEGG_SNARE_INTERACTIONS_IN_VESICULAR_TRANSPORT	KEGG_SNARE_INTERACTIONS_IN_VESICULAR_TRANSPORT		31	-0.351358	-1.03218	0.422945	0.817917	1	3397	tags=42%, list=27%, signal=57%
KEGG_GLYCOSPHINGOLIPID_BIOSYNTHESIS_LACTO_AND_NEOLACTO_SERIES	KEGG_GLYCOSPHINGOLIPID_BIOSYNTHESIS_LACTO_AND_NEOLACTO_SERIES		15	-0.408359	-1.03103	0.436697	0.797631	1	1904	tags=20%, list=15%, signal=24%
KEGG_TIGHT_JUNCTION	KEGG_TIGHT_JUNCTION		103	-0.282349	-1.01778	0.420373	0.81227	1	662	tags=6%, list=5%, signal=6%
KEGG_GNRH_SIGNALING_PATHWAY	KEGG_GNRH_SIGNALING_PATHWAY		76	-0.294035	-1.01633	0.422351	0.79429	1	2756	tags=30%, list=22%, signal=39%
KEGG_PHOSPHATIDYLINOSITOL_SIGNALING_SYSTEM	KEGG_PHOSPHATIDYLINOSITOL_SIGNALING_SYSTEM		58	-0.308843	-1.01286	0.437097	0.782536	1	2756	tags=22%, list=22%, signal=29%
KEGG_INOSITOL_PHOSPHATE_METABOLISM	KEGG_INOSITOL_PHOSPHATE_METABOLISM		44	-0.316453	-0.990239	0.461538	0.823552	1	2638	tags=20%, list=21%, signal=26%
KEGG_CITRATE_CYCLE_TCA_CYCLE	KEGG_CITRATE_CYCLE_TCA_CYCLE		29	-0.329485	-0.938302	0.534513	0.947627	1	4077	tags=59%, list=33%, signal=87%
KEGG_MATURITY_ONSET_DIABETES_OF_THE_YOUNG	KEGG_MATURITY_ONSET_DIABETES_OF_THE_YOUNG		22	-0.343475	-0.938227	0.540269	0.92466	1	2373	tags=36%, list=19%, signal=45%
KEGG_REGULATION_OF_ACTIN_CYTOSKELETON	KEGG_REGULATION_OF_ACTIN_CYTOSKELETON		182	-0.237522	-0.928275	0.615796	0.930663	1	2550	tags=19%, list=20%, signal=23%
KEGG_METABOLISM_OF_XENOBIOTICS_BY_CYTOCHROME_P450	KEGG_METABOLISM_OF_XENOBIOTICS_BY_CYTOCHROME_P450		20	-0.349144	-0.923276	0.553957	0.92263	1	877	tags=10%, list=7%, signal=11%
KEGG_PURINE_METABOLISM	KEGG_PURINE_METABOLISM		132	-0.248912	-0.921152	0.592593	0.907529	1	750	tags=9%, list=6%, signal=10%
KEGG_PYRUVATE_METABOLISM	KEGG_PYRUVATE_METABOLISM		32	-0.310032	-0.914058	0.548124	0.906676	1	3239	tags=44%, list=26%, signal=59%
KEGG_PEROXISOME	KEGG_PEROXISOME		71	-0.263527	-0.905553	0.612245	0.907956	1	2546	tags=25%, list=20%, signal=32%
KEGG_MAPK_SIGNALING_PATHWAY	KEGG_MAPK_SIGNALING_PATHWAY		225	-0.224815	-0.899378	0.70946	0.90416	1	2839	tags=28%, list=23%, signal=36%
KEGG_VALINE_LEUCINE_AND_ISOLEUCINE_DEGRADATION	KEGG_VALINE_LEUCINE_AND_ISOLEUCINE_DEGRADATION		40	-0.290845	-0.894598	0.631667	0.896565	1	4625	tags=45%, list=37%, signal=71%
KEGG_INSULIN_SIGNALING_PATHWAY	KEGG_INSULIN_SIGNALING_PATHWAY		119	-0.241695	-0.883163	0.693084	0.906382	1	2695	tags=23%, list=22%, signal=29%
KEGG_NATURAL_KILLER_CELL_MEDIATED_CYTOTOXICITY	KEGG_NATURAL_KILLER_CELL_MEDIATED_CYTOTOXICITY		57	-0.264283	-0.87259	0.663537	0.913311	1	3075	tags=28%, list=25%, signal=37%
KEGG_GLYCOLYSIS_GLUCONEOGENESIS	KEGG_GLYCOLYSIS_GLUCONEOGENESIS		47	-0.273544	-0.867565	0.673235	0.90696	1	1702	tags=13%, list=14%, signal=15%
KEGG_FRUCTOSE_AND_MANNOSE_METABOLISM	KEGG_FRUCTOSE_AND_MANNOSE_METABOLISM		31	-0.286924	-0.84523	0.704392	0.938242	1	1003	tags=13%, list=8%, signal=14%
KEGG_NEUROTROPHIN_SIGNALING_PATHWAY	KEGG_NEUROTROPHIN_SIGNALING_PATHWAY		112	-0.220942	-0.810885	0.838323	0.993269	1	2532	tags=20%, list=20%, signal=24%
KEGG_ALANINE_ASPARTATE_AND_GLUTAMATE_METABOLISM	KEGG_ALANINE_ASPARTATE_AND_GLUTAMATE_METABOLISM		29	-0.279869	-0.797408	0.724913	1	1	2788	tags=34%, list=22%, signal=44%
KEGG_PARKINSONS_DISEASE	KEGG_PARKINSONS_DISEASE		96	-0.214229	-0.765664	0.881538	1	1	4651	tags=43%, list=37%, signal=67%
KEGG_PROPANOATE_METABOLISM	KEGG_PROPANOATE_METABOLISM		28	-0.26946	-0.757944	0.798319	1	1	2788	tags=32%, list=22%, signal=41%
KEGG_FATTY_ACID_METABOLISM	KEGG_FATTY_ACID_METABOLISM		31	-0.258083	-0.75313	0.818182	1	1	2861	tags=26%, list=23%, signal=33%
KEGG_BETA_ALANINE_METABOLISM	KEGG_BETA_ALANINE_METABOLISM		20	-0.277119	-0.750505	0.817518	1	1	2788	tags=35%, list=22%, signal=45%
KEGG_ERBB_SIGNALING_PATHWAY	KEGG_ERBB_SIGNALING_PATHWAY		77	-0.214361	-0.744337	0.87092	1	1	3575	tags=29%, list=29%, signal=40%
KEGG_ENDOCYTOSIS	KEGG_ENDOCYTOSIS		155	-0.175813	-0.673771	0.984869	1	1	4079	tags=32%, list=33%, signal=47%
KEGG_GLYCOSAMINOGLYCAN_BIOSYNTHESIS_HEPARAN_SULFATE	KEGG_GLYCOSAMINOGLYCAN_BIOSYNTHESIS_HEPARAN_SULFATE		21	-0.244156	-0.655881	0.889667	1	1	1956	tags=19%, list=16%, signal=23%
KEGG_RENAL_CELL_CARCINOMA	KEGG_RENAL_CELL_CARCINOMA		69	-0.18862	-0.640729	0.971609	1	1	604	tags=4%, list=5%, signal=5%
KEGG_ENDOMETRIAL_CANCER	KEGG_ENDOMETRIAL_CANCER		51	-0.196749	-0.639237	0.958882	1	1	2532	tags=16%, list=20%, signal=20%
KEGG_GLYOXYLATE_AND_DICARBOXYLATE_METABOLISM	KEGG_GLYOXYLATE_AND_DICARBOXYLATE_METABOLISM		16	-0.235487	-0.600655	0.928571	1	1	3558	tags=38%, list=28%, signal=52%
KEGG_OXIDATIVE_PHOSPHORYLATION	KEGG_OXIDATIVE_PHOSPHORYLATION		93	-0.163762	-0.576742	1	1	1	4859	tags=42%, list=39%, signal=68%
KEGG_GLYCEROLIPID_METABOLISM	KEGG_GLYCEROLIPID_METABOLISM		34	-0.174255	-0.522314	0.989324	1	1	3681	tags=29%, list=29%, signal=42%
KEGG_SPHINGOLIPID_METABOLISM	KEGG_SPHINGOLIPID_METABOLISM		33	-0.171115	-0.507648	0.994792	1	1	3191	tags=24%, list=26%, signal=32%
KEGG_VASOPRESSIN_REGULATED_WATER_REABSORPTION	KEGG_VASOPRESSIN_REGULATED_WATER_REABSORPTION		35	-0.166088	-0.503232	0.998264	1	1	2695	tags=23%, list=22%, signal=29%
KEGG_N_GLYCAN_BIOSYNTHESIS	KEGG_N_GLYCAN_BIOSYNTHESIS		42	-0.121711	-0.386603	1	0.999789	1	4388	tags=40%, list=35%, signal=62%

## Sheet: Fig 4C DEGs
Figure 4C DEGS: Scram vs tsc1a KD (infected)
gene_id	baseMean	log2FoldChange	lfcSE	stat	pvalue	padj	gene_name	label
ENSDARG00000000503	6301.61	-0.876584	0.189945	-4.61493	3.93e-06	0.000778763	stx1b	Decrease
ENSDARG00000001127	598.338	-0.890693	0.242575	-3.67182	0.000240829	0.0123124	slc17a6a	Decrease
ENSDARG00000001559	404.274	-1.15702	0.261972	-4.41657	1e-05	0.00150933	csmd2	Decrease
ENSDARG00000001760	334.395	-1.84413	0.383888	-4.80382	1.56e-06	0.000370728	tnxba	Decrease
ENSDARG00000001835	617.723	-0.764471	0.248631	-3.07473	0.00210694	0.0473604	nalcn	Decrease
ENSDARG00000001910	1493	-0.86007	0.205711	-4.18096	2.9e-05	0.00317619	rorab	Decrease
ENSDARG00000001993	598.468	-2.02756	0.842246	-2.40732	0.0160699	0.15455	myhb	Decrease
ENSDARG00000001994	5111.44	-0.720794	0.167748	-4.29689	1.73e-05	0.00223201	stxbp1a	Decrease
ENSDARG00000002026	549.172	-0.606998	0.226137	-2.68421	0.00727022	0.0984208	qkib	Decrease
ENSDARG00000002197	2058.91	-0.724592	0.205789	-3.52104	0.000429851	0.0177351	pygl	Decrease
ENSDARG00000002230	1455.48	-0.632854	0.195462	-3.23774	0.0012048	0.0341371	sypb	Decrease
ENSDARG00000002255	949.995	-0.675844	0.204937	-3.29781	0.000974412	0.0301028	epb41l3a	Decrease
ENSDARG00000002607	522.475	-0.757431	0.215172	-3.52012	0.000431347	0.0177579	unm_sa1614	Decrease
ENSDARG00000002635	346.74	-0.87715	0.273611	-3.20583	0.00134675	0.0364047	FAM184A	Decrease
ENSDARG00000002644	249.625	-0.70588	0.338817	-2.08337	0.037218	0.238983	rgs5a	Decrease
ENSDARG00000002656	536.027	-0.723297	0.278078	-2.60105	0.00929382	0.114238	stxbp5a	Decrease
ENSDARG00000002696	136.639	-4.82884	1.81307	-2.66335	0.00773676	0.102219	gnb3b	Decrease
ENSDARG00000002760	111.75	-1.44928	0.609277	-2.37869	0.0173743	0.160313	gdf5	Decrease
ENSDARG00000002847	206.283	-0.83508	0.37852	-2.20617	0.027372	0.204689	fndc1	Decrease
ENSDARG00000003020	140.072	-0.917849	0.38069	-2.41101	0.0159083	0.153733	lrrc4.2	Decrease
ENSDARG00000003046	584.506	-0.590691	0.224605	-2.62991	0.00854071	0.108325	sorbs2a	Decrease
ENSDARG00000003210	73.5246	-1.8282	0.596213	-3.06636	0.00216684	0.0477188	ano2a	Decrease
ENSDARG00000003403	664.405	-1.18165	0.2539	-4.654	3.26e-06	0.000670575	tenm1	Decrease
ENSDARG00000003544	321.877	-1.01925	0.306688	-3.32341	0.000889244	0.0285903	adarb1b	Decrease
ENSDARG00000003576	315.845	-0.634246	0.28339	-2.23807	0.0252164	0.195476	klhl32	Decrease
ENSDARG00000003655	2951.45	-0.592856	0.166212	-3.56687	0.000361265	0.0156931	tmem59l	Decrease
ENSDARG00000003680	3214.86	-0.762293	0.177574	-4.29282	1.76e-05	0.00224268	runx1t1	Decrease
ENSDARG00000003820	1332.73	-0.623476	0.171319	-3.63927	0.000273416	0.0131899	nr1d2a	Decrease
ENSDARG00000003877	761.488	-0.617317	0.227692	-2.71119	0.00670428	0.0940907	pbrm1	Decrease
ENSDARG00000003989	108.449	-1.28582	0.423478	-3.03632	0.00239487	0.050912	crhr1	Decrease
ENSDARG00000003991	231.148	-0.959174	0.365973	-2.62089	0.00877001	0.110073	fhl2b	Decrease
ENSDARG00000004074	2054.02	-0.640239	0.194006	-3.3001	0.000966518	0.0299193	bach2b	Decrease
ENSDARG00000004158	323.272	-0.83696	0.26057	-3.21204	0.00131797	0.0358846	tmem63c	Decrease
ENSDARG00000004302	273.217	-0.659196	0.313095	-2.10542	0.0352549	0.232405	slc45a1	Decrease
ENSDARG00000004322	85.4036	-1.08723	0.510471	-2.12986	0.0331831	0.225526	ush1ga	Decrease
ENSDARG00000004415	5433.23	-0.677277	0.18642	-3.63308	0.000280055	0.0134756	tcf7l2	Decrease
ENSDARG00000004577	283.814	-0.744704	0.296184	-2.51433	0.0119259	0.131444	TMEM178B	Decrease
ENSDARG00000004697	205.827	-0.740209	0.367082	-2.01647	0.0437509	0.26057	rxrgb	Decrease
ENSDARG00000004789	96.1153	-1.18853	0.525512	-2.26167	0.023718	0.18942	lrp1ba	Decrease
ENSDARG00000004861	701.528	-0.832327	0.2983	-2.79024	0.00526697	0.0822346	esrrga	Decrease
ENSDARG00000005141	323.542	-0.766868	0.264262	-2.90192	0.00370882	0.0664551	camkvb	Decrease
ENSDARG00000005179	190.985	-0.870359	0.331632	-2.62447	0.00867831	0.109433	dglucy	Decrease
ENSDARG00000005394	397.292	-0.654357	0.262235	-2.49531	0.0125848	0.134932	dnmt3aa	Decrease
ENSDARG00000005453	1241.6	-0.876741	0.246442	-3.55759	0.000374268	0.0160398	foxp2	Decrease
ENSDARG00000005559	791.648	-0.605868	0.233986	-2.58934	0.00961607	0.116495	pou4f1	Decrease
ENSDARG00000005578	352.465	-0.656587	0.329481	-1.99279	0.0462845	0.268113	ugp2a	Decrease
ENSDARG00000005670	226.321	-1.23252	0.401181	-3.07224	0.0021246	0.0473604	ttbk2a	Decrease
ENSDARG00000005739	1426.55	-0.815281	0.197897	-4.11973	3.79e-05	0.00375601	gpm6ba	Decrease
ENSDARG00000005775	2115.12	-0.763673	0.190267	-4.0137	5.98e-05	0.00495425	scn8aa	Decrease
ENSDARG00000005776	62.9112	-2.44081	0.814028	-2.99843	0.00271372	0.0550211	guk1b	Decrease
ENSDARG00000005841	161.868	-1.27571	0.434837	-2.93377	0.00334874	0.0632315	tnni2a.2	Decrease
ENSDARG00000005883	598.939	-0.636992	0.211133	-3.01702	0.00255271	0.052951	rfx1a	Decrease
ENSDARG00000006206	65.3151	-1.23832	0.598697	-2.06836	0.0386064	0.242923	pou4f3	Decrease
ENSDARG00000006301	1298.27	-0.590637	0.182342	-3.23918	0.00119875	0.0341198	RAPH1	Decrease
ENSDARG00000006383	352.21	-1.15499	0.314442	-3.67315	0.000239581	0.012282	stxbp5l	Decrease
ENSDARG00000006607	390.523	-0.831036	0.244077	-3.40482	0.00066208	0.0238856	gpr27	Decrease
ENSDARG00000006636	190.909	-0.776777	0.340675	-2.28011	0.022601	0.184907	slitrk2	Decrease
ENSDARG00000006747	960.334	-0.867075	0.224896	-3.85545	0.000115516	0.00757255	tmem178b	Decrease
ENSDARG00000006797	252.511	-0.748095	0.327883	-2.28159	0.0225136	0.184723	nt5dc1	Decrease
ENSDARG00000006849	97.5056	-1.43962	0.454624	-3.16662	0.00154223	0.0395307	asic2	Decrease
ENSDARG00000006923	436.136	-0.783316	0.273206	-2.86713	0.00414217	0.0710329	cacna1ab	Decrease
ENSDARG00000007149	1460.17	-0.636838	0.204732	-3.11059	0.00186711	0.0443731	l1cama	Decrease
ENSDARG00000007195	897.639	-0.660425	0.259793	-2.54212	0.0110181	0.125446	grm2b	Decrease
ENSDARG00000007561	88.435	-1.11957	0.504019	-2.22129	0.0263311	0.200789	cdh23	Decrease
ENSDARG00000007654	1771.09	-0.737593	0.198049	-3.72429	0.000195863	0.010681	nsfa	Decrease
ENSDARG00000007663	1570.26	-0.757385	0.173837	-4.35686	1.32e-05	0.00187326	amph	Decrease
ENSDARG00000007678	3775.41	-0.795417	0.185104	-4.29714	1.73e-05	0.00223201	ttyh3b	Decrease
ENSDARG00000007788	375.358	-1.61619	0.768659	-2.1026	0.0355004	0.233652	atp2b1b	Decrease
ENSDARG00000007824	2067.21	-0.635735	0.188683	-3.36933	0.000753501	0.0259166	camta1b	Decrease
ENSDARG00000008127	130.359	-1.02034	0.44635	-2.28597	0.0222559	0.183088	pcdh15b	Decrease
ENSDARG00000008209	935.39	-1.3477	0.269381	-5.00294	5.65e-07	0.000171337	myt1la	Decrease
ENSDARG00000008398	438.185	-0.641026	0.316397	-2.02602	0.0427632	0.257208	cacna1c	Decrease
ENSDARG00000008788	90.5977	-1.24026	0.505359	-2.45421	0.0141195	0.14411	camk1gb	Decrease
ENSDARG00000009281	684.821	-0.677992	0.278861	-2.43128	0.0150454	0.149374	dnm1b	Decrease
ENSDARG00000009311	165.147	-1.10996	0.442249	-2.50981	0.0120796	0.131914	pvalb6	Decrease
ENSDARG00000009567	2015.93	-0.760661	0.175827	-4.32619	1.52e-05	0.00205346	spegb	Decrease
ENSDARG00000009733	605.504	-0.616708	0.210631	-2.92791	0.00341252	0.0636784	kif21b	Decrease
ENSDARG00000009738	118.002	-0.813757	0.412885	-1.9709	0.048735	0.276175	cacnb4a	Decrease
ENSDARG00000009782	190.726	-1.01014	0.381167	-2.65012	0.00804633	0.104836	myh11a	Decrease
ENSDARG00000009922	896.039	-0.630922	0.23453	-2.69016	0.0071418	0.0974287	dmbx1a	Decrease
ENSDARG00000009941	442.457	-0.706466	0.263807	-2.67796	0.0074072	0.0995272	erc1a	Decrease
ENSDARG00000009949	275.118	-0.749746	0.285346	-2.6275	0.00860158	0.10874	fndc4b	Decrease
ENSDARG00000010042	887.683	-0.927945	0.264728	-3.50527	0.000456141	0.0184953	dnm1a	Decrease
ENSDARG00000010096	88.864	-1.06487	0.519103	-2.05137	0.0402312	0.247923	slc1a6	Decrease
ENSDARG00000010602	82.1656	-1.64182	0.697597	-2.35354	0.0185957	0.166679	zgc:112294	Decrease
ENSDARG00000010680	217.952	-1.86412	0.398341	-4.67971	2.87e-06	0.000621254	gngt2a	Decrease
ENSDARG00000010957	649.624	-0.632276	0.216474	-2.9208	0.00349139	0.0640849	mpp2b	Decrease
ENSDARG00000010958	69.2205	-1.6722	0.61713	-2.70964	0.00673553	0.0941984	glmnb	Decrease
ENSDARG00000011088	879.189	-0.671778	0.220645	-3.04461	0.00232979	0.0498666	si:ch211-288d18.1	Decrease
ENSDARG00000011171	807.205	-1.16048	0.287102	-4.04205	5.3e-05	0.00461516	TENM2	Decrease
ENSDARG00000011235	2609.19	-0.65423	0.188687	-3.46728	0.00052576	0.0202265	otx2b	Decrease
ENSDARG00000011259	87.1531	-1.05418	0.465079	-2.26666	0.0234108	0.188262	trpm1a	Decrease
ENSDARG00000011693	109.436	-1.19809	0.478425	-2.50424	0.0122716	0.133224	ttc36	Decrease
ENSDARG00000011703	313.103	-0.844307	0.289718	-2.91424	0.00356556	0.0646504	clocka	Decrease
ENSDARG00000011929	42.565	-1.67448	0.778688	-2.15038	0.031525	0.220078	plp1b	Decrease
ENSDARG00000011941	1355.93	-0.638827	0.191548	-3.33507	0.000852794	0.0277653	bmpr2a	Decrease
ENSDARG00000011989	1335.81	-1.60643	0.738184	-2.1762	0.0295405	0.213267	crx	Decrease
ENSDARG00000012019	1278.27	-0.725335	0.199974	-3.62714	0.000286577	0.0137192	glra1	Decrease
ENSDARG00000012071	249.675	-0.966518	0.322379	-2.99808	0.00271684	0.0550211	angptl1a	Decrease
ENSDARG00000012126	454.128	-1.1817	0.352229	-3.35493	0.000793855	0.0266331	zgc:109965	Decrease
ENSDARG00000012281	448.404	-0.673097	0.261466	-2.57432	0.0100438	0.119247	zgc:65851	Decrease
ENSDARG00000012347	453.082	-0.780135	0.23921	-3.2613	0.00110903	0.03215	nacad	Decrease
ENSDARG00000012367	245.896	-0.743259	0.335909	-2.21268	0.0269199	0.20327	trim46a	Decrease
ENSDARG00000012504	398.669	-1.31314	0.275142	-4.77258	1.82e-06	0.000422448	rlbp1a	Decrease
ENSDARG00000012610	145.048	-1.60538	0.405389	-3.96009	7.49e-05	0.00573469	saga	Decrease
ENSDARG00000012667	2744.51	-0.725476	0.201452	-3.60124	0.000316704	0.0145684	tfap2b	Decrease
ENSDARG00000012699	221.505	-0.680316	0.317395	-2.14343	0.0320782	0.221719	bbx	Decrease
ENSDARG00000012833	420.751	-0.647093	0.269869	-2.39781	0.0164936	0.156033	foxn3	Decrease
ENSDARG00000013000	569.812	-0.600749	0.229516	-2.61747	0.00885851	0.110617	ppfia2	Decrease
ENSDARG00000013020	206.944	-0.792298	0.328179	-2.41422	0.0157688	0.153004	dtnbb	Decrease
ENSDARG00000013134	43.1937	-1.37414	0.694516	-1.97856	0.0478653	0.27372	prph2la	Decrease
ENSDARG00000013343	1426.84	-0.644342	0.211805	-3.04215	0.00234895	0.0501624	kif26ba	Decrease
ENSDARG00000013615	5554.51	-0.645176	0.169001	-3.81758	0.00013477	0.00845186	pbx3b	Decrease
ENSDARG00000013669	750.854	-1.05903	0.216355	-4.89489	9.84e-07	0.000268193	napba	Decrease
ENSDARG00000013813	262.37	-0.811078	0.329478	-2.4617	0.0138279	0.141544	fam219ab	Decrease
ENSDARG00000013838	3462.94	-0.657653	0.193441	-3.39975	0.000674473	0.0240332	sulf2b	Decrease
ENSDARG00000014053	1241.52	-0.633977	0.207968	-3.04844	0.00230034	0.0494048	olfm1b	Decrease
ENSDARG00000014169	73.7248	-1.46147	0.510617	-2.86216	0.00420768	0.071674	SYT2	Decrease
ENSDARG00000014215	467.959	-0.9221	0.248551	-3.7099	0.000207343	0.0111456	cdh13	Decrease
ENSDARG00000014273	1642.34	-0.701894	0.201895	-3.47653	0.000507949	0.0197983	camk2d2	Decrease
ENSDARG00000014287	1197.95	-0.785277	0.183102	-4.28874	1.8e-05	0.00225383	eno2	Decrease
ENSDARG00000014302	256.062	-0.867771	0.36779	-2.35942	0.0183036	0.165018	brinp2	Decrease
ENSDARG00000014746	3074.46	-0.802147	0.191651	-4.18545	2.85e-05	0.00316837	rbfox1	Decrease
ENSDARG00000014792	627.309	-0.738945	0.244889	-3.01747	0.00254897	0.052951	lrrc4bb	Decrease
ENSDARG00000014871	1227.41	-0.7598	0.178824	-4.24887	2.15e-05	0.00255833	syngr3a	Decrease
ENSDARG00000014891	2493.06	-0.859055	0.221468	-3.8789	0.000104928	0.00707428	robo2	Decrease
ENSDARG00000015002	630.987	-0.932399	0.277117	-3.36464	0.000766435	0.0259954	cdh4	Decrease
ENSDARG00000015025	1461.29	-0.715968	0.237921	-3.00926	0.00261882	0.0536788	l1camb	Decrease
ENSDARG00000015174	1508.15	-0.754504	0.19564	-3.85659	0.000114982	0.00756386	atp6v0a1b	Decrease
ENSDARG00000015240	313.918	-0.796347	0.282878	-2.81515	0.00487537	0.0786879	cdkl5	Decrease
ENSDARG00000015349	414.663	-0.754565	0.302943	-2.49078	0.0127462	0.135638	mfge8a	Decrease
ENSDARG00000015531	148.469	-1.35399	0.409602	-3.30562	0.000947668	0.0296209	slc4a8	Decrease
ENSDARG00000015537	2702.56	-0.698369	0.174603	-3.99976	6.34e-05	0.0051643	gad2	Decrease
ENSDARG00000015566	1707.24	-0.628405	0.193779	-3.24289	0.00118322	0.0337289	dnmt3ab	Decrease
ENSDARG00000015623	44.7521	-1.78259	0.65089	-2.7387	0.00616825	0.0896828	ada2b	Decrease
ENSDARG00000015931	1484.38	-0.805284	0.207878	-3.87383	0.000107137	0.00712251	snap91b	Decrease
ENSDARG00000016081	253.868	-0.602351	0.294322	-2.04657	0.0407001	0.249093	cldn15la	Decrease
ENSDARG00000016348	672.222	-0.918349	0.220509	-4.16468	3.12e-05	0.00329552	dip2bb	Decrease
ENSDARG00000016460	383.588	-0.732776	0.279964	-2.61739	0.00886038	0.110617	fut9a	Decrease
ENSDARG00000016480	44.2572	-1.61658	0.748029	-2.16111	0.0306866	0.217375	slc17a7a	Decrease
ENSDARG00000016531	263.298	-0.710705	0.287428	-2.47264	0.0134121	0.138722	klhl4	Decrease
ENSDARG00000016667	411.401	-0.848542	0.272195	-3.11741	0.0018245	0.0438394	gabbr1b	Decrease
ENSDARG00000016676	3051.21	-0.729409	0.193737	-3.76494	0.000166587	0.00961401	gnao1a	Decrease
ENSDARG00000016742	161.033	-0.807644	0.401952	-2.00931	0.0445047	0.262562	rgs7bpb	Decrease
ENSDARG00000016854	70.9708	-1.88962	0.607503	-3.11046	0.00186794	0.0443731	neurod2	Decrease
ENSDARG00000017007	799.934	-0.73639	0.258427	-2.84951	0.00437868	0.0733576	nr4a2a	Decrease
ENSDARG00000017162	498.888	-0.721136	0.23921	-3.01466	0.00257265	0.0531304	kif3ca	Decrease
ENSDARG00000017274	138.781	-3.51603	1.69772	-2.07103	0.0383561	0.24261	opn1sw2	Decrease
ENSDARG00000017294	783.66	-0.711154	0.211407	-3.3639	0.000768486	0.0260041	gnai2b	Decrease
ENSDARG00000017338	7700.06	-0.594616	0.164565	-3.61326	0.000302374	0.0141755	kidins220b	Decrease
ENSDARG00000017391	47.815	-1.58493	0.713555	-2.22117	0.0263393	0.200789	unc13ba	Decrease
ENSDARG00000017429	230.093	-1.23137	0.447584	-2.75116	0.00593853	0.0878503	sphkap	Decrease
ENSDARG00000017466	524.215	-0.932708	0.254535	-3.66436	0.000247955	0.0124401	ncam2	Decrease
ENSDARG00000017773	211.591	-0.762823	0.339995	-2.24363	0.0248563	0.193964	slc16a12a	Decrease
ENSDARG00000018032	543.823	-0.77873	0.244295	-3.18766	0.00143431	0.0379536	scn8ab	Decrease
ENSDARG00000018040	143.66	-0.92404	0.378184	-2.44336	0.0145512	0.146634	msantd4	Decrease
ENSDARG00000018066	150.757	-0.990372	0.418112	-2.36868	0.0178518	0.163069	ptchd1	Decrease
ENSDARG00000018069	281.638	-0.646703	0.279315	-2.31532	0.0205956	0.176531	rdh12	Decrease
ENSDARG00000018228	192.282	-0.740611	0.325305	-2.27667	0.0228062	0.18607	htr2cl1	Decrease
ENSDARG00000018259	6549.25	-0.978246	0.398199	-2.45667	0.014023	0.143229	atp1a3a	Decrease
ENSDARG00000018263	46.0838	-1.7239	0.687916	-2.50597	0.0122116	0.13288	pdia2	Decrease
ENSDARG00000018266	1135.13	-0.876192	0.228385	-3.83647	0.000124818	0.00806983	mthfd1a	Decrease
ENSDARG00000018270	729.381	-0.678962	0.22973	-2.95548	0.00312187	0.0601263	olfm1a	Decrease
ENSDARG00000018351	138.282	-1.25387	0.49479	-2.53415	0.011272	0.127065	hpda	Decrease
ENSDARG00000018383	209.353	-0.703254	0.328308	-2.14206	0.0321887	0.222075	frzb	Decrease
ENSDARG00000018478	51.0985	-1.64089	0.741105	-2.21411	0.0268209	0.20298	agxtb	Decrease
ENSDARG00000018856	565.857	-0.605913	0.210083	-2.88417	0.00392449	0.068684	dclk1a	Decrease
ENSDARG00000018896	610.34	-1.16737	0.283529	-4.11727	3.83e-05	0.00377652	mmp24	Decrease
ENSDARG00000018967	116.257	-1.18977	0.439098	-2.70958	0.00673676	0.0941984	gabbr1a	Decrease
ENSDARG00000019063	512.211	-0.661166	0.265219	-2.4929	0.0126703	0.135289	fat1b	Decrease
ENSDARG00000019566	3687.66	-0.877014	0.211194	-4.15265	3.29e-05	0.00337885	neurod1	Decrease
ENSDARG00000019588	353.917	-0.917287	0.262079	-3.50003	0.000465199	0.0187407	chico	Decrease
ENSDARG00000019861	88.8272	-0.964822	0.469794	-2.05371	0.0400033	0.247197	fgl2a	Decrease
ENSDARG00000019945	804.043	-0.806718	0.267857	-3.01175	0.00259749	0.0534673	ptprdb	Decrease
ENSDARG00000020178	1558.83	-0.722796	0.192834	-3.74828	0.00017805	0.00999952	nova1	Decrease
ENSDARG00000020239	830.148	-0.617673	0.200922	-3.07419	0.00211073	0.0473604	lpin1	Decrease
ENSDARG00000020450	161.161	-1.37141	0.441416	-3.10684	0.00189096	0.0447503	cacng8a	Decrease
ENSDARG00000020544	178.441	-0.854302	0.34518	-2.47495	0.0133256	0.138229	rem1	Decrease
ENSDARG00000020602	47.8498	-1.79293	0.841757	-2.12999	0.0331727	0.225526	grk7a	Decrease
ENSDARG00000020655	192.049	-0.940298	0.352253	-2.66939	0.007599	0.100895	INSM2	Decrease
ENSDARG00000020718	345.252	-0.621824	0.286236	-2.17242	0.0298241	0.213801	slc25a22a	Decrease
ENSDARG00000020771	412.548	-1.11566	0.350541	-3.18268	0.00145917	0.0385032	tnr	Decrease
ENSDARG00000020982	204.035	-1.01945	0.316436	-3.22166	0.00127449	0.0352206	prickle2a	Decrease
ENSDARG00000021163	2036.38	-0.710497	0.190816	-3.72346	0.000196512	0.0106855	thrb	Decrease
ENSDARG00000021352	822.18	-0.912003	0.213567	-4.27034	1.95e-05	0.00243184	gria1a	Decrease
ENSDARG00000021405	302.387	-1.16288	0.391753	-2.9684	0.00299358	0.058607	chd3	Decrease
ENSDARG00000021584	366.325	-0.646862	0.288883	-2.23919	0.0251437	0.195231	cntn5	Decrease
ENSDARG00000021595	708.013	-0.761112	0.226937	-3.35384	0.000796983	0.0266331	lhfpl3	Decrease
ENSDARG00000021735	550.855	-0.649074	0.244083	-2.65924	0.00783179	0.102753	cacna1ba	Decrease
ENSDARG00000021805	512.828	-1.00458	0.252759	-3.97444	7.05e-05	0.00556467	tle5	Decrease
ENSDARG00000022045	603.097	-0.653031	0.223091	-2.9272	0.00342034	0.0636784	map1ab	Decrease
ENSDARG00000022101	1420.49	-0.607426	0.226587	-2.68076	0.00734546	0.0989953	obscnb	Decrease
ENSDARG00000022904	418.255	-0.62648	0.256583	-2.44163	0.0146213	0.147183	skilb	Decrease
ENSDARG00000022971	251.824	-0.821027	0.302869	-2.71083	0.00671148	0.0940907	epha6	Decrease
ENSDARG00000023082	633.102	-0.746036	0.298541	-2.49894	0.0124567	0.134381	krt1-19d	Decrease
ENSDARG00000023445	1207.21	-0.683092	0.179423	-3.80715	0.000140579	0.00867163	atp2b3b	Decrease
ENSDARG00000023542	608.59	-0.658298	0.215769	-3.05094	0.00228125	0.0491631	cdh7a	Decrease
ENSDARG00000023609	186.354	-1.00316	0.389044	-2.57853	0.0099223	0.118526	AL845324.1	Decrease
ENSDARG00000023683	99.9832	-1.58654	0.483897	-3.27867	0.00104299	0.0311582	cacna1fb	Decrease
ENSDARG00000023903	143.246	-0.917505	0.410627	-2.2344	0.0254566	0.196852	atf2	Decrease
ENSDARG00000023914	351.249	-0.643165	0.295252	-2.17836	0.029379	0.212919	mark4a	Decrease
ENSDARG00000023940	256.356	-0.71164	0.356601	-1.99562	0.045975	0.267132	si:ch73-362m14.4	Decrease
ENSDARG00000024017	226.476	-1.24452	0.344855	-3.60882	0.000307598	0.0143201	mdga2a	Decrease
ENSDARG00000024229	211.46	-0.670325	0.338717	-1.97901	0.047815	0.273515	ubl7a	Decrease
ENSDARG00000024575	198.229	-1.28148	0.347203	-3.69086	0.000223493	0.0117452	kif26bb	Decrease
ENSDARG00000024619	395.434	-0.853423	0.277163	-3.07914	0.002076	0.0473416	foxo6b	Decrease
ENSDARG00000024785	1845.63	-0.621948	0.171727	-3.62174	0.000292631	0.0138679	ctnna2	Decrease
ENSDARG00000024865	1496.09	-0.904714	0.241618	-3.7444	0.000180828	0.0100654	dscama	Decrease
ENSDARG00000025106	1214.86	-0.657163	0.189706	-3.46411	0.000531994	0.0203848	ppp3cb	Decrease
ENSDARG00000025108	342.935	-0.716399	0.325986	-2.19764	0.0279751	0.207304	magixa	Decrease
ENSDARG00000025206	375.34	-1.27553	0.304691	-4.18632	2.84e-05	0.00316837	syt2a	Decrease
ENSDARG00000025667	85.2691	-1.47186	0.645171	-2.28135	0.0225276	0.184758	adgrb2	Decrease
ENSDARG00000025728	990.274	-1.64456	0.611209	-2.69067	0.00713086	0.0973853	grin1b	Decrease
ENSDARG00000025847	4182.94	-0.711383	0.182278	-3.90274	9.51e-05	0.00662744	sox12	Decrease
ENSDARG00000026048	1260.03	-0.862527	0.211497	-4.0782	4.54e-05	0.004125	tsc1a	Decrease
ENSDARG00000026247	152.94	-1.86141	0.433568	-4.29324	1.76e-05	0.00224268	insyn1	Decrease
ENSDARG00000026335	123.434	-1.10596	0.41307	-2.67741	0.00741942	0.0995642	susd4	Decrease
ENSDARG00000026484	381.69	-0.797632	0.245317	-3.25144	0.00114823	0.0329814	rab15	Decrease
ENSDARG00000026499	221.614	-0.719474	0.347005	-2.07338	0.0381366	0.242206	ppm1e	Decrease
ENSDARG00000026753	145.083	-0.825255	0.40926	-2.01645	0.0437525	0.26057	grik4	Decrease
ENSDARG00000026796	204.498	-0.851152	0.380175	-2.23884	0.025166	0.195231	grm1a	Decrease
ENSDARG00000026820	136.826	-0.996854	0.428493	-2.32642	0.0199962	0.173508	gucy2d	Decrease
ENSDARG00000026840	62.0007	-1.66164	0.599635	-2.77109	0.00558692	0.0849736	arhgap23b	Decrease
ENSDARG00000027041	2281.82	-0.692127	0.175001	-3.95499	7.65e-05	0.00580644	pcdh17	Decrease
ENSDARG00000027065	1306.17	-0.990489	0.212884	-4.65272	3.28e-06	0.000670575	slc38a3a	Decrease
ENSDARG00000027394	1009.56	-0.665853	0.226112	-2.94479	0.0032317	0.0615397	si:ch211-150g13.3	Decrease
ENSDARG00000027424	49.6084	-2.36241	0.8473	-2.78816	0.00530081	0.0824892	slc25a3a	Decrease
ENSDARG00000027495	456.723	-1.15297	0.345356	-3.33849	0.000842365	0.0275622	elovl4b	Decrease
ENSDARG00000027497	205.886	-0.975103	0.356232	-2.73727	0.00619521	0.0898664	mast1a	Decrease
ENSDARG00000027602	136.046	-1.02897	0.490229	-2.09896	0.0358207	0.234797	lrfn1	Decrease
ENSDARG00000027828	1923.69	-0.775946	0.175575	-4.41945	9.9e-06	0.00150933	grin1a	Decrease
ENSDARG00000028066	1068.27	-0.691341	0.233839	-2.95648	0.0031117	0.0600447	diras1a	Decrease
ENSDARG00000028118	1539.88	-1.03794	0.237874	-4.36339	1.28e-05	0.00183917	dscamb	Decrease
ENSDARG00000028552	260.083	-0.786249	0.368931	-2.13116	0.0330762	0.225408	plppr3b	Decrease
ENSDARG00000028628	196.105	-0.85159	0.366126	-2.32595	0.0200213	0.173576	gdap1l1	Decrease
ENSDARG00000028740	157.47	-0.923497	0.369351	-2.50032	0.0124079	0.134163	msnb	Decrease
ENSDARG00000029057	432.2	-0.756271	0.261187	-2.89552	0.00378529	0.0673123	tm6sf2	Decrease
ENSDARG00000029177	601.501	-0.628984	0.23362	-2.69234	0.00709527	0.0971546	lnx2a	Decrease
ENSDARG00000029296	1111.59	-0.707832	0.189428	-3.73668	0.000186464	0.010318	nexmifb	Decrease
ENSDARG00000029476	231.999	-0.893738	0.382603	-2.33594	0.0194943	0.171228	ldlra	Decrease
ENSDARG00000029482	215.621	-1.68756	0.412407	-4.09198	4.28e-05	0.00403772	ush2a	Decrease
ENSDARG00000029689	856.13	-0.620171	0.239179	-2.59292	0.0095166	0.115662	tkta	Decrease
ENSDARG00000030215	1208.81	-4.35132	1.66785	-2.60894	0.00908233	0.112418	matn1	Decrease
ENSDARG00000030376	514.333	-0.780501	0.240597	-3.24402	0.00117855	0.0336467	grin2bb	Decrease
ENSDARG00000030547	670.219	-0.710785	0.224071	-3.17213	0.00151323	0.0392386	rnd1a	Decrease
ENSDARG00000030614	3872.61	-0.75912	0.197044	-3.85254	0.000116901	0.00763673	syt1a	Decrease
ENSDARG00000030632	536.691	-0.73561	0.307695	-2.39071	0.0168158	0.157556	ccdc3b	Decrease
ENSDARG00000030832	454.895	-0.722977	0.287699	-2.51297	0.0119721	0.131644	otofa	Decrease
ENSDARG00000030844	686.04	-0.62303	0.290203	-2.14687	0.0318034	0.221202	klf11a	Decrease
ENSDARG00000031015	428.348	-0.628259	0.24505	-2.5638	0.0103532	0.120946	dtna	Decrease
ENSDARG00000031049	225.354	-0.843438	0.336631	-2.50552	0.012227	0.132894	igsf21a	Decrease
ENSDARG00000031283	1017.62	-0.63829	0.193259	-3.30277	0.000957365	0.0297717	vamp1	Decrease
ENSDARG00000031387	261.116	-0.73179	0.287878	-2.54201	0.0110217	0.125446	cers4a	Decrease
ENSDARG00000031438	181.988	-0.741306	0.350739	-2.11355	0.0345534	0.230098	kcnj11l	Decrease
ENSDARG00000031540	88.465	-1.28213	0.479345	-2.67476	0.00747821	0.0999254	tmem200a	Decrease
ENSDARG00000031712	103.246	-1.63727	0.559532	-2.92613	0.00343207	0.0637423	grm3	Decrease
ENSDARG00000031720	8325.91	-0.681496	0.163048	-4.17973	2.92e-05	0.00317619	clstn1	Decrease
ENSDARG00000031768	1821.16	-0.726749	0.210272	-3.45624	0.00054777	0.0207359	roraa	Decrease
ENSDARG00000031783	272.441	-0.614952	0.307649	-1.99888	0.0456214	0.266394	adcy8	Decrease
ENSDARG00000031796	2262.06	-0.589038	0.154295	-3.81761	0.000134748	0.00845186	ache	Decrease
ENSDARG00000031952	1013.15	-0.744146	0.244253	-3.04662	0.0023143	0.0496479	mb	Decrease
ENSDARG00000032039	305.807	-0.874651	0.291729	-2.99817	0.00271608	0.0550211	mxd1	Decrease
ENSDARG00000032157	261.536	-0.656083	0.290033	-2.2621	0.0236914	0.18942	grk6	Decrease
ENSDARG00000032199	55.8499	-1.5433	0.729193	-2.11645	0.0343066	0.22945	gpc3	Decrease
ENSDARG00000032344	653.298	-0.639702	0.213195	-3.00055	0.0026949	0.0548128	pde4a	Decrease
ENSDARG00000032565	345.825	-0.828931	0.276738	-2.99537	0.00274115	0.0553348	cacng2a	Decrease
ENSDARG00000032578	402.107	-0.596244	0.23662	-2.51984	0.0117409	0.130043	pax2b	Decrease
ENSDARG00000032705	1327.48	-0.600554	0.182301	-3.29429	0.000986701	0.0302642	foxg1b	Decrease
ENSDARG00000032714	119.225	-0.985765	0.420205	-2.34592	0.0189804	0.168802	gria1b	Decrease
ENSDARG00000032737	597.795	-0.76681	0.257727	-2.97528	0.00292722	0.0578496	gria3a	Decrease
ENSDARG00000032799	331.154	-0.904189	0.324947	-2.78258	0.00539292	0.0834395	kcnd2	Decrease
ENSDARG00000032865	1178.24	-0.837679	0.234903	-3.56606	0.00036239	0.0156931	pacsin1a	Decrease
ENSDARG00000032959	138.999	-1.04997	0.374691	-2.80223	0.00507507	0.0805368	kcnc1b	Decrease
ENSDARG00000033140	625.691	-0.864678	0.224828	-3.84596	0.000120083	0.00781747	desi1a	Decrease
ENSDARG00000033447	748.157	-0.592345	0.227561	-2.60301	0.00924088	0.113781	nxph1	Decrease
ENSDARG00000033498	800.035	-0.874337	0.267661	-3.26658	0.00108855	0.0319305	rorb	Decrease
ENSDARG00000033840	1316.98	-0.746179	0.200308	-3.72516	0.000195189	0.010681	fat3a	Decrease
ENSDARG00000033845	1954.45	-0.722989	0.201593	-3.58638	0.000335295	0.0149382	igsf9ba	Decrease
ENSDARG00000033901	572.639	-0.690747	0.251687	-2.74447	0.00606089	0.0884636	msi2a	Decrease
ENSDARG00000034007	446.713	-1.57325	0.35205	-4.46884	7.86e-06	0.00129323	prom1b	Decrease
ENSDARG00000034076	238.74	-0.791895	0.335595	-2.35967	0.018291	0.165018	lrp11	Decrease
ENSDARG00000034165	205.671	-0.88366	0.370409	-2.38563	0.0170498	0.159133	lingo1a	Decrease
ENSDARG00000034420	83.454	-1.39703	0.540786	-2.58334	0.00978496	0.117539	irx6a	Decrease
ENSDARG00000034424	275.539	-1.17595	0.400858	-2.93358	0.00335079	0.0632315	atp1b2b	Decrease
ENSDARG00000034493	380.743	-1.22981	0.307561	-3.99858	6.37e-05	0.00516774	grin2aa	Decrease
ENSDARG00000034522	686.617	-0.597347	0.199816	-2.98948	0.00279453	0.0559919	rab6ba	Decrease
ENSDARG00000034808	278.255	-0.915791	0.282276	-3.24431	0.00117735	0.0336467	kcnip1b	Decrease
ENSDARG00000034896	1577.26	-0.628599	0.208025	-3.02176	0.00251313	0.0524192	ldb2b	Decrease
ENSDARG00000035357	1603.86	-0.625177	0.173933	-3.59435	0.000325198	0.0147785	gnb2	Decrease
ENSDARG00000035458	6929.82	-0.901976	0.436333	-2.06717	0.0387177	0.243298	atp2a1l	Decrease
ENSDARG00000035655	494.88	-0.836633	0.255356	-3.27633	0.00105164	0.0313559	rad21b	Decrease
ENSDARG00000035695	104.58	-0.891571	0.446193	-1.99817	0.0456977	0.266479	scxa	Decrease
ENSDARG00000035798	71.3249	-1.55042	0.538002	-2.88182	0.00395386	0.0689658	gngt1	Decrease
ENSDARG00000035891	617.649	-1.21027	0.301192	-4.01827	5.86e-05	0.0049353	acana	Decrease
ENSDARG00000035899	309.033	-0.98904	0.333415	-2.9664	0.00301311	0.0589279	lingo1b	Decrease
ENSDARG00000035952	175.029	-0.761274	0.378673	-2.01037	0.0443919	0.262236	cdr2a	Decrease
ENSDARG00000036031	283.034	-0.874374	0.319903	-2.73325	0.00627125	0.09062	sept5b	Decrease
ENSDARG00000036058	1124.82	-0.765843	0.231556	-3.30738	0.000941745	0.0296118	gnao1b	Decrease
ENSDARG00000036156	369.298	-0.673476	0.249698	-2.69716	0.00699339	0.096391	fnbp1a	Decrease
ENSDARG00000036168	362.492	-0.618511	0.259658	-2.38202	0.0172178	0.15963	nfatc1	Decrease
ENSDARG00000036235	385.014	-0.605098	0.24086	-2.51224	0.0119969	0.131732	zbtb3	Decrease
ENSDARG00000036344	942.618	-0.714512	0.237415	-3.00955	0.00261636	0.0536788	calb2b	Decrease
ENSDARG00000036376	316.218	-0.735925	0.347015	-2.12073	0.0339448	0.229026	cldn7a	Decrease
ENSDARG00000036422	382.223	-0.884487	0.261149	-3.3869	0.000706872	0.0247655	ntn5	Decrease
ENSDARG00000036424	380.126	-0.95128	0.288602	-3.29617	0.000980132	0.0302298	pcdh20	Decrease
ENSDARG00000036446	287.125	-0.593504	0.30008	-1.97782	0.0479492	0.274033	PRKAR2B	Decrease
ENSDARG00000036505	897.046	-0.604366	0.190017	-3.18059	0.00146977	0.0387286	syt4	Decrease
ENSDARG00000036584	559.244	-0.65032	0.235789	-2.75805	0.00581466	0.0868839	st8sia5	Decrease
ENSDARG00000036626	184.756	-0.867941	0.344457	-2.51974	0.0117441	0.130043	sema6ba	Decrease
ENSDARG00000036776	363.065	-0.611306	0.254688	-2.40022	0.0163854	0.155616	aldh8a1	Decrease
ENSDARG00000036985	269.144	-0.593817	0.299467	-1.98291	0.0473773	0.271921	plxnb2b	Decrease
ENSDARG00000036999	161.997	-1.34252	0.365723	-3.67088	0.000241719	0.0123142	DISP3	Decrease
ENSDARG00000037030	931.427	-0.634663	0.20814	-3.04922	0.00229436	0.049389	casz1	Decrease
ENSDARG00000037337	70.9486	-1.91002	0.553107	-3.45325	0.000553885	0.0209253	cnrip1b	Decrease
ENSDARG00000037496	241.653	-0.835233	0.293031	-2.85032	0.00436753	0.0732359	gria4a	Decrease
ENSDARG00000037498	718.865	-0.602174	0.20213	-2.97914	0.00289056	0.0572453	gria3b	Decrease
ENSDARG00000037587	75.7685	-1.8112	0.620993	-2.91662	0.00353842	0.0645076	SYNPR	Decrease
ENSDARG00000037607	405.666	-0.694956	0.302158	-2.29998	0.0214496	0.180314	nol4lb	Decrease
ENSDARG00000037646	58.4555	-1.3791	0.627824	-2.19663	0.0280469	0.207338	rgs11	Decrease
ENSDARG00000037747	268.092	-0.695373	0.345139	-2.01476	0.0439294	0.260652	fscn1b	Decrease
ENSDARG00000037905	1453.33	-0.705559	0.19674	-3.58626	0.000335459	0.0149382	cacna1aa	Decrease
ENSDARG00000037916	121.169	-0.876963	0.430997	-2.03473	0.0418781	0.253509	cdk5r1a	Decrease
ENSDARG00000037954	81.6678	-1.07918	0.50127	-2.1529	0.0313265	0.219605	tnnt1	Decrease
ENSDARG00000038018	67.0132	-3.07857	0.860239	-3.57874	0.000345257	0.0152124	prph2a	Decrease
ENSDARG00000038378	313.842	-1.59547	0.38231	-4.17323	3e-05	0.00321028	sagb	Decrease
ENSDARG00000038439	44.8884	-2.49792	0.888724	-2.81068	0.00494374	0.0794291	fabp10a	Decrease
ENSDARG00000038569	108.074	-1.07843	0.447256	-2.41121	0.0158999	0.153733	fzd8b	Decrease
ENSDARG00000038655	367.974	-0.719665	0.271664	-2.6491	0.00807064	0.104935	ajap1	Decrease
ENSDARG00000038786	907.991	-0.755003	0.193168	-3.90853	9.29e-05	0.00654326	smarcd3a	Decrease
ENSDARG00000038814	385.76	-1.44394	0.290276	-4.97439	6.55e-07	0.000192416	myrip	Decrease
ENSDARG00000038859	446.526	-0.791065	0.254223	-3.11169	0.00186017	0.0443564	rgs20	Decrease
ENSDARG00000038862	146.99	-0.880403	0.381635	-2.30692	0.0210591	0.178293	kcnb2	Decrease
ENSDARG00000038894	114.967	-1.8451	0.594402	-3.10414	0.00190835	0.0449485	tmx3a	Decrease
ENSDARG00000038974	470.07	-0.681045	0.305509	-2.22921	0.0257997	0.198251	FO904844.1	Decrease
ENSDARG00000039123	332.893	-0.871203	0.274383	-3.17514	0.00149766	0.0390263	trim9	Decrease
ENSDARG00000039181	204.174	-0.722564	0.336671	-2.1462	0.0318567	0.221306	trpm3	Decrease
ENSDARG00000039458	627.753	-1.17031	0.261946	-4.46774	7.9e-06	0.00129323	lhx4	Decrease
ENSDARG00000039626	100.368	-1.05989	0.457038	-2.31905	0.0203924	0.17583	nrgna	Decrease
ENSDARG00000039647	2787.92	-0.91447	0.455165	-2.00909	0.0445271	0.262612	slc6a1b	Decrease
ENSDARG00000039824	66.5261	-1.16462	0.545333	-2.13562	0.0327107	0.224018	zgc:172182	Decrease
ENSDARG00000040008	198.075	-1.36557	0.441912	-3.09014	0.00200063	0.046331	neurod6a	Decrease
ENSDARG00000040048	363.179	-0.702103	0.29828	-2.35384	0.0185807	0.166679	GALNTL6	Decrease
ENSDARG00000040198	1082.93	-0.723915	0.258925	-2.79585	0.00517642	0.0814106	fstl5	Decrease
ENSDARG00000040274	178.146	-1.43537	0.524338	-2.73749	0.00619091	0.0898664	scamp5b	Decrease
ENSDARG00000040430	184.372	-1.5535	0.351927	-4.41428	1.01e-05	0.00151326	nptxra	Decrease
ENSDARG00000040528	74.4197	-1.03676	0.512014	-2.02486	0.0428814	0.257507	lgals3bpb	Decrease
ENSDARG00000040535	264.916	-1.01057	0.378756	-2.66812	0.0076276	0.101131	csgalnact1a	Decrease
ENSDARG00000040547	179.07	-0.902774	0.365997	-2.46662	0.0136397	0.140305	b3gat1a	Decrease
ENSDARG00000040627	69.7998	-2.74557	0.601221	-4.56667	4.96e-06	0.000932308	grik1b	Decrease
ENSDARG00000040633	43.4448	-1.39	0.668282	-2.07996	0.0375292	0.240325	PRMT8	Decrease
ENSDARG00000041062	824.021	-0.74908	0.215181	-3.48117	0.000499238	0.0196537	calb2a	Decrease
ENSDARG00000041382	148.788	-2.02471	0.492363	-4.11222	3.92e-05	0.00382003	si:dkey-283b15.2	Decrease
ENSDARG00000041417	1411.06	-0.698296	0.195114	-3.57891	0.000345034	0.0152124	atp6ap1a	Decrease
ENSDARG00000041750	447.297	-0.701023	0.261137	-2.6845	0.00726388	0.0984208	ccdc92	Decrease
ENSDARG00000041926	131.366	-1.20097	0.439803	-2.73069	0.0063201	0.0910723	dlg4a	Decrease
ENSDARG00000042041	321.775	-0.931808	0.330191	-2.82203	0.00477211	0.0775994	tal2	Decrease
ENSDARG00000042114	225.136	-1.05883	0.322442	-3.28379	0.00102421	0.0308313	bin1a	Decrease
ENSDARG00000042383	72.9451	-1.20143	0.525249	-2.28735	0.0221752	0.182744	zbtb25	Decrease
ENSDARG00000042551	524.176	-0.585565	0.259999	-2.25218	0.0243107	0.191694	mboat2b	Decrease
ENSDARG00000042846	543.375	-0.725935	0.240092	-3.02356	0.00249816	0.052389	disp2	Decrease
ENSDARG00000042861	402.153	-0.744055	0.255834	-2.90835	0.00363336	0.0655399	ltk	Decrease
ENSDARG00000043241	144.335	-1.09718	0.368365	-2.97851	0.00289654	0.0573034	arrb1	Decrease
ENSDARG00000043257	13780.8	-0.625497	0.155937	-4.01121	6.04e-05	0.00498479	ckbb	Decrease
ENSDARG00000043406	501.879	-0.587732	0.232297	-2.53009	0.0114035	0.127843	slc8a1b	Decrease
ENSDARG00000043448	1151.75	-0.657961	0.188059	-3.49869	0.000467549	0.0187558	itm2ca	Decrease
ENSDARG00000043474	1538.25	-0.824959	0.197503	-4.17696	2.95e-05	0.00317619	atp2b3a	Decrease
ENSDARG00000043589	210.593	-0.823484	0.3523	-2.33745	0.0194157	0.170774	ca4a	Decrease
ENSDARG00000043593	278.62	-0.617601	0.314366	-1.96459	0.0494611	0.278778	rapgef1a	Decrease
ENSDARG00000043661	245.483	-0.659517	0.317729	-2.07572	0.0379195	0.241836	cadpsa	Decrease
ENSDARG00000043662	303.735	-0.840645	0.315868	-2.66138	0.00778218	0.102531	cnih2	Decrease
ENSDARG00000043746	1151.9	-0.593966	0.225189	-2.63763	0.00834873	0.106925	nrxn3a	Decrease
ENSDARG00000043806	697.79	-0.848408	0.22975	-3.69274	0.00022185	0.0117244	postna	Decrease
ENSDARG00000043835	225.765	-0.772997	0.370792	-2.08472	0.0370949	0.238682	rab3ab	Decrease
ENSDARG00000043864	523.196	-0.716763	0.290047	-2.47119	0.0134663	0.138824	nptnb	Decrease
ENSDARG00000043904	104.877	-1.22033	0.429539	-2.84101	0.00449708	0.0748083	pnrc1	Decrease
ENSDARG00000044034	190.973	-0.881675	0.343879	-2.56391	0.0103501	0.120946	tmem86a	Decrease
ENSDARG00000044053	1732.46	-0.754088	0.214709	-3.51213	0.000444523	0.018181	vsnl1b	Decrease
ENSDARG00000044091	466.586	-0.708668	0.242943	-2.91701	0.003534	0.0644896	pitpnab	Decrease
ENSDARG00000044161	94.1362	-0.949962	0.454257	-2.09125	0.036506	0.236845	grid1b	Decrease
ENSDARG00000044199	96.8439	-1.44367	0.54764	-2.63617	0.00838479	0.107241	gnat1	Decrease
ENSDARG00000044375	1054.23	-0.867351	0.233082	-3.72123	0.000198259	0.0107494	zgc:158291	Decrease
ENSDARG00000044514	149.705	-1.07556	0.366324	-2.93609	0.00332373	0.0629101	st6gal1	Decrease
ENSDARG00000044532	390.45	-1.01833	0.283774	-3.58852	0.000332555	0.0149145	nr4a2b	Decrease
ENSDARG00000044541	2156.88	-0.599821	0.196256	-3.05632	0.0022407	0.0485674	ppp1r14ba	Decrease
ENSDARG00000044605	748.239	-0.618883	0.192481	-3.2153	0.00130309	0.0357382	stx12l	Decrease
ENSDARG00000044632	130.076	-0.870137	0.411598	-2.11405	0.0345113	0.230083	myo7ab	Decrease
ENSDARG00000044861	505.568	-3.18513	1.62445	-1.96074	0.0499096	0.280048	opn1lw2	Decrease
ENSDARG00000044935	540.263	-0.768897	0.26487	-2.90292	0.00369696	0.0663688	hpdb	Decrease
ENSDARG00000045006	380.051	-0.640496	0.263381	-2.43182	0.015023	0.149316	ptprga	Decrease
ENSDARG00000045014	6655.88	-0.606063	0.155723	-3.89193	9.94e-05	0.00685362	tuba2	Decrease
ENSDARG00000045087	1119.53	-0.766042	0.202308	-3.78651	0.000152778	0.00906587	cdk5r1b	Decrease
ENSDARG00000045265	103.334	-1.09043	0.437061	-2.4949	0.0125991	0.134941	gsg1l2b	Decrease
ENSDARG00000045556	217.939	-1.14042	0.335809	-3.39604	0.000683689	0.0243155	OTUD7A	Decrease
ENSDARG00000045560	226.99	-0.997724	0.455436	-2.1907	0.0284734	0.209667	mybpc1	Decrease
ENSDARG00000045592	48.7515	-2.46529	0.882054	-2.79494	0.00519086	0.0814106	tnni2a.1	Decrease
ENSDARG00000045677	420.309	-5.34805	1.94923	-2.74367	0.00607558	0.0886093	opn1sw1	Decrease
ENSDARG00000045685	372.755	-0.992974	0.296183	-3.35257	0.000800639	0.0267078	cntn1b	Decrease
ENSDARG00000045789	469.809	-0.806044	0.262729	-3.06797	0.00215516	0.0476465	srgap1b	Decrease
ENSDARG00000045799	335.257	-1.17645	0.304716	-3.86081	0.000113014	0.00746049	acanb	Decrease
ENSDARG00000045804	91.3778	-1.10359	0.472761	-2.33436	0.019577	0.171363	abhd2b	Decrease
ENSDARG00000045808	164.951	-0.84689	0.348829	-2.42781	0.0151902	0.150415	rlbp1b	Decrease
ENSDARG00000045904	391.194	-1.07208	0.305646	-3.50759	0.000452178	0.0183743	nr2e3	Decrease
ENSDARG00000045944	508.635	-1.10721	0.317659	-3.48552	0.000491178	0.0195371	slc6a1a	Decrease
ENSDARG00000045945	1004.68	-0.785453	0.198251	-3.96191	7.44e-05	0.00573296	syn2a	Decrease
ENSDARG00000045979	107.592	-1.75712	0.500249	-3.51249	0.000443936	0.018181	zgc:153704	Decrease
ENSDARG00000046150	399.594	-0.859792	0.293583	-2.92862	0.00340475	0.0636784	b4galnt4a	Decrease
ENSDARG00000051823	198.971	-0.958357	0.359589	-2.66514	0.00769554	0.101889	hyal4	Decrease
ENSDARG00000051852	844.899	-0.681715	0.199657	-3.41444	0.00063914	0.0233491	kcnc1a	Decrease
ENSDARG00000051915	98.8681	-1.24688	0.548758	-2.27219	0.023075	0.186966	pde5ab	Decrease
ENSDARG00000051981	215.386	-1.68793	0.42929	-3.93191	8.43e-05	0.0061455	STX3	Decrease
ENSDARG00000052057	50.2508	-1.3947	0.612975	-2.2753	0.022888	0.186384	pcolceb	Decrease
ENSDARG00000052223	154.021	-1.41609	0.563674	-2.51225	0.0119966	0.131732	rcvrna	Decrease
ENSDARG00000052242	714.312	-0.662084	0.216297	-3.06099	0.00220607	0.0481496	aff2	Decrease
ENSDARG00000052575	142.083	-1.08804	0.400994	-2.71336	0.00666038	0.0938639	arl13a	Decrease
ENSDARG00000052615	327.939	-0.94272	0.337945	-2.78956	0.0052779	0.0823369	tnmd	Decrease
ENSDARG00000052633	134.882	-1.00416	0.512027	-1.96115	0.0498621	0.279986	si:ch211-106n13.3	Decrease
ENSDARG00000052764	394.789	-0.605642	0.259034	-2.33808	0.0193831	0.170768	chrnb3a	Decrease
ENSDARG00000052765	1065.28	-0.805649	0.200255	-4.02311	5.74e-05	0.00488952	gria2b	Decrease
ENSDARG00000053003	264.178	-0.644064	0.285393	-2.25676	0.0240228	0.190622	slc35f1	Decrease
ENSDARG00000053026	592.077	-0.835588	0.25306	-3.30193	0.000960208	0.0298108	kif19	Decrease
ENSDARG00000053122	486.498	-0.616754	0.256818	-2.40152	0.016327	0.155375	clvs2	Decrease
ENSDARG00000053205	320.626	-0.802073	0.303256	-2.64487	0.00817219	0.1058	ppfia4	Decrease
ENSDARG00000053358	3741.52	-0.780286	0.199717	-3.90695	9.35e-05	0.00656152	basp1	Decrease
ENSDARG00000053364	315.294	-1.34673	0.364538	-3.69435	0.00022045	0.0116832	pax10	Decrease
ENSDARG00000053380	420.772	-0.594244	0.262589	-2.26302	0.0236346	0.189282	fam189a1	Decrease
ENSDARG00000053454	226.768	-0.69014	0.330016	-2.09123	0.0365074	0.236845	cntn3b	Decrease
ENSDARG00000053475	250.702	-0.785527	0.300488	-2.61417	0.00894446	0.11115	ngb	Decrease
ENSDARG00000053487	149.306	-0.860169	0.411183	-2.09194	0.0364442	0.236843	osbp2	Decrease
ENSDARG00000053499	686.503	-0.672726	0.235648	-2.85479	0.00430651	0.0725359	isl2b	Decrease
ENSDARG00000053517	396.728	-1.18687	0.306169	-3.87652	0.000105962	0.00707428	EML5	Decrease
ENSDARG00000053544	499.259	-0.586842	0.220673	-2.65932	0.00782974	0.102753	hspa4l	Decrease
ENSDARG00000053547	1808.02	-0.759746	0.221851	-3.42457	0.000615775	0.0226716	jakmip2	Decrease
ENSDARG00000053665	163.239	-1.15212	0.372864	-3.08992	0.00200208	0.046331	gabrg2	Decrease
ENSDARG00000053829	418.182	-0.616379	0.235142	-2.6213	0.0087594	0.110073	pax9	Decrease
ENSDARG00000053859	62.7006	-1.24355	0.56186	-2.21327	0.0268789	0.203092	ism2b	Decrease
ENSDARG00000053939	84.1732	-1.03738	0.474215	-2.18758	0.0287005	0.210597	tgfa	Decrease
ENSDARG00000054137	474.024	-0.60367	0.245054	-2.46341	0.0137621	0.141024	adgrg6	Decrease
ENSDARG00000054177	300.629	-0.701636	0.318583	-2.20237	0.0276395	0.205944	adgra1a	Decrease
ENSDARG00000054253	173.712	-1.06673	0.355374	-3.0017	0.00268477	0.0546658	sobpa	Decrease
ENSDARG00000054378	452.669	-1.46558	0.339822	-4.3128	1.61e-05	0.00214247	pcbp3	Decrease
ENSDARG00000054456	868.067	-0.756111	0.243209	-3.10889	0.0018779	0.0445339	clip3	Decrease
ENSDARG00000054683	562.485	-0.790317	0.250507	-3.15487	0.00160571	0.0404416	prdm8b	Decrease
ENSDARG00000054890	268.162	-0.730715	0.35121	-2.08056	0.037474	0.240053	rgra	Decrease
ENSDARG00000055052	2615.44	-0.736419	0.170487	-4.3195	1.56e-05	0.00210159	map2	Decrease
ENSDARG00000055154	192.482	-1.5877	0.354956	-4.47294	7.71e-06	0.00128451	slc8a4a	Decrease
ENSDARG00000055158	1408.76	-0.624019	0.196985	-3.16786	0.00153568	0.0395291	prox1a	Decrease
ENSDARG00000055302	239.89	-1.14618	0.351856	-3.25751	0.00112393	0.0323822	grid2	Decrease
ENSDARG00000055400	534.447	-0.727792	0.257892	-2.82208	0.00477127	0.0775994	si:dkey-56f14.7	Decrease
ENSDARG00000055493	259.684	-0.936178	0.30019	-3.11862	0.00181703	0.0437156	hic1	Decrease
ENSDARG00000055574	140.218	-1.0708	0.429136	-2.49526	0.0125867	0.134932	FOXN2	Decrease
ENSDARG00000055589	656.94	-0.591091	0.268533	-2.20118	0.0277232	0.206323	s100t	Decrease
ENSDARG00000055672	247.713	-0.784117	0.311896	-2.51404	0.0119358	0.131476	map3k10	Decrease
ENSDARG00000055698	682.482	-0.907781	0.229244	-3.95989	7.5e-05	0.00573469	pcnx2	Decrease
ENSDARG00000055754	148.337	-1.0984	0.478892	-2.29362	0.0218123	0.181252	smc1a	Decrease
ENSDARG00000055791	285.637	-1.07435	0.285351	-3.765	0.000166548	0.00961401	zgc:158423	Decrease
ENSDARG00000055825	1518.85	-0.616108	0.233066	-2.64349	0.00820555	0.105957	celsr3	Decrease
ENSDARG00000055843	273.455	-0.834329	0.280948	-2.9697	0.00298095	0.0584812	cdh10a	Decrease
ENSDARG00000055874	5691.31	-0.658022	0.151595	-4.34067	1.42e-05	0.00193663	cpe	Decrease
ENSDARG00000056001	2799.2	-0.607914	0.178559	-3.40456	0.000662713	0.0238856	fryb	Decrease
ENSDARG00000056019	561.058	-0.831863	0.230881	-3.60299	0.000314573	0.0145058	ttbk1a	Decrease
ENSDARG00000056036	609.237	-1.64572	0.666163	-2.47044	0.0134946	0.13904	stxbp1b	Decrease
ENSDARG00000056084	118.122	-1.54449	0.560574	-2.75519	0.00586572	0.0874027	igsf21b	Decrease
ENSDARG00000056156	656.713	-0.589013	0.215759	-2.72996	0.00633411	0.0910723	npdc1b	Decrease
ENSDARG00000056262	244.062	-0.782811	0.306077	-2.55756	0.0105408	0.121994	slc35g2a	Decrease
ENSDARG00000056587	174.519	-0.760077	0.374315	-2.03058	0.0422976	0.255142	cyp2r1	Decrease
ENSDARG00000056651	71.2249	-1.7227	0.544563	-3.16345	0.0015591	0.0398545	gfra4a	Decrease
ENSDARG00000056659	695.338	-0.622612	0.240217	-2.59187	0.00954548	0.115714	ttbk1b	Decrease
ENSDARG00000056683	346.725	-0.734851	0.273459	-2.68725	0.00720437	0.097865	cdk5	Decrease
ENSDARG00000056690	865.123	-0.683152	0.196069	-3.48424	0.000493544	0.0195897	mtmr1a	Decrease
ENSDARG00000056704	395.861	-0.6009	0.252731	-2.37763	0.0174242	0.160538	RAMP1	Decrease
ENSDARG00000056742	659.16	-1.09947	0.245201	-4.48395	7.33e-06	0.00124194	crmp1	Decrease
ENSDARG00000056745	2130.75	-0.611404	0.204711	-2.98666	0.00282039	0.0563299	necab2	Decrease
ENSDARG00000056753	1526.48	-0.66057	0.18036	-3.6625	0.000249761	0.0124828	dctn1b	Decrease
ENSDARG00000056774	278.341	-0.84985	0.312426	-2.72016	0.00652494	0.0929298	gpr37l1b	Decrease
ENSDARG00000056797	401.331	-1.04743	0.315438	-3.32055	0.000898412	0.0286973	ppp2r2ca	Decrease
ENSDARG00000056805	48.934	-1.92952	0.70292	-2.74501	0.00605086	0.0884636	plch2b	Decrease
ENSDARG00000056833	174.287	-0.78235	0.381347	-2.05154	0.0402143	0.2479	svopa	Decrease
ENSDARG00000056877	1090.51	-0.831701	0.237767	-3.49796	0.000468829	0.0187671	vamp2	Decrease
ENSDARG00000057000	114.239	-1.44843	0.494233	-2.93067	0.0033823	0.0635969	camkvl	Decrease
ENSDARG00000057013	1028.5	-0.661525	0.196738	-3.36247	0.000772488	0.0260926	cadm3	Decrease
ENSDARG00000057141	472.845	-0.824457	0.236108	-3.49186	0.000479662	0.0191194	zgc:110045	Decrease
ENSDARG00000057427	169.1	-2.18979	0.540717	-4.04979	5.13e-05	0.00452809	sv2ba	Decrease
ENSDARG00000057481	1022.62	-0.675683	0.217678	-3.10405	0.00190889	0.0449485	RNF157	Decrease
ENSDARG00000057519	400.962	-1.09296	0.313785	-3.48316	0.000495537	0.0196234	pcdh1g9	Decrease
ENSDARG00000057729	205.989	-0.931359	0.332038	-2.80498	0.00503199	0.0800946	ephb6	Decrease
ENSDARG00000057737	407.666	-0.708592	0.242486	-2.9222	0.00347573	0.0639827	rxraa	Decrease
ENSDARG00000057921	181.463	-0.768534	0.342883	-2.24139	0.0250008	0.194607	ccdc136b	Decrease
ENSDARG00000058039	898.479	-0.716935	0.199746	-3.58924	0.000331642	0.0149145	bhlhe22	Decrease
ENSDARG00000058117	1285	-0.670568	0.214808	-3.12171	0.00179805	0.0435373	snap25b	Decrease
ENSDARG00000058154	302.381	-0.782068	0.297131	-2.63207	0.00848674	0.108102	znf385c	Decrease
ENSDARG00000058162	164.987	-0.812675	0.35408	-2.29517	0.0217231	0.18076	pcyt1ba	Decrease
ENSDARG00000058256	538.572	-0.62094	0.24085	-2.57811	0.00993416	0.118592	draxin	Decrease
ENSDARG00000058367	178.713	-1.0125	0.370036	-2.73621	0.00621513	0.0900842	abhd14a	Decrease
ENSDARG00000058462	160.99	-1.58101	0.471909	-3.35025	0.000807383	0.0267885	zgc:158846	Decrease
ENSDARG00000058649	255.268	-0.690855	0.323147	-2.1379	0.0325252	0.223332	trim46b	Decrease
ENSDARG00000058695	124.896	-1.08043	0.406939	-2.65501	0.00793055	0.103687	ddr2b	Decrease
ENSDARG00000058771	830.63	-0.917491	0.244356	-3.75472	0.000173532	0.00983384	nav1b	Decrease
ENSDARG00000058799	96.1648	-1.14472	0.54934	-2.08381	0.0371775	0.238967	mybpha	Decrease
ENSDARG00000058803	46.0062	-1.4396	0.659538	-2.18273	0.0290555	0.211962	grk1a	Decrease
ENSDARG00000058892	242.539	-1.26383	0.344821	-3.66518	0.000247168	0.0124342	cep170ab	Decrease
ENSDARG00000058969	518.701	-0.709078	0.255069	-2.77994	0.00543685	0.0839121	cntnap2a	Decrease
ENSDARG00000059163	72.3494	-1.51096	0.702923	-2.14954	0.031592	0.220464	rbp3	Decrease
ENSDARG00000059235	42.2656	-1.39204	0.667736	-2.08472	0.0370951	0.238682	zgc:113274	Decrease
ENSDARG00000059311	1048.23	-0.723919	0.219152	-3.30327	0.000955655	0.0297677	dpysl5b	Decrease
ENSDARG00000059340	72.8588	-1.39556	0.613614	-2.27433	0.0229462	0.186384	dlgap2a	Decrease
ENSDARG00000059368	914.943	-0.980521	0.223798	-4.38127	1.18e-05	0.00172083	gria4b	Decrease
ENSDARG00000059391	641.947	-0.659806	0.264101	-2.49831	0.0124787	0.134387	gyg1b	Decrease
ENSDARG00000059534	850.682	-0.643226	0.207184	-3.10461	0.00190532	0.0449485	JPH3	Decrease
ENSDARG00000059582	277.899	-1.00534	0.292679	-3.43495	0.000592653	0.0219925	sowahcb	Decrease
ENSDARG00000059601	3058.97	-0.656389	0.155234	-4.22839	2.35e-05	0.0027167	map1aa	Decrease
ENSDARG00000059751	435.557	-0.851732	0.270044	-3.15404	0.00161025	0.0405016	abtb2a	Decrease
ENSDARG00000059773	487.454	-0.774363	0.301043	-2.57227	0.0101034	0.119475	SRCIN1	Decrease
ENSDARG00000059775	1518.62	-0.686808	0.19274	-3.56339	0.000366089	0.0157611	slc32a1	Decrease
ENSDARG00000059781	233.104	-0.882321	0.35567	-2.48073	0.0131115	0.137095	atcayb	Decrease
ENSDARG00000059789	540.98	-0.935451	0.217611	-4.29873	1.72e-05	0.00223201	parp8	Decrease
ENSDARG00000059801	1135.34	-0.642839	0.22423	-2.86687	0.00414553	0.0710329	pdzd2	Decrease
ENSDARG00000059832	930.752	-0.637761	0.208086	-3.06489	0.00217752	0.0478597	adgrb3	Decrease
ENSDARG00000059939	304.636	-0.935077	0.325546	-2.87234	0.00407451	0.0703928	dab1a	Decrease
ENSDARG00000059945	3003.06	-0.908839	0.201747	-4.50484	6.64e-06	0.0011571	sv2a	Decrease
ENSDARG00000059960	732.042	-0.758584	0.205681	-3.68816	0.000225879	0.0118047	plch2a	Decrease
ENSDARG00000059978	80.2231	-2.47947	0.727265	-3.40931	0.000651269	0.0237001	cplx4a	Decrease
ENSDARG00000060018	598.237	-0.830731	0.251312	-3.30558	0.000947794	0.0296209	si:ch1073-44g3.1	Decrease
ENSDARG00000060085	181.614	-0.812586	0.360657	-2.25307	0.0242547	0.191333	kcnq3	Decrease
ENSDARG00000060095	44.6727	-1.38557	0.647627	-2.13945	0.0323993	0.22263	kcnb1	Decrease
ENSDARG00000060243	426.22	-0.628913	0.239171	-2.62955	0.00854974	0.108325	enox1	Decrease
ENSDARG00000060303	102.41	-0.977563	0.453405	-2.15605	0.0310799	0.219003	slc4a10b	Decrease
ENSDARG00000060330	279.293	-0.757239	0.324194	-2.33576	0.0195037	0.171228	si:ch211-284e13.4	Decrease
ENSDARG00000060349	659.329	-0.626919	0.261776	-2.39487	0.0166262	0.156403	wasf1	Decrease
ENSDARG00000060368	1129.17	-0.928246	0.206236	-4.50088	6.77e-06	0.00116805	syn1	Decrease
ENSDARG00000060372	1735.88	-0.801999	0.20406	-3.9302	8.49e-05	0.00616534	plxna2	Decrease
ENSDARG00000060393	105.762	-1.1081	0.493693	-2.24451	0.0247998	0.193764	fibcd1	Decrease
ENSDARG00000060481	765.823	-0.689779	0.221029	-3.12076	0.00180385	0.0436216	atl1	Decrease
ENSDARG00000060482	121.401	-1.10134	0.497862	-2.21214	0.0269573	0.203358	mid1	Decrease
ENSDARG00000060539	169.159	-0.804558	0.410288	-1.96096	0.0498837	0.279986	shank1	Decrease
ENSDARG00000060566	83.3506	-1.19346	0.480527	-2.48365	0.0130043	0.136531	cluhb	Decrease
ENSDARG00000060597	627.105	-0.761341	0.254515	-2.99134	0.00277757	0.0558188	zgc:158659	Decrease
ENSDARG00000060631	458.207	-0.5861	0.2709	-2.16353	0.0305003	0.216622	GARNL3	Decrease
ENSDARG00000060637	325.103	-1.23725	0.32929	-3.75734	0.000171731	0.0097714	clstn2	Decrease
ENSDARG00000060639	2284.3	-0.634243	0.202619	-3.13022	0.00174673	0.0427346	apba2b	Decrease
ENSDARG00000060678	420.236	-0.596433	0.298549	-1.99777	0.0457416	0.266479	ndst2b	Decrease
ENSDARG00000060680	477.01	-0.838089	0.277618	-3.01885	0.00253732	0.0528067	si:ch73-127m5.1	Decrease
ENSDARG00000060875	98.5222	-1.18816	0.465361	-2.5532	0.0106739	0.122914	pde1a	Decrease
ENSDARG00000060893	693.223	-1.14106	0.271446	-4.20363	2.63e-05	0.00299511	col8a2	Decrease
ENSDARG00000060915	508.425	-0.682773	0.254372	-2.68415	0.00727144	0.0984208	fbxl16	Decrease
ENSDARG00000060941	67.9474	-1.17446	0.543968	-2.15906	0.0308455	0.217833	ANKFN1	Decrease
ENSDARG00000061031	153.61	-0.880674	0.396442	-2.22145	0.0263207	0.200789	dner	Decrease
ENSDARG00000061042	195.06	-0.863906	0.348012	-2.48241	0.0130499	0.136704	gabbr2	Decrease
ENSDARG00000061121	1989.54	-0.688054	0.221335	-3.10865	0.00187945	0.0445339	adgrl3.1	Decrease
ENSDARG00000061203	210.034	-1.04569	0.330661	-3.16242	0.00156465	0.0399186	trpc1	Decrease
ENSDARG00000061215	798.216	-0.721246	0.219637	-3.28381	0.00102413	0.0308313	fam149b1	Decrease
ENSDARG00000061255	443.842	-0.632384	0.232567	-2.71914	0.00654518	0.0930158	dusp3a	Decrease
ENSDARG00000061368	506.962	-0.843244	0.224113	-3.76259	0.000168163	0.00965613	klf13	Decrease
ENSDARG00000061421	193.355	-0.747927	0.353093	-2.11821	0.034157	0.229382	BRSK2	Decrease
ENSDARG00000061454	1172.78	-0.978359	0.247729	-3.94931	7.84e-05	0.00590964	nrxn2a	Decrease
ENSDARG00000061497	86.6514	-1.15249	0.528257	-2.18169	0.0291327	0.212278	thsd7bb	Decrease
ENSDARG00000061517	513.051	-0.768351	0.265038	-2.89902	0.00374327	0.0667943	lrp1bb	Decrease
ENSDARG00000061541	135.243	-1.11096	0.527233	-2.10715	0.0351049	0.23166	unc5db	Decrease
ENSDARG00000061622	56.1461	-1.26722	0.614827	-2.06111	0.039293	0.24514	kcng3	Decrease
ENSDARG00000061647	2738.67	-0.686084	0.170764	-4.01774	5.88e-05	0.0049353	nrxn1a	Decrease
ENSDARG00000061778	1575.28	-0.716508	0.199626	-3.58925	0.000331635	0.0149145	fmn2b	Decrease
ENSDARG00000061806	86.5941	-0.937569	0.471167	-1.98989	0.0466035	0.269039	si:dkey-13n15.2	Decrease
ENSDARG00000061817	2103.76	-0.710314	0.185029	-3.83894	0.000123568	0.00801658	kif1aa	Decrease
ENSDARG00000061829	622.441	-0.664776	0.253805	-2.61924	0.00881263	0.110387	unc13a	Decrease
ENSDARG00000061836	213.945	-1.41862	0.461257	-3.07554	0.0021012	0.0473604	nfixb	Decrease
ENSDARG00000061909	734.637	-1.35517	0.267948	-5.0576	4.25e-07	0.000133127	si:ch73-233f7.1	Decrease
ENSDARG00000062024	1129.21	-0.770955	0.240276	-3.20862	0.00133373	0.0362613	kif1ab	Decrease
ENSDARG00000062056	1457.47	-0.714154	0.175021	-4.08039	4.5e-05	0.00410629	elmod1	Decrease
ENSDARG00000062195	290.507	-0.612995	0.283478	-2.16241	0.0305868	0.216909	fbxo31	Decrease
ENSDARG00000062217	164.745	-0.942638	0.393339	-2.3965	0.0165523	0.156105	kcnj3b	Decrease
ENSDARG00000062277	351.393	-0.698236	0.259139	-2.69445	0.00705059	0.0968061	ppp2r2cb	Decrease
ENSDARG00000062305	71.6411	-1.12405	0.546728	-2.05595	0.0397874	0.246642	rims3	Decrease
ENSDARG00000062319	280.39	-0.787757	0.358913	-2.19484	0.0281751	0.207959	si:dkey-103g5.3	Decrease
ENSDARG00000062323	1343.73	-0.627984	0.189058	-3.32165	0.000894858	0.0286594	adam23a	Decrease
ENSDARG00000062325	275.937	-0.956773	0.341077	-2.80515	0.00502928	0.0800946	shank2b	Decrease
ENSDARG00000062346	170.369	-0.755155	0.352526	-2.14212	0.0321835	0.222075	cacna1ea	Decrease
ENSDARG00000062347	1299.48	-0.877255	0.235884	-3.71901	0.000200008	0.0108131	mtus2a	Decrease
ENSDARG00000062359	241.988	-0.658025	0.331572	-1.98456	0.0471932	0.271444	scn3b	Decrease
ENSDARG00000062376	845.611	-0.835503	0.236863	-3.52737	0.000419711	0.0174314	nlgn3b	Decrease
ENSDARG00000062420	1021.57	-1.00929	0.269433	-3.74597	0.000179697	0.0100321	nfia	Decrease
ENSDARG00000062447	252.595	-0.712807	0.289028	-2.46622	0.0136548	0.140337	hecw2a	Decrease
ENSDARG00000062449	1525.41	-0.740834	0.204323	-3.6258	0.000288067	0.0137208	xpr1a	Decrease
ENSDARG00000062477	580.563	-1.13158	0.298207	-3.79461	0.000147877	0.00885598	kiaa1549la	Decrease
ENSDARG00000062485	2004.77	-0.588292	0.224148	-2.62458	0.0086757	0.109433	dock11	Decrease
ENSDARG00000062538	100.479	-1.56012	0.539931	-2.88947	0.00385888	0.068106	NA	Decrease
ENSDARG00000062621	253.141	-0.778702	0.326463	-2.38527	0.0170668	0.159194	satb1b	Decrease
ENSDARG00000062646	7753.71	-0.620229	0.164197	-3.77735	0.000158508	0.00929023	tet3	Decrease
ENSDARG00000062667	205.774	-0.724384	0.344466	-2.10292	0.0354726	0.233652	mpp3b	Decrease
ENSDARG00000062686	175.691	-1.09594	0.421533	-2.59989	0.00932534	0.114447	megf11	Decrease
ENSDARG00000062687	290.512	-0.843021	0.37596	-2.24231	0.0249411	0.194507	kcnh7	Decrease
ENSDARG00000062688	2904.11	-0.594183	0.172573	-3.44308	0.000575129	0.0215547	gpnmb	Decrease
ENSDARG00000062693	423.329	-1.07284	0.337623	-3.17764	0.0014848	0.0389068	nrxn3b	Decrease
ENSDARG00000062711	180.467	-0.705559	0.348744	-2.02314	0.0430582	0.258322	gal3st1a	Decrease
ENSDARG00000062720	607.706	-1.06154	0.264184	-4.01819	5.86e-05	0.0049353	pcdh1a	Decrease
ENSDARG00000062744	853.31	-0.703693	0.227447	-3.09388	0.0019756	0.046058	scn1lab	Decrease
ENSDARG00000062790	3008.93	-0.621888	0.178849	-3.47717	0.000506733	0.0197983	CU639469.1	Decrease
ENSDARG00000062823	83.9239	-1.24306	0.489895	-2.53739	0.0111681	0.126257	pi4kab	Decrease
ENSDARG00000062880	211.02	-0.910157	0.350769	-2.59475	0.00946593	0.115298	cntn3a.1	Decrease
ENSDARG00000062887	128.954	-0.884376	0.40902	-2.16218	0.0306042	0.216951	steap2	Decrease
ENSDARG00000062902	78.4017	-2.09436	0.558162	-3.75224	0.00017526	0.0098723	si:dkey-220f10.4	Decrease
ENSDARG00000062934	98.0228	-1.00979	0.477751	-2.11364	0.0345464	0.230098	gpr12	Decrease
ENSDARG00000062956	659.555	-0.623511	0.20346	-3.06453	0.0021801	0.0478605	dagla	Decrease
ENSDARG00000062973	1017.28	-0.784729	0.184202	-4.26015	2.04e-05	0.00249339	ttll7	Decrease
ENSDARG00000063006	44.1499	-1.42633	0.680353	-2.09645	0.0360423	0.23537	cacng7a	Decrease
ENSDARG00000063007	3031.13	-0.947631	0.205067	-4.62107	3.82e-06	0.00076411	apc2	Decrease
ENSDARG00000063008	559.889	-1.07263	0.233845	-4.58692	4.5e-06	0.000854855	si:dkeyp-27e10.3	Decrease
ENSDARG00000063014	258.508	-0.872612	0.344729	-2.5313	0.011364	0.127567	dbpa	Decrease
ENSDARG00000063040	109.646	-1.16222	0.426143	-2.7273	0.00638555	0.091429	btbd11b	Decrease
ENSDARG00000063054	357.823	-0.614497	0.249935	-2.45863	0.013947	0.14253	shank3b	Decrease
ENSDARG00000063056	400.556	-0.923191	0.294282	-3.13709	0.00170631	0.0419641	tulp4b	Decrease
ENSDARG00000063068	1506.89	-0.63107	0.232729	-2.71162	0.00669562	0.0940907	syne1b	Decrease
ENSDARG00000063133	2062.23	-1.01898	0.209113	-4.87286	1.1e-06	0.00029563	slc4a10a	Decrease
ENSDARG00000063144	1468.22	-0.771592	0.198304	-3.89095	9.99e-05	0.00685637	shisa7b	Decrease
ENSDARG00000063150	705.014	-0.718186	0.247254	-2.90464	0.00367674	0.0661322	nrxn2b	Decrease
ENSDARG00000063157	710.596	-0.899535	0.23761	-3.78577	0.000153234	0.00906587	mapk8ip2	Decrease
ENSDARG00000063180	373.532	-1.11373	0.308118	-3.61463	0.000300773	0.0141481	dock3	Decrease
ENSDARG00000063264	598.205	-1.26058	0.265263	-4.7522	2.01e-06	0.000456104	pcdh9	Decrease
ENSDARG00000063299	1717.54	-0.790178	0.212863	-3.71215	0.000205507	0.0110785	pcloa	Decrease
ENSDARG00000063307	229.9	-0.775588	0.302729	-2.56199	0.0104075	0.121317	sgsm2	Decrease
ENSDARG00000063387	143.177	-0.78001	0.36845	-2.117	0.0342597	0.229382	sec22c	Decrease
ENSDARG00000063433	749.497	-0.793155	0.263	-3.0158	0.002563	0.0530989	atp2b2	Decrease
ENSDARG00000063538	1890.22	-0.648076	0.151907	-4.26626	1.99e-05	0.00244431	kalrnb	Decrease
ENSDARG00000063544	168.291	-0.916236	0.37456	-2.44617	0.0144384	0.146282	pip4k2ab	Decrease
ENSDARG00000063568	54.4965	-1.34936	0.687421	-1.96293	0.0496543	0.279449	syt7a	Decrease
ENSDARG00000063594	133.274	-0.899016	0.427892	-2.10104	0.0356377	0.234355	hipk1a	Decrease
ENSDARG00000063614	218.278	-0.653827	0.309374	-2.11339	0.0345675	0.230098	skor2	Decrease
ENSDARG00000063635	167.573	-0.85754	0.344663	-2.48805	0.0128444	0.135991	nrxn1b	Decrease
ENSDARG00000063713	334.767	-0.976863	0.334568	-2.91978	0.00350281	0.0641692	syngap1a	Decrease
ENSDARG00000067507	213.614	-0.965037	0.347798	-2.7747	0.00552522	0.0845134	kctd8	Decrease
ENSDARG00000067626	774.292	-0.655609	0.23187	-2.82748	0.00469156	0.0769309	ywhag1	Decrease
ENSDARG00000067824	264.191	-0.838227	0.311532	-2.69067	0.00713095	0.0973853	cntnap3	Decrease
ENSDARG00000067964	2536.12	-0.657602	0.169474	-3.88025	0.000104347	0.00707428	slc6a5	Decrease
ENSDARG00000067999	258.629	-0.71716	0.295194	-2.42946	0.0151215	0.149892	GJD2	Decrease
ENSDARG00000068194	445.5	-0.902558	0.243786	-3.70226	0.00021369	0.0113892	klf9	Decrease
ENSDARG00000068323	750.883	-0.866791	0.279638	-3.09969	0.00193721	0.0455016	astn1	Decrease
ENSDARG00000068480	840.865	-0.713285	0.225843	-3.15833	0.00158678	0.0402349	map7d2a	Decrease
ENSDARG00000068624	336.713	-0.94493	0.302979	-3.1188	0.00181589	0.0437156	sptbn4a	Decrease
ENSDARG00000068716	433.905	-0.774773	0.268221	-2.88856	0.00387005	0.0681423	cuedc1a	Decrease
ENSDARG00000068745	1543.2	-0.813812	0.199332	-4.0827	4.45e-05	0.00409087	map4l	Decrease
ENSDARG00000068989	424.661	-0.964094	0.240798	-4.00374	6.23e-05	0.00512233	gabra1	Decrease
ENSDARG00000069017	75.0807	-2.25248	0.689352	-3.26754	0.00108487	0.0318918	elnb	Decrease
ENSDARG00000069101	407.991	-0.852331	0.243947	-3.49392	0.000475983	0.019013	napbb	Decrease
ENSDARG00000069113	1143.09	-0.654832	0.195577	-3.34821	0.000813361	0.0268938	dbn1	Decrease
ENSDARG00000069254	192.787	-1.27326	0.32522	-3.91508	9.04e-05	0.00642965	chrm4a	Decrease
ENSDARG00000069368	158.749	-0.750909	0.380294	-1.97455	0.0483193	0.275024	nrn1la	Decrease
ENSDARG00000069402	787.16	-0.806378	0.221053	-3.6479	0.000264393	0.0128868	lrrc4.1	Decrease
ENSDARG00000069438	368.518	-1.05407	0.25932	-4.06474	4.81e-05	0.00434953	neurl1aa	Decrease
ENSDARG00000069469	640.518	-0.680252	0.257308	-2.64372	0.00819997	0.105957	khdrbs2	Decrease
ENSDARG00000069560	93.1889	-0.983151	0.482839	-2.03619	0.0417316	0.253011	kcnh3	Decrease
ENSDARG00000069600	1239.05	-0.96227	0.182245	-5.28009	1.29e-07	4.69e-05	zgc:109889	Decrease
ENSDARG00000069765	254.513	-1.12833	0.39694	-2.84256	0.00447527	0.0746435	syngap1b	Decrease
ENSDARG00000069767	50.8974	-1.65241	0.656684	-2.5163	0.0118596	0.131096	nectin1a	Decrease
ENSDARG00000069981	3054.95	-0.790697	0.201499	-3.92407	8.71e-05	0.00630028	cspg5a	Decrease
ENSDARG00000070037	126.75	-1.01387	0.403895	-2.51022	0.0120655	0.131914	rgs8	Decrease
ENSDARG00000070045	1022.86	-0.736007	0.208044	-3.53775	0.000403554	0.0169475	celf4	Decrease
ENSDARG00000070080	3452.04	-0.691995	0.191444	-3.61461	0.0003008	0.0141481	nbeaa	Decrease
ENSDARG00000070162	1794.16	-0.608309	0.186251	-3.26607	0.0010905	0.0319305	stox2a	Decrease
ENSDARG00000070173	1569.01	-0.75987	0.179565	-4.23173	2.32e-05	0.00269314	gria2a	Decrease
ENSDARG00000070455	529.445	-0.619887	0.216976	-2.85693	0.00427759	0.0721782	tmem245	Decrease
ENSDARG00000070478	146.982	-0.725155	0.367547	-1.97296	0.0485004	0.275457	amn1	Decrease
ENSDARG00000070497	278.682	-0.609032	0.284494	-2.14075	0.0322939	0.222428	bicc1b	Decrease
ENSDARG00000070543	160.733	-1.61573	0.439247	-3.67841	0.00023469	0.0121304	grin2ab	Decrease
ENSDARG00000070567	1661.98	-0.910964	0.203657	-4.47303	7.71e-06	0.00128451	cadpsb	Decrease
ENSDARG00000070597	164.07	-1.62734	0.395619	-4.11341	3.9e-05	0.00382003	prelp	Decrease
ENSDARG00000070601	618.138	-0.714635	0.241541	-2.95866	0.00308985	0.0599303	RASSF5	Decrease
ENSDARG00000070620	160.896	-0.764307	0.360958	-2.11744	0.0342222	0.229382	grin2db	Decrease
ENSDARG00000070626	324.026	-0.651408	0.30571	-2.1308	0.0331054	0.225424	cacng8b	Decrease
ENSDARG00000070730	303.266	-0.681972	0.292939	-2.32803	0.0199103	0.173182	gabra5	Decrease
ENSDARG00000070929	771.277	-0.680102	0.229333	-2.96556	0.00302129	0.0590266	sox14	Decrease
ENSDARG00000071011	669.95	-1.02893	0.273865	-3.75707	0.000171911	0.0097714	cdk5r2a	Decrease
ENSDARG00000071055	48.8523	-1.38364	0.644378	-2.14724	0.031774	0.221078	ZNF512B	Decrease
ENSDARG00000071086	105.206	-1.11039	0.469327	-2.36592	0.0179854	0.16394	gpr155b	Decrease
ENSDARG00000071230	179.7	-1.02732	0.489724	-2.09776	0.0359266	0.235051	lrfn5a	Decrease
ENSDARG00000071325	289.145	-0.713616	0.287469	-2.48241	0.0130498	0.136704	cbarpb	Decrease
ENSDARG00000071331	4548.73	-0.627525	0.206572	-3.0378	0.00238311	0.0508344	ryr3	Decrease
ENSDARG00000071374	466.817	-0.605307	0.251585	-2.40597	0.0161295	0.154669	lrrtm2	Decrease
ENSDARG00000071375	292.824	-1.02164	0.330017	-3.09573	0.00196332	0.0458906	celf5a	Decrease
ENSDARG00000071394	59.7904	-1.90001	0.706908	-2.68777	0.00719301	0.0977812	foxq2	Decrease
ENSDARG00000071460	227.013	-0.767802	0.30118	-2.54931	0.0107936	0.123748	si:ch211-234p6.5	Decrease
ENSDARG00000071462	89.0869	-1.28991	0.501126	-2.57402	0.0100524	0.119247	lama3	Decrease
ENSDARG00000071493	132.789	-1.08469	0.383688	-2.82702	0.00469829	0.0769309	olfm3a	Decrease
ENSDARG00000071709	623.974	-0.777572	0.228179	-3.40773	0.000655051	0.0237459	ppp1r9bb	Decrease
ENSDARG00000073704	504.765	-0.751051	0.254731	-2.94841	0.00319409	0.0611717	si:dkeyp-72g9.4	Decrease
ENSDARG00000073707	322.167	-0.855283	0.289573	-2.9536	0.00314094	0.0604229	cnksr2b	Decrease
ENSDARG00000073752	89.5729	-1.48031	0.481064	-3.07716	0.00208982	0.0473604	CACNA2D1	Decrease
ENSDARG00000073792	273.974	-0.633356	0.303849	-2.08444	0.0371198	0.238759	man1b1a	Decrease
ENSDARG00000073822	198.234	-0.795278	0.319834	-2.48654	0.0128994	0.136266	IQSEC1	Decrease
ENSDARG00000073824	159.672	-0.791724	0.395231	-2.00319	0.0451566	0.265245	RASGRF1	Decrease
ENSDARG00000073883	1835.44	-0.995522	0.197363	-5.04412	4.56e-07	0.000140525	clstn3	Decrease
ENSDARG00000073920	124.623	-1.17812	0.454054	-2.59467	0.00946825	0.115298	cntnap5a	Decrease
ENSDARG00000074073	328.534	-0.602692	0.265	-2.27431	0.0229475	0.186384	map6b	Decrease
ENSDARG00000074087	115.047	-1.11425	0.471989	-2.36074	0.0182384	0.16476	nim1k	Decrease
ENSDARG00000074225	760.011	-0.678348	0.214759	-3.15865	0.00158501	0.0402349	si:ch211-269e2.1	Decrease
ENSDARG00000074310	122.921	-1.04644	0.430444	-2.43106	0.0150548	0.149389	rbfox3b	Decrease
ENSDARG00000074328	980.415	-0.775544	0.224049	-3.46149	0.000537188	0.0204588	apba1b	Decrease
ENSDARG00000074329	112.708	-1.30054	0.471625	-2.75757	0.00582335	0.0868839	arvcfa	Decrease
ENSDARG00000074345	198.296	-1.30005	0.46162	-2.81627	0.00485853	0.0785296	si:ch211-214b16.4	Decrease
ENSDARG00000074363	315.587	-0.607642	0.3007	-2.02076	0.0433048	0.259223	TTC9	Decrease
ENSDARG00000074469	114.777	-1.17334	0.425035	-2.76057	0.00577012	0.0864999	amigo3	Decrease
ENSDARG00000074480	101.258	-1.07326	0.494288	-2.17132	0.029907	0.213871	cnksr2a	Decrease
ENSDARG00000074505	395.844	-0.679768	0.240651	-2.82471	0.00473241	0.0772701	mturn	Decrease
ENSDARG00000074508	305.604	-0.66421	0.294462	-2.25567	0.0240911	0.190635	si:dkey-28e7.3	Decrease
ENSDARG00000074521	237.626	-1.05225	0.296294	-3.55136	0.000383241	0.0163129	map6a	Decrease
ENSDARG00000074563	236.092	-1.01803	0.305418	-3.33324	0.000858419	0.0278453	gpr37a	Decrease
ENSDARG00000074564	255.796	-0.966419	0.299133	-3.23073	0.00123475	0.0345692	tlcd3bb	Decrease
ENSDARG00000074644	271.732	-0.624301	0.303597	-2.05635	0.0397491	0.246511	spock1	Decrease
ENSDARG00000074680	939.061	-0.694805	0.204116	-3.40397	0.00066415	0.0238916	rims1a	Decrease
ENSDARG00000074723	397.804	-1.0291	0.256338	-4.0146	5.95e-05	0.00495425	myo10l1	Decrease
ENSDARG00000074739	104.763	-0.914814	0.446787	-2.04754	0.0406052	0.248931	slitrk3b	Decrease
ENSDARG00000074746	102.052	-1.26468	0.450473	-2.80746	0.00499345	0.0798188	kcnd1	Decrease
ENSDARG00000074777	702.534	-0.930068	0.235023	-3.95735	7.58e-05	0.00577271	ank1b	Decrease
ENSDARG00000074781	167.999	-1.2394	0.451424	-2.74553	0.00604139	0.0884636	ptprt	Decrease
ENSDARG00000074794	228.24	-0.716356	0.346078	-2.06993	0.0384591	0.24261	necab3	Decrease
ENSDARG00000074839	80.1183	-1.36814	0.503544	-2.71703	0.0065871	0.0931802	impg1b	Decrease
ENSDARG00000074865	779.598	-0.740764	0.220171	-3.36449	0.000766846	0.0259954	frmpd3	Decrease
ENSDARG00000074866	1055.74	-0.810481	0.200493	-4.04244	5.29e-05	0.00461516	ptpn5	Decrease
ENSDARG00000074897	76.2271	-1.03244	0.510979	-2.02051	0.0433304	0.259293	hes2.1	Decrease
ENSDARG00000074902	298.783	-0.79496	0.286946	-2.77042	0.0055984	0.0850793	nol4la	Decrease
ENSDARG00000074921	893.328	-0.752356	0.25684	-2.92928	0.00339743	0.0636784	fam117ba	Decrease
ENSDARG00000075054	126.459	-1.45932	0.490851	-2.97304	0.00294868	0.0580747	rasgrf2a	Decrease
ENSDARG00000075126	325.477	-0.769555	0.310978	-2.47463	0.0133374	0.138253	TMEM8B	Decrease
ENSDARG00000075133	1088.39	-0.732814	0.184801	-3.96542	7.33e-05	0.00569596	adgrb1a	Decrease
ENSDARG00000075149	310.677	-0.590584	0.263177	-2.24406	0.0248286	0.193909	nagpa	Decrease
ENSDARG00000075189	379.031	-0.885465	0.304215	-2.91065	0.00360674	0.0651846	cntnap5b	Decrease
ENSDARG00000075194	302.896	-0.589725	0.273015	-2.16005	0.0307691	0.217627	si:dkey-56e3.3	Decrease
ENSDARG00000075222	1436.96	-0.644044	0.217626	-2.95941	0.00308224	0.0598445	amer2	Decrease
ENSDARG00000075281	650.665	-0.631643	0.202726	-3.11575	0.00183476	0.0439736	tbc1d30	Decrease
ENSDARG00000075295	185.24	-1.56117	0.363939	-4.28963	1.79e-05	0.00225383	tulp1a	Decrease
ENSDARG00000075327	667.562	-0.631373	0.199546	-3.16405	0.0015559	0.0398268	dock10	Decrease
ENSDARG00000075352	88.4528	-1.48603	0.484981	-3.06409	0.00218331	0.0478751	brinp3b	Decrease
ENSDARG00000075362	274.491	-0.888901	0.293084	-3.03292	0.00242197	0.0513624	whrna	Decrease
ENSDARG00000075383	272.051	-0.73921	0.312323	-2.36682	0.0179418	0.163704	gramd1ba	Decrease
ENSDARG00000075393	1782.7	-0.594517	0.194404	-3.05815	0.00222708	0.0483837	spock2	Decrease
ENSDARG00000075450	446.075	-0.622831	0.246368	-2.52805	0.0114699	0.12822	mkxa	Decrease
ENSDARG00000075455	135.359	-0.977563	0.393356	-2.48519	0.0129483	0.1364	soga3b	Decrease
ENSDARG00000075491	510.375	-0.721566	0.240932	-2.99489	0.00274543	0.0553618	si:ch211-26b3.4	Decrease
ENSDARG00000075597	560.087	-0.611692	0.235462	-2.59783	0.00938137	0.11491	flrt1b	Decrease
ENSDARG00000075670	835.645	-0.847655	0.205498	-4.12488	3.71e-05	0.00371202	rereb	Decrease
ENSDARG00000075806	323.102	-0.768289	0.283106	-2.71378	0.00665197	0.0938157	kirrel3a	Decrease
ENSDARG00000075815	96.3394	-1.17462	0.454721	-2.58317	0.00978974	0.117539	slc12a5a	Decrease
ENSDARG00000075830	355.205	-0.924188	0.305573	-3.02444	0.00249095	0.052389	syt3	Decrease
ENSDARG00000075837	61.2457	-1.59478	0.646345	-2.46738	0.0136107	0.140083	si:dkey-1d7.3	Decrease
ENSDARG00000075858	89.3358	-0.945547	0.480436	-1.9681	0.0490565	0.277245	fam155a	Decrease
ENSDARG00000075919	114.002	-0.943106	0.417003	-2.26163	0.0237203	0.18942	ccser1	Decrease
ENSDARG00000075924	449.515	-0.759979	0.299265	-2.53948	0.0111017	0.125899	RAPGEF4	Decrease
ENSDARG00000075928	239.282	-0.795696	0.336528	-2.36443	0.0180578	0.164046	hivep3a	Decrease
ENSDARG00000076001	240.091	-0.796744	0.33522	-2.37678	0.0174647	0.160754	pip5k1ca	Decrease
ENSDARG00000076052	813.504	-0.998418	0.240922	-4.14416	3.41e-05	0.00346846	sez6l2	Decrease
ENSDARG00000076075	507.652	-0.592946	0.216723	-2.73596	0.00621981	0.0900842	myh7ba	Decrease
ENSDARG00000076213	290.075	-0.827956	0.388066	-2.13354	0.0328803	0.224378	DOCK4	Decrease
ENSDARG00000076351	473.139	-0.782584	0.286145	-2.73492	0.00623949	0.0902998	brinp3a.1	Decrease
ENSDARG00000076371	151.71	-0.972052	0.389198	-2.49758	0.0125045	0.134588	NA	Decrease
ENSDARG00000076401	433.089	-0.734668	0.260628	-2.81884	0.00481978	0.0780169	cacng3b	Decrease
ENSDARG00000076420	57.343	-1.15264	0.583461	-1.97553	0.0482082	0.274802	dkk2	Decrease
ENSDARG00000076501	431.25	-0.692507	0.261065	-2.65263	0.00798685	0.104278	asxl2	Decrease
ENSDARG00000076571	340.43	-0.630164	0.26275	-2.39834	0.0164697	0.156033	sp5a	Decrease
ENSDARG00000076697	599.613	-0.806869	0.291334	-2.76956	0.00561313	0.0852343	SIPA1	Decrease
ENSDARG00000076757	102.989	-0.926461	0.472424	-1.96108	0.0498697	0.279986	ephb1	Decrease
ENSDARG00000076804	539.241	-0.935795	0.311346	-3.00564	0.00265021	0.0540206	ttyh1	Decrease
ENSDARG00000076826	273.168	-1.17065	0.318601	-3.67435	0.000238456	0.0122577	dpp6a	Decrease
ENSDARG00000077023	218.859	-0.980272	0.321229	-3.05162	0.00227606	0.0491077	pcdhb	Decrease
ENSDARG00000077053	1286.51	-0.691311	0.175412	-3.94107	8.11e-05	0.00598493	ppfia3	Decrease
ENSDARG00000077124	150.681	-0.926826	0.429297	-2.15894	0.030855	0.217833	si:ch211-255p10.4	Decrease
ENSDARG00000077134	190.888	-1.02179	0.336762	-3.03417	0.00241196	0.0512174	gpr158a	Decrease
ENSDARG00000077151	333.096	-0.65334	0.269827	-2.42133	0.0154639	0.151401	cbln2b	Decrease
ENSDARG00000077162	829.103	-0.785507	0.217847	-3.60576	0.000311235	0.0143872	nwd2	Decrease
ENSDARG00000077228	765.145	-0.751267	0.233523	-3.21711	0.0012949	0.0355654	ntrk3a	Decrease
ENSDARG00000077275	46.6013	-1.40772	0.639852	-2.20007	0.0278018	0.206734	crispld1a	Decrease
ENSDARG00000077295	1298.84	-0.62976	0.195482	-3.22158	0.00127486	0.0352206	akap6	Decrease
ENSDARG00000077329	443.415	-0.839929	0.251432	-3.34059	0.000836021	0.0274938	nlgn2a	Decrease
ENSDARG00000077341	6971.82	-0.966369	0.418517	-2.30903	0.0209419	0.177959	ppp1r14c	Decrease
ENSDARG00000077349	104.433	-1.62947	0.486107	-3.35208	0.000802063	0.026708	sorcs3b	Decrease
ENSDARG00000077352	335.108	-0.630035	0.260016	-2.42306	0.0153903	0.151312	b4galnt1b	Decrease
ENSDARG00000077367	191.588	-0.940065	0.35486	-2.64911	0.00807035	0.104935	ntng2a	Decrease
ENSDARG00000077428	935.986	-0.616734	0.246334	-2.50365	0.012292	0.133292	camta1a	Decrease
ENSDARG00000077465	901.62	-0.895078	0.272782	-3.28129	0.00103332	0.0310054	sorcs2	Decrease
ENSDARG00000077489	113.979	-1.27158	0.470526	-2.70247	0.00688271	0.0953938	lrfn2b	Decrease
ENSDARG00000077504	148.015	-0.837621	0.399191	-2.0983	0.035879	0.234902	si:ch211-103n10.5	Decrease
ENSDARG00000077596	731.115	-0.614131	0.212619	-2.88841	0.00387193	0.0681423	phf24	Decrease
ENSDARG00000077608	233.897	-0.884848	0.300572	-2.94388	0.00324128	0.0615974	gpr137bb	Decrease
ENSDARG00000077609	58.4434	-1.54173	0.571891	-2.69584	0.00702117	0.0964911	elfn2a	Decrease
ENSDARG00000077654	261.054	-0.833322	0.363746	-2.29095	0.0219665	0.181842	grm8a	Decrease
ENSDARG00000077656	313.538	-0.663143	0.266514	-2.48821	0.0128388	0.135991	arfgef3	Decrease
ENSDARG00000077686	393.968	-0.710359	0.276201	-2.57189	0.0101145	0.119531	aak1b	Decrease
ENSDARG00000077710	77.2492	-1.18148	0.501845	-2.35428	0.0185588	0.166666	nlgn1	Decrease
ENSDARG00000077715	212.238	-1.26965	0.335904	-3.77981	0.000156948	0.00922756	GRIK3	Decrease
ENSDARG00000077746	42.7986	-1.55273	0.717496	-2.1641	0.030457	0.216478	AL935199.1	Decrease
ENSDARG00000077761	156.972	-0.910818	0.381794	-2.38563	0.0170501	0.159133	nlgn4xb	Decrease
ENSDARG00000077847	762.348	-0.778796	0.233844	-3.3304	0.000867203	0.0280818	olfm2a	Decrease
ENSDARG00000077905	96.9075	-1.18806	0.503547	-2.35939	0.0183052	0.165018	csmd3a	Decrease
ENSDARG00000077920	99.0859	-1.40311	0.538448	-2.60584	0.00916496	0.113169	csmd3a	Decrease
ENSDARG00000077946	2252.32	-0.620724	0.177326	-3.50047	0.000464433	0.0187407	smarcc2	Decrease
ENSDARG00000077986	280.534	-0.793508	0.300365	-2.64181	0.00824634	0.106411	TMEM151A	Decrease
ENSDARG00000077996	67.1957	-1.71555	0.570001	-3.00972	0.00261488	0.0536788	cdh24b	Decrease
ENSDARG00000078006	280.567	-0.626711	0.302242	-2.07354	0.0381224	0.242206	wscd1b	Decrease
ENSDARG00000078034	212.432	-0.791339	0.343513	-2.30366	0.0212415	0.17929	zgc:112001	Decrease
ENSDARG00000078052	864.054	-0.738679	0.2224	-3.32139	0.0008957	0.0286594	emilin3a	Decrease
ENSDARG00000078078	208.779	-0.785337	0.350517	-2.24051	0.0250578	0.19489	lrfn4b	Decrease
ENSDARG00000078088	218.601	-1.18762	0.37097	-3.20138	0.00136769	0.0368649	si:ch211-186j3.6	Decrease
ENSDARG00000078125	501.86	-1.01603	0.233902	-4.34384	1.4e-05	0.00193663	rusc1	Decrease
ENSDARG00000078151	133.195	-0.968579	0.410073	-2.36197	0.0181783	0.164585	si:ch211-264f5.8	Decrease
ENSDARG00000078169	271.15	-0.768895	0.303571	-2.53283	0.0113145	0.127182	cacna2d2b	Decrease
ENSDARG00000078185	203.193	-0.644729	0.316653	-2.03608	0.0417427	0.253011	pacs2	Decrease
ENSDARG00000078187	378.481	-1.2357	0.254641	-4.85271	1.22e-06	0.00031824	slc12a5b	Decrease
ENSDARG00000078222	534.862	-0.585538	0.226527	-2.58485	0.00974222	0.11741	aatka	Decrease
ENSDARG00000078302	394.134	-1.03917	0.272525	-3.8131	0.000137233	0.00854851	brinp1	Decrease
ENSDARG00000078317	245.261	-0.811022	0.377908	-2.14608	0.0318664	0.221306	si:dkey-175m17.7	Decrease
ENSDARG00000078327	455.114	-0.826023	0.255743	-3.22989	0.00123837	0.034592	CEP170B	Decrease
ENSDARG00000078366	233.77	-0.624307	0.299182	-2.08671	0.0369141	0.238178	robo2	Decrease
ENSDARG00000078434	107.441	-0.949027	0.438626	-2.16363	0.0304924	0.216622	znf692	Decrease
ENSDARG00000078440	262.369	-1.71036	0.423625	-4.03743	5.4e-05	0.00468525	ccdc88aa	Decrease
ENSDARG00000078624	460.784	-0.62554	0.24445	-2.55897	0.0104982	0.121847	arhgef9b	Decrease
ENSDARG00000078657	266.523	-0.775132	0.316444	-2.4495	0.0143053	0.145246	FNDC10	Decrease
ENSDARG00000078688	208.225	-0.80808	0.337066	-2.39739	0.0165122	0.156033	frs3	Decrease
ENSDARG00000078701	770.938	-0.652765	0.192791	-3.38587	0.000709535	0.0248126	prdm13	Decrease
ENSDARG00000078760	900.158	-0.684067	0.19782	-3.45803	0.000544133	0.0206398	cacna2d3	Decrease
ENSDARG00000078898	1213.85	-0.63246	0.198138	-3.19201	0.00141285	0.0378113	pcdh7a	Decrease
ENSDARG00000078901	187.686	-1.13051	0.355727	-3.17803	0.00148279	0.0389068	anks1ab	Decrease
ENSDARG00000078902	374.548	-0.925568	0.294916	-3.13842	0.00169863	0.0418523	rims1b	Decrease
ENSDARG00000078942	464.023	-0.603947	0.242372	-2.49182	0.012709	0.135472	enox2	Decrease
ENSDARG00000078979	362.226	-0.669966	0.260743	-2.56945	0.0101861	0.120076	arhgef40	Decrease
ENSDARG00000078981	261.605	-0.64603	0.317556	-2.03438	0.0419131	0.253636	faxcb	Decrease
ENSDARG00000079008	450.287	-0.824785	0.235688	-3.49947	0.000466176	0.0187407	si:dkey-7f3.9	Decrease
ENSDARG00000079056	1438.27	-0.646883	0.200846	-3.22079	0.00127836	0.0352654	si:ch211-194c3.5	Decrease
ENSDARG00000079119	412.808	-0.586166	0.269675	-2.1736	0.0297354	0.213609	si:ch211-229d2.5	Decrease
ENSDARG00000079161	1159.6	-1.17788	0.237424	-4.96109	7.01e-07	0.000199822	bsnb	Decrease
ENSDARG00000079204	359.865	-0.624414	0.250205	-2.49561	0.0125742	0.134932	adam11	Decrease
ENSDARG00000079251	248.474	-1.05519	0.341728	-3.08781	0.00201638	0.0464904	nlgn2b	Decrease
ENSDARG00000079264	95.0546	-0.992159	0.456027	-2.17566	0.0295807	0.213423	baiap3	Decrease
ENSDARG00000079295	284.712	-1.26672	0.301049	-4.20769	2.58e-05	0.00295976	cacna1bb	Decrease
ENSDARG00000079414	289.152	-1.00659	0.402766	-2.4992	0.0124472	0.134356	sez6b	Decrease
ENSDARG00000079455	460.207	-0.781766	0.248868	-3.14129	0.00168206	0.0415851	nlgn4xa	Decrease
ENSDARG00000079484	57.0261	-1.33498	0.605034	-2.20646	0.0273519	0.204689	kcnt1	Decrease
ENSDARG00000079572	271.89	-0.860275	0.299802	-2.86948	0.00411145	0.0707712	plcd3b	Decrease
ENSDARG00000079581	114.045	-0.888507	0.448744	-1.97999	0.0477051	0.27311	nyap2a	Decrease
ENSDARG00000079586	108.544	-1.86156	0.458297	-4.06189	4.87e-05	0.00438179	gabrb2a	Decrease
ENSDARG00000079670	333.978	-1.2044	0.357888	-3.36531	0.000764587	0.0259954	lrrc7	Decrease
ENSDARG00000079671	162.903	-0.860476	0.41805	-2.05831	0.0395606	0.246127	plppr4a	Decrease
ENSDARG00000079700	123.398	-0.922985	0.419772	-2.19878	0.0278939	0.207102	b3galt1a	Decrease
ENSDARG00000079738	1581.43	-0.614997	0.194139	-3.16781	0.00153591	0.0395291	znf219	Decrease
ENSDARG00000079740	144.962	-0.85209	0.37873	-2.24986	0.0244577	0.192221	efna2b	Decrease
ENSDARG00000079741	269.837	-0.712898	0.315039	-2.26289	0.0236426	0.189282	CSRNP3	Decrease
ENSDARG00000079742	605.087	-0.590041	0.226332	-2.60698	0.00913459	0.11299	mcf2l2	Decrease
ENSDARG00000079840	700.158	-0.864237	0.244608	-3.53316	0.000410629	0.017168	kcnma1a	Decrease
ENSDARG00000079847	951.142	-0.618839	0.183879	-3.36546	0.000764164	0.0259954	zgc:194578	Decrease
ENSDARG00000079850	3132.17	-0.585408	0.190165	-3.07843	0.00208098	0.0473416	dchs1b	Decrease
ENSDARG00000079891	1241.46	-0.728274	0.221224	-3.29202	0.000994692	0.0303801	dnajc6	Decrease
ENSDARG00000079977	810.561	-0.905356	0.208567	-4.34084	1.42e-05	0.00193663	nhsb	Decrease
ENSDARG00000080675	389.562	-0.592584	0.24182	-2.45051	0.0142652	0.145152	si:dkey-71b5.7	Decrease
ENSDARG00000081299	135.482	-1.13389	0.45303	-2.50291	0.0123177	0.133494	BX936308.1	Decrease
ENSDARG00000086027	278.66	-0.941322	0.279467	-3.36827	0.000756403	0.0259308	si:ch211-168d23.3	Decrease
ENSDARG00000086033	578.726	-0.834048	0.239487	-3.48265	0.000496478	0.0196234	tspan5a	Decrease
ENSDARG00000086207	286.695	-0.910507	0.409465	-2.22365	0.0261721	0.200001	grin2da	Decrease
ENSDARG00000086272	212.383	-1.19775	0.409242	-2.92675	0.00342524	0.0636784	si:dkey-4p15.5	Decrease
ENSDARG00000086756	65.249	-1.79549	0.606582	-2.96002	0.00307619	0.0597888	RGS9BP	Decrease
ENSDARG00000086790	241.065	-0.780093	0.324012	-2.4076	0.0160576	0.15455	gucy1b1	Decrease
ENSDARG00000086877	111.708	-0.816976	0.41555	-1.96601	0.049297	0.278189	mhc1zda	Decrease
ENSDARG00000086892	510.035	-0.619885	0.241793	-2.5637	0.0103563	0.120946	erfl1	Decrease
ENSDARG00000086931	95.0815	-0.931257	0.469963	-1.98156	0.0475291	0.272532	CABZ01029822.1	Decrease
ENSDARG00000086990	552.014	-0.79371	0.223083	-3.55791	0.000373823	0.0160398	carmil3	Decrease
ENSDARG00000087186	416.622	-0.606862	0.239168	-2.53739	0.0111684	0.126257	si:ch211-232b12.5	Decrease
ENSDARG00000087205	778.832	-0.601431	0.195716	-3.07298	0.00211933	0.0473604	akt3b	Decrease
ENSDARG00000087260	423.633	-0.800173	0.295379	-2.70897	0.0067492	0.0941984	mtss1lb	Decrease
ENSDARG00000087413	161.289	-0.82932	0.350621	-2.36529	0.018016	0.16394	bean1	Decrease
ENSDARG00000087517	222.088	-1.06369	0.345111	-3.08217	0.00205495	0.0470717	btbd3b	Decrease
ENSDARG00000087601	99.7896	-0.982296	0.436899	-2.24834	0.0245545	0.192648	gpr153	Decrease
ENSDARG00000087663	67.2461	-2.5636	0.643299	-3.98508	6.75e-05	0.0054007	si:ch211-248l17.3	Decrease
ENSDARG00000087688	345.603	-0.706469	0.257114	-2.74769	0.00600171	0.0880782	klhl29	Decrease
ENSDARG00000087704	370.443	-0.661059	0.283772	-2.32955	0.0198301	0.172724	gfra3	Decrease
ENSDARG00000087736	79.352	-1.18077	0.493408	-2.39308	0.0167074	0.156828	si:dkey-118k5.3	Decrease
ENSDARG00000087981	946.613	-0.780415	0.249818	-3.12394	0.00178449	0.0433741	slc6a11b	Decrease
ENSDARG00000088116	468.371	-0.757372	0.277387	-2.73038	0.0063261	0.0910723	gstm.3	Decrease
ENSDARG00000088171	240.639	-0.701824	0.292787	-2.39704	0.016528	0.15605	ciartb	Decrease
ENSDARG00000088293	174.287	-1.41581	0.355889	-3.97825	6.94e-05	0.00553458	doc2b	Decrease
ENSDARG00000088307	292.394	-0.703416	0.307172	-2.28998	0.0220228	0.181842	mrtfba	Decrease
ENSDARG00000088593	512.898	-0.72959	0.263679	-2.76696	0.00565817	0.0854849	chst1	Decrease
ENSDARG00000088900	373.741	-0.941681	0.262603	-3.58594	0.00033586	0.0149382	si:dkey-21o19.2	Decrease
ENSDARG00000089101	44.4464	-1.68738	0.657881	-2.56487	0.0103214	0.120913	plrdgb	Decrease
ENSDARG00000089109	304.883	-0.716156	0.270538	-2.64716	0.00811721	0.105322	bcl2b	Decrease
ENSDARG00000089172	49.8832	-1.2926	0.645986	-2.00098	0.0453945	0.265564	si:ch1073-391i24.1	Decrease
ENSDARG00000089255	378.093	-0.779152	0.279439	-2.78827	0.00529906	0.0824892	kcnj11l	Decrease
ENSDARG00000089262	130.467	-1.10637	0.496699	-2.22744	0.025918	0.19884	pbx3a	Decrease
ENSDARG00000089271	1642.76	-0.845489	0.198946	-4.24985	2.14e-05	0.00255833	nexmifa	Decrease
ENSDARG00000089292	331.184	-1.05699	0.269502	-3.92199	8.78e-05	0.00633041	adgrl1a	Decrease
ENSDARG00000089314	2535.92	-0.872037	0.180971	-4.81865	1.45e-06	0.000357359	mapta	Decrease
ENSDARG00000089326	180.86	-1.4246	0.403305	-3.53232	0.000411933	0.0171843	arhgap20	Decrease
ENSDARG00000089458	94.7817	-0.980279	0.494764	-1.98131	0.0475568	0.272532	rp1l1a	Decrease
ENSDARG00000089562	149.74	-1.12087	0.365008	-3.07082	0.00213472	0.0474735	BX957322.1	Decrease
ENSDARG00000089795	522.111	-0.794062	0.258778	-3.0685	0.00215136	0.0476217	sertad4	Decrease
ENSDARG00000089883	96.6796	-1.22154	0.45305	-2.69626	0.00701239	0.0964911	si:dkey-210j14.3	Decrease
ENSDARG00000090064	177.283	-0.674169	0.342468	-1.96856	0.0490036	0.277122	CABZ01084273.1	Decrease
ENSDARG00000090108	418.002	-0.767733	0.237847	-3.22784	0.00124728	0.0347136	si:ch1073-174d20.1	Decrease
ENSDARG00000090195	267.11	-0.648752	0.307265	-2.11137	0.0347402	0.230629	mtx3	Decrease
ENSDARG00000090213	442.328	-0.756009	0.297051	-2.54504	0.0109264	0.12489	rheb	Decrease
ENSDARG00000090326	127.878	-0.984512	0.397666	-2.47573	0.0132965	0.13821	MAPK8IP1	Decrease
ENSDARG00000090564	758.69	-0.65713	0.247783	-2.65204	0.00800067	0.104386	PDZD4	Decrease
ENSDARG00000090646	256.8	-0.900518	0.391522	-2.30004	0.0214458	0.180314	tnk2a	Decrease
ENSDARG00000090690	1175.78	-0.638149	0.225962	-2.82414	0.00474072	0.0772893	nell2a	Decrease
ENSDARG00000090721	246.953	-0.726272	0.328383	-2.21166	0.0269899	0.20337	prdm2a	Decrease
ENSDARG00000090797	458.376	-0.644748	0.260816	-2.47204	0.0134343	0.138784	fam222a	Decrease
ENSDARG00000090815	65.1833	-1.55028	0.638775	-2.42696	0.015226	0.15069	kcnj10a	Decrease
ENSDARG00000090973	316.209	-0.807749	0.340052	-2.37537	0.0175312	0.161051	si:dkey-264d12.1	Decrease
ENSDARG00000091042	570.209	-0.59356	0.208874	-2.84172	0.00448709	0.0747742	sacs	Decrease
ENSDARG00000091090	1104.05	-0.661677	0.201641	-3.28146	0.0010327	0.0310054	xirp2b	Decrease
ENSDARG00000091130	457.364	-0.924416	0.353156	-2.61758	0.00885553	0.110617	kcnq2b	Decrease
ENSDARG00000091293	1520.03	-0.692509	0.212074	-3.26541	0.00109304	0.0319325	dmxl2	Decrease
ENSDARG00000091306	1121.35	-0.626038	0.213874	-2.92714	0.00342094	0.0636784	kcnn1a	Decrease
ENSDARG00000091359	867.627	-0.817488	0.23947	-3.41374	0.000640771	0.0233633	CAMSAP3	Decrease
ENSDARG00000091408	230.492	-1.20049	0.363372	-3.30376	0.000953978	0.0297647	mtcl1	Decrease
ENSDARG00000091792	406.318	-0.978902	0.284107	-3.44554	0.000569913	0.0214019	akap12a	Decrease
ENSDARG00000091799	153.483	-0.882737	0.39449	-2.23766	0.025243	0.195602	si:ch211-266k22.6	Decrease
ENSDARG00000092039	416.468	-0.874973	0.320493	-2.73009	0.00633174	0.0910723	si:dkey-70p6.1	Decrease
ENSDARG00000092067	1571.89	-0.65236	0.19853	-3.28595	0.0010164	0.0307438	atn1	Decrease
ENSDARG00000092142	61.6725	-1.85796	0.670413	-2.77136	0.00558227	0.0849716	BX663503.1	Decrease
ENSDARG00000092260	235.456	-0.714679	0.324339	-2.20349	0.02756	0.205759	si:ch73-290k24.6	Decrease
ENSDARG00000092269	304.507	-1.45466	0.380086	-3.82718	0.00012962	0.00826608	si:dkeyp-41f9.4	Decrease
ENSDARG00000092281	121.922	-1.09605	0.473325	-2.31564	0.0205777	0.176458	flnb	Decrease
ENSDARG00000092394	785.831	-0.6153	0.196888	-3.12513	0.00177728	0.0433695	dcun1d4	Decrease
ENSDARG00000092638	1018.76	-0.672878	0.182494	-3.68712	0.000226805	0.0118203	ptprua	Decrease
ENSDARG00000092722	208.314	-1.00349	0.335533	-2.99075	0.00278293	0.0558188	unc5da	Decrease
ENSDARG00000092766	89.6542	-1.27148	0.461772	-2.75349	0.00589634	0.0876517	si:dkeyp-68b7.7	Decrease
ENSDARG00000092987	71.6182	-1.3385	0.529875	-2.52606	0.011535	0.128566	zmat4a	Decrease
ENSDARG00000093091	123.173	-1.2382	0.446458	-2.77338	0.00554778	0.0846527	iqsec3b	Decrease
ENSDARG00000093357	400.786	-1.0082	0.291167	-3.46263	0.000534918	0.0204137	nyap2b	Decrease
ENSDARG00000093359	66.0077	-1.20935	0.582719	-2.07536	0.0379528	0.241885	inpp5jb	Decrease
ENSDARG00000093453	638.455	-0.839534	0.25146	-3.33864	0.00084191	0.0275622	ahdc1	Decrease
ENSDARG00000093768	1222.14	-0.853302	0.223828	-3.81231	0.000137674	0.00854851	prr18	Decrease
ENSDARG00000094112	85.2012	-1.61531	0.49715	-3.24913	0.00115758	0.0331992	slc22a21	Decrease
ENSDARG00000094526	314.063	-0.789458	0.274154	-2.87961	0.00398162	0.0691692	ksr2	Decrease
ENSDARG00000094929	125.543	-0.857251	0.428084	-2.00253	0.0452275	0.265495	apoa4b.2	Decrease
ENSDARG00000095152	215.654	-0.859112	0.335873	-2.55785	0.0105322	0.121994	si:ch211-255i3.4	Decrease
ENSDARG00000095170	477.704	-0.647617	0.278595	-2.32458	0.0200943	0.173738	lrrfip1b	Decrease
ENSDARG00000095288	1765.62	-0.715845	0.218615	-3.27446	0.00105864	0.0314188	rusc2	Decrease
ENSDARG00000095347	45.8596	-1.41392	0.703366	-2.01022	0.0444076	0.262236	si:dkeyp-72h1.1	Decrease
ENSDARG00000095754	266.713	-0.775868	0.3446	-2.25151	0.0243535	0.191781	si:dkey-234h16.7	Decrease
ENSDARG00000095802	60.9291	-2.42854	0.742386	-3.27126	0.00107068	0.0315733	pcare2	Decrease
ENSDARG00000096073	90.379	-0.924693	0.45984	-2.0109	0.0443358	0.262224	col19a1	Decrease
ENSDARG00000096242	228.831	-1.1325	0.32948	-3.43723	0.000587689	0.0219381	si:ch211-76l23.4	Decrease
ENSDARG00000096319	525.405	-0.593653	0.222992	-2.66222	0.00776282	0.102419	si:ch211-239j9.1	Decrease
ENSDARG00000096599	263.221	-3.35044	1.43439	-2.33579	0.019502	0.171228	AL928650.3	Decrease
ENSDARG00000096828	54.6797	-1.39116	0.615628	-2.25974	0.0238371	0.18974	si:ch73-144d13.7	Decrease
ENSDARG00000096920	190.777	-1.27839	0.349962	-3.65294	0.000259253	0.012716	si:zfos-375h5.1	Decrease
ENSDARG00000096991	418.966	-0.705833	0.302598	-2.33258	0.0196704	0.171811	CR847968.1	Decrease
ENSDARG00000097008	191.933	-8.48725	3.34397	-2.53808	0.0111463	0.126216	opn1mw1	Decrease
ENSDARG00000097196	487.634	-0.687536	0.239342	-2.87261	0.00407097	0.0703928	CR847531.1	Decrease
ENSDARG00000097279	316.003	-1.15151	0.276995	-4.15714	3.22e-05	0.00337885	CU856222.1	Decrease
ENSDARG00000097322	242.641	-0.736313	0.310857	-2.36865	0.0178531	0.163069	si:dkey-81l17.6	Decrease
ENSDARG00000097358	43.8881	-1.79334	0.690525	-2.59707	0.00940217	0.11494	BX901883.4	Decrease
ENSDARG00000097406	186.316	-0.684411	0.328619	-2.08269	0.0372797	0.239134	si:dkey-81e3.2	Decrease
ENSDARG00000097483	261.604	-0.632261	0.31136	-2.03064	0.0422915	0.255142	si:ch211-213d14.2	Decrease
ENSDARG00000097543	376.478	-0.592051	0.26001	-2.27703	0.0227846	0.185974	cbx6b	Decrease
ENSDARG00000097576	104.219	-1.1219	0.429835	-2.61008	0.0090522	0.112192	zgc:92912	Decrease
ENSDARG00000097648	718.986	-0.797031	0.218817	-3.64245	0.000270058	0.0130614	si:dkey-35i13.1	Decrease
ENSDARG00000097804	322.379	-0.660333	0.306924	-2.15146	0.0314401	0.21998	lypc	Decrease
ENSDARG00000097827	2832.86	-0.624087	0.191283	-3.26263	0.00110383	0.0320701	lrp1aa	Decrease
ENSDARG00000097842	220.681	-0.729746	0.352697	-2.06905	0.0385416	0.24261	znf1134	Decrease
ENSDARG00000098057	929.891	-1.12025	0.246645	-4.54195	5.57e-06	0.00102805	dscaml1	Decrease
ENSDARG00000098070	64.4317	-1.37131	0.546744	-2.50814	0.0121367	0.132294	CABZ01085140.1	Decrease
ENSDARG00000098161	303.538	-0.804021	0.29466	-2.72864	0.00635954	0.0911955	cntn4	Decrease
ENSDARG00000098290	309.832	-0.751227	0.282487	-2.65933	0.00782966	0.102753	unc80	Decrease
ENSDARG00000098390	112.197	-0.952746	0.435897	-2.18571	0.0288367	0.210824	si:ch211-76m11.8	Decrease
ENSDARG00000098392	482.455	-1.81745	0.755141	-2.40677	0.0160944	0.154569	ly6pge	Decrease
ENSDARG00000098435	702.366	-0.905334	0.246947	-3.66611	0.000246271	0.0124342	BX005003.1	Decrease
ENSDARG00000098511	167.329	-0.796522	0.359065	-2.21832	0.0265328	0.201692	ntrk2b	Decrease
ENSDARG00000098526	402.483	-0.58891	0.272798	-2.15878	0.0308676	0.217833	gpr75	Decrease
ENSDARG00000098528	95.9512	-1.21206	0.47786	-2.53644	0.0111987	0.12639	rtn4rl1b	Decrease
ENSDARG00000098537	420.249	-0.715211	0.236237	-3.02752	0.0024657	0.0521232	spata22	Decrease
ENSDARG00000098566	46.4637	-1.32719	0.645403	-2.05637	0.0397472	0.246511	si:ch73-233f7.4	Decrease
ENSDARG00000098625	86.3262	-0.926672	0.471266	-1.96634	0.0492588	0.278189	efna5b	Decrease
ENSDARG00000098631	856.795	-0.881797	0.272402	-3.23712	0.00120744	0.0341606	CABZ01044277.1	Decrease
ENSDARG00000098652	635.826	-0.779753	0.287563	-2.71159	0.00669609	0.0940907	pcdh11	Decrease
ENSDARG00000098809	1362.44	-0.975651	0.191366	-5.09835	3.43e-07	0.000111143	snap91a	Decrease
ENSDARG00000098817	840.008	-0.843713	0.205352	-4.10862	3.98e-05	0.00386011	KCTD5	Decrease
ENSDARG00000098856	610.386	-0.777681	0.290712	-2.67509	0.00747082	0.0998977	NA	Decrease
ENSDARG00000098867	247.772	-0.755311	0.325085	-2.32342	0.0201564	0.174115	PRDM15	Decrease
ENSDARG00000098880	895.672	-0.934801	0.258438	-3.61712	0.000297895	0.0140819	pclob	Decrease
ENSDARG00000098925	698.964	-0.845743	0.265109	-3.19017	0.00142191	0.037892	prdm1b	Decrease
ENSDARG00000098963	117.239	-0.844636	0.414326	-2.03858	0.0414922	0.252224	pcdh1g13	Decrease
ENSDARG00000099003	221.987	-0.843083	0.347684	-2.42485	0.0153147	0.15117	cyp2aa1	Decrease
ENSDARG00000099031	152.854	-0.818528	0.408967	-2.00145	0.0453436	0.265564	scn4ba	Decrease
ENSDARG00000099034	60.3165	-1.14945	0.556569	-2.06524	0.0389006	0.243877	unc5a	Decrease
ENSDARG00000099035	369.789	-0.985579	0.30481	-3.23342	0.00122316	0.0344347	pcdh1g33	Decrease
ENSDARG00000099069	416.274	-0.721526	0.296652	-2.43223	0.015006	0.149316	bsk146	Decrease
ENSDARG00000099096	183.712	-1.28245	0.354028	-3.62245	0.00029183	0.0138649	gabrb4	Decrease
ENSDARG00000099182	144.682	-0.9116	0.418689	-2.17727	0.0294602	0.213097	ankrd55	Decrease
ENSDARG00000099187	79.3073	-1.32609	0.498477	-2.66028	0.00780749	0.10272	purg	Decrease
ENSDARG00000099221	918.622	-0.630045	0.191176	-3.29563	0.000981997	0.0302378	ppp2r2bb	Decrease
ENSDARG00000099321	148.57	-1.55592	0.386446	-4.02623	5.67e-05	0.00484708	btbd17a	Decrease
ENSDARG00000099406	43.5297	-2.8784	0.800634	-3.59515	0.000324209	0.0147692	lrit1b	Decrease
ENSDARG00000099412	584.236	-0.658428	0.249512	-2.63886	0.00831846	0.106828	bcan	Decrease
ENSDARG00000099487	76.2642	-1.16045	0.524806	-2.21119	0.0270226	0.203524	si:ch73-233f7.7	Decrease
ENSDARG00000099616	455.002	-0.703963	0.250169	-2.81395	0.00489373	0.0788276	FP236734.1	Decrease
ENSDARG00000099648	297.306	-0.767789	0.289093	-2.65585	0.00791087	0.103501	LO018363.1	Decrease
ENSDARG00000099695	109.25	-1.13802	0.483578	-2.35333	0.0186063	0.166695	si:dkey-61n16.5	Decrease
ENSDARG00000099752	75.6848	-1.49322	0.543359	-2.74813	0.00599354	0.0880782	si:dkey-19b23.7	Decrease
ENSDARG00000099793	966.725	-0.95489	0.275281	-3.46879	0.000522816	0.0201813	cspg5b	Decrease
ENSDARG00000099850	610.194	-0.591311	0.248081	-2.38354	0.0171472	0.159548	iqsec3a	Decrease
ENSDARG00000099874	431.02	-1.01568	0.311152	-3.26425	0.00109755	0.0320144	agap2	Decrease
ENSDARG00000099931	307.347	-0.684141	0.334351	-2.04618	0.0407388	0.249093	pcdh1g26	Decrease
ENSDARG00000100007	314.535	-0.757271	0.344708	-2.19685	0.0280311	0.207338	arhgap39	Decrease
ENSDARG00000100012	116.066	-0.860052	0.435584	-1.97448	0.0483273	0.275024	CR855860.1	Decrease
ENSDARG00000100055	924.053	-0.776144	0.250755	-3.09522	0.00196664	0.0459061	tox2	Decrease
ENSDARG00000100093	1123.43	-0.752776	0.210002	-3.58461	0.000337583	0.0149794	ppp2r2ca	Decrease
ENSDARG00000100128	976.364	-0.587501	0.211699	-2.77517	0.00551721	0.0845134	CU861477.1	Decrease
ENSDARG00000100145	722.788	-1.04643	0.231124	-4.52758	5.97e-06	0.00107931	CABZ01092282.1	Decrease
ENSDARG00000100166	814.024	-0.96401	0.244241	-3.94696	7.92e-05	0.00592905	si:dkeyp-9d4.3	Decrease
ENSDARG00000100255	45.5985	-1.52775	0.745449	-2.04943	0.0404198	0.248597	si:ch73-29l19.1	Decrease
ENSDARG00000100267	221.894	-0.931677	0.324115	-2.87453	0.00404636	0.0700831	GRM7	Decrease
ENSDARG00000100313	345.971	-0.844488	0.265697	-3.17839	0.00148094	0.0389068	pip5k1cb	Decrease
ENSDARG00000100352	525.815	-1.46791	0.268199	-5.47322	4.42e-08	1.81e-05	aglb	Decrease
ENSDARG00000100397	113.741	-2.91724	0.661156	-4.41234	1.02e-05	0.00151492	pde6c	Decrease
ENSDARG00000100424	104.699	-1.11235	0.47391	-2.34716	0.0189169	0.168435	si:ch73-233f7.8	Decrease
ENSDARG00000100486	57.5189	-1.25953	0.603266	-2.08785	0.0368118	0.237835	foxo6a	Decrease
ENSDARG00000100494	2731.08	-0.739517	0.180968	-4.08644	4.38e-05	0.00409087	pbx1a	Decrease
ENSDARG00000100560	636.38	-0.997644	0.250943	-3.97558	7.02e-05	0.00556467	zfpm2b	Decrease
ENSDARG00000100592	145.449	-1.13187	0.382251	-2.96108	0.00306565	0.0597028	slc8a2b	Decrease
ENSDARG00000100670	320.651	-0.600906	0.260457	-2.30712	0.021048	0.178293	pcdh1g31	Decrease
ENSDARG00000100722	257.476	-0.76495	0.319049	-2.3976	0.016503	0.156033	si:ch211-160f23.7	Decrease
ENSDARG00000100772	45.4304	-1.52726	0.671696	-2.27374	0.0229817	0.18645	si:ch211-154c21.1	Decrease
ENSDARG00000100851	522.483	-0.898032	0.247467	-3.62889	0.000284638	0.0136612	gphnb	Decrease
ENSDARG00000100876	121.067	-1.29927	0.416121	-3.12234	0.00179419	0.0434999	sez6a	Decrease
ENSDARG00000100908	265.362	-0.870404	0.299424	-2.90693	0.00364996	0.0657189	lcor	Decrease
ENSDARG00000100940	334.658	-0.707787	0.347187	-2.03863	0.0414865	0.252224	nr5a2	Decrease
ENSDARG00000100958	489.647	-0.979285	0.225563	-4.34151	1.42e-05	0.00193663	HECW1	Decrease
ENSDARG00000100971	99.1492	-1.16402	0.476927	-2.44067	0.0146601	0.147495	fxyd6	Decrease
ENSDARG00000101020	232.202	-0.97684	0.347029	-2.81487	0.00487976	0.0786879	KHDRBS3	Decrease
ENSDARG00000101054	294.441	-0.719755	0.298474	-2.41145	0.0158891	0.153733	syn2b	Decrease
ENSDARG00000101062	159.62	-0.771779	0.351189	-2.19762	0.0279762	0.207304	fdft1	Decrease
ENSDARG00000101095	245.299	-1.00495	0.295528	-3.4005	0.000672618	0.0240126	cpne4a	Decrease
ENSDARG00000101131	450.525	-0.729609	0.278122	-2.62334	0.00870723	0.109655	pbx1b	Decrease
ENSDARG00000101215	409.843	-0.92208	0.245195	-3.7606	0.000169508	0.00969339	sgip1b	Decrease
ENSDARG00000101234	567.104	-0.777188	0.248736	-3.12454	0.00178081	0.0433741	nsmfb	Decrease
ENSDARG00000101307	79.1444	-1.09382	0.502837	-2.1753	0.0296075	0.213423	pcdh1gb2	Decrease
ENSDARG00000101317	362.161	-0.910351	0.291772	-3.12008	0.00180801	0.0436662	grinaa	Decrease
ENSDARG00000101318	193.455	-0.83336	0.359665	-2.31704	0.0205013	0.17622	pcdh2ab9	Decrease
ENSDARG00000101363	172.886	-1.02925	0.41298	-2.49224	0.012694	0.135388	ano2b	Decrease
ENSDARG00000101449	293.024	-0.848672	0.313048	-2.71099	0.00670819	0.0940907	grik5	Decrease
ENSDARG00000101452	180.941	-0.723072	0.358598	-2.01639	0.0437596	0.26057	SUSD2	Decrease
ENSDARG00000101458	3761.37	-0.657374	0.179506	-3.66212	0.000250134	0.0124828	r3hdm1	Decrease
ENSDARG00000101478	154.168	-0.850319	0.375448	-2.26481	0.0235242	0.189052	plppr2a	Decrease
ENSDARG00000101606	391.892	-0.723154	0.308951	-2.34068	0.0192488	0.170022	rims2a	Decrease
ENSDARG00000101660	50.1577	-2.03132	0.622637	-3.26244	0.00110457	0.0320701	sntg2	Decrease
ENSDARG00000101667	64.6456	-1.31106	0.556005	-2.358	0.0183737	0.165557	si:ch73-233f7.6	Decrease
ENSDARG00000101745	203.851	-0.82636	0.383494	-2.15482	0.0311762	0.219517	AL953886.1	Decrease
ENSDARG00000101865	561.792	-0.780507	0.22008	-3.54647	0.000390426	0.0165812	pcdh1g30	Decrease
ENSDARG00000101959	342.148	-0.670115	0.267442	-2.50564	0.0122229	0.132894	etv1	Decrease
ENSDARG00000101984	949.632	-0.804954	0.244403	-3.29356	0.000989289	0.0302642	pde6gb	Decrease
ENSDARG00000102025	280.061	-0.633294	0.30346	-2.08691	0.036896	0.238178	znf644b	Decrease
ENSDARG00000102067	52.1259	-1.86114	0.645848	-2.8817	0.00395534	0.0689658	grm5b	Decrease
ENSDARG00000102161	137.753	-1.22551	0.424794	-2.88495	0.00391473	0.06863	sdk2a	Decrease
ENSDARG00000102185	136.559	-1.51743	0.447495	-3.39095	0.000696505	0.0245255	PCDH8	Decrease
ENSDARG00000102204	325.721	-0.898073	0.311105	-2.88672	0.00389277	0.0683196	jph3	Decrease
ENSDARG00000102308	803.115	-0.731267	0.208916	-3.50029	0.000464754	0.0187407	ttc39c	Decrease
ENSDARG00000102310	44.247	-2.05451	0.720239	-2.85254	0.00433715	0.0728564	si:ch211-156l18.8	Decrease
ENSDARG00000102340	1261.7	-0.667281	0.168327	-3.9642	7.36e-05	0.00570163	ptn	Decrease
ENSDARG00000102406	505.485	-0.816243	0.302956	-2.69427	0.00705439	0.0968061	si:ch211-165e15.1	Decrease
ENSDARG00000102414	275.049	-1.38173	0.422217	-3.27257	0.00106576	0.0314776	myhz1.1	Decrease
ENSDARG00000102430	173.489	-1.72517	0.51437	-3.35395	0.000796672	0.0266331	opn6a	Decrease
ENSDARG00000102436	236.285	-0.896356	0.375547	-2.3868	0.0169957	0.158846	si:ch211-194b1.1	Decrease
ENSDARG00000102443	75.8777	-1.61268	0.568485	-2.8368	0.00455686	0.0754026	shank2a	Decrease
ENSDARG00000102564	196.75	-0.70994	0.342398	-2.07343	0.038132	0.242206	gfra1b	Decrease
ENSDARG00000102584	50.2522	-1.49675	0.701033	-2.13507	0.0327556	0.224096	cpne7	Decrease
ENSDARG00000102585	111.807	-0.973604	0.452368	-2.15224	0.0313784	0.219789	fam160a1b	Decrease
ENSDARG00000102690	349.186	-0.952638	0.291047	-3.27314	0.0010636	0.0314631	rims2b	Decrease
ENSDARG00000102730	685.959	-0.721123	0.233446	-3.08904	0.00200806	0.0463847	mapk10	Decrease
ENSDARG00000102755	696.91	-0.997445	0.240782	-4.14252	3.44e-05	0.00347457	EML6	Decrease
ENSDARG00000102773	413.448	-0.881929	0.2917	-3.02341	0.00249947	0.052389	cacna1da	Decrease
ENSDARG00000102824	1835.35	-0.674073	0.177344	-3.80093	0.000144156	0.00874296	pcdh10b	Decrease
ENSDARG00000102908	823.626	-0.837729	0.215512	-3.88716	0.000101423	0.00691369	il16	Decrease
ENSDARG00000103002	934.408	-0.688302	0.204764	-3.36145	0.000775347	0.0261423	nptna	Decrease
ENSDARG00000103013	416.924	-0.797135	0.272478	-2.9255	0.00343899	0.0637517	pcdh1g22	Decrease
ENSDARG00000103069	141.419	-0.909533	0.423559	-2.14736	0.0317648	0.221078	CABZ01099795.1	Decrease
ENSDARG00000103071	846.327	-1.13802	0.239138	-4.75884	1.95e-06	0.000446737	si:ch211-244c8.4	Decrease
ENSDARG00000103156	54.3729	-1.23857	0.585031	-2.11711	0.0342509	0.229382	gpc6a	Decrease
ENSDARG00000103359	231.818	-0.992106	0.383388	-2.58773	0.00966102	0.116964	slitrk5a	Decrease
ENSDARG00000103413	197.358	-0.837834	0.370109	-2.26375	0.0235897	0.189185	zgc:109949	Decrease
ENSDARG00000103498	122.727	-1.70037	0.480975	-3.53525	0.000407395	0.0170707	epd	Decrease
ENSDARG00000103588	495.738	-0.842826	0.247724	-3.40227	0.000668282	0.0239259	prrt2	Decrease
ENSDARG00000103648	1703.55	-0.82186	0.236953	-3.46845	0.000523466	0.0201813	znf536	Decrease
ENSDARG00000103651	283.87	-1.0544	0.280251	-3.76232	0.000168343	0.00965613	map3k12	Decrease
ENSDARG00000103752	123.043	-1.30693	0.466864	-2.79939	0.00511996	0.0808277	DUSP26	Decrease
ENSDARG00000103848	427.373	-1.13431	0.277629	-4.08573	4.39e-05	0.00409087	apba1a	Decrease
ENSDARG00000103892	112.839	-1.16615	0.433022	-2.69306	0.00708001	0.0970869	INHBB	Decrease
ENSDARG00000103903	369.883	-0.758182	0.283557	-2.67382	0.00749923	0.0999639	LO017650.1	Decrease
ENSDARG00000103934	139.657	-0.767128	0.375725	-2.04173	0.0411785	0.250966	megf8	Decrease
ENSDARG00000103937	5540.11	-0.841804	0.168604	-4.99279	5.95e-07	0.000177731	ndrg4	Decrease
ENSDARG00000103950	383.808	-1.0103	0.290725	-3.47509	0.000510676	0.0198509	pcdh1gc6	Decrease
ENSDARG00000104023	82.7547	-2.53105	0.575848	-4.39534	1.11e-05	0.00162565	mag	Decrease
ENSDARG00000104101	695.487	-0.740951	0.213473	-3.47093	0.000518652	0.0201194	RIMBP2	Decrease
ENSDARG00000104139	2063.36	-0.775341	0.204009	-3.80053	0.000144385	0.00874296	atp1a3b	Decrease
ENSDARG00000104204	54.1827	-3.53495	0.782667	-4.51655	6.29e-06	0.00111563	slc1a8a	Decrease
ENSDARG00000104259	44.8131	-1.4755	0.69928	-2.11002	0.0348565	0.230993	RAB26	Decrease
ENSDARG00000104264	567.257	-0.815191	0.27832	-2.92897	0.00340092	0.0636784	XKR4	Decrease
ENSDARG00000104282	408.851	-0.685225	0.303251	-2.2596	0.0238461	0.18974	dcc	Decrease
ENSDARG00000104295	1317.44	-0.601545	0.196415	-3.06262	0.00219406	0.0479883	arhgap21a	Decrease
ENSDARG00000104387	53.8676	-1.50064	0.592646	-2.5321	0.0113383	0.127355	SLC4A5	Decrease
ENSDARG00000104434	131.25	-0.927861	0.413253	-2.24526	0.0247512	0.193545	CABZ01048453.1	Decrease
ENSDARG00000104436	1975.7	-0.812907	0.182569	-4.4526	8.48e-06	0.00135915	zgc:153426	Decrease
ENSDARG00000104497	341.893	-0.995978	0.299989	-3.32004	0.000900033	0.0287004	pcdh1g29	Decrease
ENSDARG00000104722	73.2869	-2.05547	0.650944	-3.15768	0.00159029	0.0402349	myl2a	Decrease
ENSDARG00000104786	484.006	-0.698737	0.251655	-2.77657	0.00549359	0.0843038	nlgn3a	Decrease
ENSDARG00000104826	361.6	-0.948582	0.263475	-3.60027	0.000317887	0.0145822	pcdh1gc5	Decrease
ENSDARG00000104883	140.565	-1.18325	0.393444	-3.00742	0.00263474	0.0538218	PCMTD2	Decrease
ENSDARG00000104891	262.07	-0.792236	0.301205	-2.63022	0.00853293	0.108325	si:dkey-109j17.5	Decrease
ENSDARG00000104930	112.407	-1.08298	0.417821	-2.59197	0.00954285	0.115714	TMEM275	Decrease
ENSDARG00000104937	2921.93	-0.671969	0.211742	-3.17353	0.00150598	0.0391887	PTPRD	Decrease
ENSDARG00000104958	223.853	-0.739989	0.363602	-2.03516	0.0418345	0.253404	kbtbd11	Decrease
ENSDARG00000104989	278.224	-0.892198	0.320511	-2.78368	0.00537468	0.0833927	wnk2	Decrease
ENSDARG00000105003	676.316	-0.701194	0.212029	-3.30707	0.000942781	0.0296118	scn1bb	Decrease
ENSDARG00000105059	111.055	-0.886404	0.445605	-1.98921	0.0466775	0.269301	zgc:172282	Decrease
ENSDARG00000105083	286.119	-0.86916	0.362896	-2.39506	0.0166175	0.156399	chd5	Decrease
ENSDARG00000105109	218.944	-0.900397	0.342249	-2.63082	0.00851785	0.108325	FP102783.1	Decrease
ENSDARG00000105178	338.553	-0.684248	0.313068	-2.18562	0.0288435	0.210824	erc2	Decrease
ENSDARG00000105201	1140.57	-0.849936	0.210733	-4.03324	5.5e-05	0.0047261	adcyap1r1a	Decrease
ENSDARG00000105296	962.277	-0.623819	0.200398	-3.1129	0.00185256	0.0442873	AP3B2	Decrease
ENSDARG00000105441	259.118	-1.41041	0.347961	-4.05337	5.05e-05	0.00448037	pcdh11	Decrease
ENSDARG00000105447	106.372	-2.23648	0.472208	-4.73621	2.18e-06	0.000486265	si:ch211-129p13.1	Decrease
ENSDARG00000105452	1217.92	-0.609477	0.181702	-3.35427	0.000795751	0.0266331	plxna1a	Decrease
ENSDARG00000105490	291.847	-0.767451	0.273244	-2.80867	0.00497469	0.0797901	rph3ab	Decrease
ENSDARG00000105592	235.54	-0.842706	0.348097	-2.42089	0.0154824	0.151475	CR936442.1	Decrease
ENSDARG00000106248	230.667	-0.663722	0.336346	-1.97333	0.0484576	0.275432	LRFN2	Decrease
ENSDARG00000106473	108.094	-0.931871	0.465621	-2.00135	0.0453546	0.265564	KCNH2	Decrease
ENSDARG00000106630	55.8489	-1.27016	0.635894	-1.99744	0.0457776	0.266479	LO018627.1	Decrease
ENSDARG00000106631	136.244	-0.889283	0.38705	-2.29759	0.0215851	0.180534	tmem63bb	Decrease
ENSDARG00000107086	88.4084	-0.973179	0.48774	-1.99528	0.0460121	0.267183	PIEZO2	Decrease
ENSDARG00000107353	196.966	-1.60494	0.401044	-4.00189	6.28e-05	0.00514012	BX957322.3	Decrease
ENSDARG00000108475	63.7973	-2.88264	0.777274	-3.70865	0.000208368	0.0111688	otos	Decrease
ENSDARG00000109276	211.999	-0.641848	0.308703	-2.07918	0.037601	0.240457	CABZ01068367.1	Decrease
ENSDARG00000109715	1543.67	-0.588915	0.204331	-2.88216	0.00394957	0.0689658	sncgb	Decrease
ENSDARG00000109726	127.998	-1.04964	0.407701	-2.57452	0.0100379	0.119247	PLCB1	Decrease
ENSDARG00000109820	1225.22	-0.981242	0.246058	-3.98785	6.67e-05	0.0053607	NPAS3	Decrease
ENSDARG00000109963	170.266	-0.984756	0.344003	-2.86264	0.00420132	0.0716624	TCERG1L	Decrease
ENSDARG00000110032	59.9887	-1.51142	0.585361	-2.58202	0.00982236	0.117781	SAMD5	Decrease
ENSDARG00000110266	302.568	-1.19604	0.387211	-3.08885	0.00200933	0.0463847	si:ch211-200p22.4	Decrease
ENSDARG00000110596	88.2257	-0.959687	0.483902	-1.98322	0.0473423	0.271803	CABZ01079179.1	Decrease
ENSDARG00000110698	6366.34	-0.604576	0.168727	-3.58317	0.000339452	0.015027	CABZ01061524.1	Decrease
ENSDARG00000110961	329.298	-0.73433	0.289221	-2.53899	0.0111172	0.125999	zgc:110045	Decrease
ENSDARG00000110973	473.255	-0.695657	0.240673	-2.89047	0.0038467	0.06799	tln2b	Decrease
ENSDARG00000111069	159.074	-0.724798	0.355305	-2.03994	0.0413568	0.251645	lgi2a	Decrease
ENSDARG00000111106	113.772	-1.6256	0.540427	-3.00798	0.00262987	0.0538218	arl3l1	Decrease
ENSDARG00000111235	772.88	-0.803586	0.225287	-3.56695	0.000361166	0.0156931	nrsn1	Decrease
ENSDARG00000111585	219.297	-0.645869	0.31298	-2.06361	0.0390544	0.24411	CABZ01048666.1	Decrease
ENSDARG00000111837	84.9073	-1.22987	0.511904	-2.40254	0.0162815	0.155375	trhde.2	Decrease
ENSDARG00000111860	249.462	-0.60115	0.299885	-2.0046	0.0450054	0.264764	exorh	Decrease
ENSDARG00000111920	705.454	-0.594134	0.221557	-2.68162	0.00732657	0.0988116	cplx2	Decrease
ENSDARG00000111942	282.99	-0.737675	0.321194	-2.29667	0.0216376	0.180534	sptbn4b	Decrease
ENSDARG00000111977	469.922	-0.690261	0.246513	-2.80011	0.00510857	0.080767	gjd1a	Decrease
ENSDARG00000112056	290.84	-0.825952	0.359642	-2.29659	0.0216419	0.180534	CABZ01066921.1	Decrease
ENSDARG00000112100	213.603	-0.982205	0.31254	-3.14265	0.00167425	0.0414679	neto2b	Decrease
ENSDARG00000112168	116.76	-1.01666	0.420261	-2.41912	0.0155583	0.15198	CABZ01112387.1	Decrease
ENSDARG00000112256	135	-1.03424	0.393175	-2.63048	0.00852631	0.108325	rpp25b	Decrease
ENSDARG00000112419	167.478	-2.14044	0.489204	-4.37535	1.21e-05	0.00175456	si:ch211-62a1.3	Decrease
ENSDARG00000112431	157.224	-0.870141	0.378686	-2.29779	0.0215738	0.180534	LO018598.1	Decrease
ENSDARG00000112435	398.136	-0.913882	0.266564	-3.42838	0.000607185	0.0224432	CR769778.1	Decrease
ENSDARG00000113112	393.211	-1.198	0.333046	-3.59711	0.000321777	0.014694	NRXN2	Decrease
ENSDARG00000113250	1277.74	-0.838762	0.233007	-3.59972	0.000318555	0.0145822	C21H5orf24	Decrease
ENSDARG00000113411	226.777	-0.87805	0.327086	-2.68446	0.0072647	0.0984208	lrrc4ca	Decrease
ENSDARG00000113525	225.234	-0.667443	0.303003	-2.20276	0.0276117	0.2059	fgf12b	Decrease
ENSDARG00000113609	145.826	-0.798893	0.37147	-2.15062	0.0315058	0.220078	TMEM164	Decrease
ENSDARG00000113719	456.635	-0.644228	0.262017	-2.45872	0.0139432	0.14253	CABZ01118575.1	Decrease
ENSDARG00000113737	117.396	-1.1602	0.408499	-2.84016	0.00450911	0.074876	LO018287.1	Decrease
ENSDARG00000113771	348.204	-0.762864	0.289446	-2.6356	0.00839881	0.107347	GRIK2	Decrease
ENSDARG00000113858	133.108	-3.73243	1.81511	-2.05631	0.0397531	0.246511	AL928650.4	Decrease
ENSDARG00000114226	166.235	-0.970485	0.345263	-2.81086	0.00494094	0.0794291	CABZ01102109.1	Decrease
ENSDARG00000114704	109.097	-1.33727	0.47732	-2.80162	0.0050846	0.0805684	KCTD20	Decrease
ENSDARG00000114797	538.2	-0.859014	0.28285	-3.037	0.00238945	0.0508541	rab3b	Decrease
ENSDARG00000115610	47.5885	-2.17522	0.688897	-3.15754	0.00159109	0.0402349	ccl25a	Decrease
ENSDARG00000116556	623.292	-0.749684	0.280146	-2.67605	0.00744949	0.0997542	im:7142702	Decrease
ENSDARG00000116666	98.5079	-1.01756	0.446289	-2.28005	0.0226048	0.184907	CABZ01078320.1	Decrease
ENSDARG00000116769	455.878	-0.808451	0.252744	-3.19869	0.00138052	0.0371575	ZNF521	Decrease
ENSDARG00000116806	958.427	-0.59129	0.261667	-2.25971	0.0238394	0.18974	CU693479.1	Decrease
ENSDARG00000117065	80.7904	-1.15662	0.52372	-2.20847	0.0272115	0.204209	BX649300.3	Decrease
ENSDARG00000117283	310.239	-0.93098	0.280754	-3.316	0.000913153	0.0289714	CABZ01085594.1	Decrease
ENSDARG00000117519	175.901	-0.711353	0.359839	-1.97686	0.0480571	0.274399	CABZ01117357.1	Decrease
ENSDARG00000117813	314.328	-0.829954	0.270129	-3.07243	0.00212321	0.0473604	CABZ01092942.1	Decrease
ENSDARG00000000887	513.639	0.731517	0.277396	2.63708	0.00836231	0.107026	zgc:56699	Increase
ENSDARG00000001452	485.484	0.61613	0.268096	2.29817	0.0215519	0.180534	adam8a	Increase
ENSDARG00000001721	384.749	1.7213	0.278201	6.18726	6.12e-10	3.6e-07	oc90	Increase
ENSDARG00000002060	167.101	1.0169	0.36059	2.8201	0.00480082	0.0777972	brf2	Increase
ENSDARG00000002194	310.899	0.67628	0.335535	2.01552	0.0438498	0.26057	rhd	Increase
ENSDARG00000002204	208.234	1.81904	0.396545	4.58722	4.49e-06	0.000854855	hspb11	Increase
ENSDARG00000002509	43.3625	1.61701	0.675425	2.39406	0.0166631	0.156582	zgc:153911	Increase
ENSDARG00000002613	600.965	0.649748	0.233029	2.78827	0.00529908	0.0824892	rpa3	Increase
ENSDARG00000003203	108.903	1.45509	0.521082	2.79244	0.00523128	0.0818813	rhcga	Increase
ENSDARG00000003216	5328.35	0.866019	0.15044	5.75659	8.58e-09	3.94e-06	anxa2a	Increase
ENSDARG00000003287	734.527	0.602298	0.243448	2.47404	0.0133596	0.138407	wdr12	Increase
ENSDARG00000003750	3574.58	0.720116	0.156794	4.59275	4.37e-06	0.000848478	pfas	Increase
ENSDARG00000003902	352.728	0.700705	0.291997	2.3997	0.0164085	0.155678	ctsl.1	Increase
ENSDARG00000003941	1001.57	0.599866	0.201272	2.98038	0.00287892	0.0571659	rrs1	Increase
ENSDARG00000003961	727.923	0.664636	0.219887	3.02263	0.00250592	0.0524192	parp3	Increase
ENSDARG00000003973	230.5	0.737744	0.315935	2.33511	0.0195374	0.171285	chordc1a	Increase
ENSDARG00000004328	105.467	1.76192	0.54638	3.22472	0.00126098	0.0350429	LIN28A	Increase
ENSDARG00000004433	109.348	1.2316	0.442456	2.78356	0.0053766	0.0833927	btk	Increase
ENSDARG00000004539	943.732	0.748519	0.204924	3.65266	0.000259538	0.012716	ptgs2a	Increase
ENSDARG00000004937	843.33	0.684703	0.203418	3.36599	0.000762691	0.0259954	skp2	Increase
ENSDARG00000005057	435.353	0.665192	0.253787	2.62106	0.00876568	0.110073	dimt1l	Increase
ENSDARG00000005481	243.579	0.618357	0.309727	1.99646	0.0458839	0.266932	nfkbiaa	Increase
ENSDARG00000005616	60.5167	1.11208	0.559414	1.98793	0.0468192	0.26987	bfb	Increase
ENSDARG00000005673	166.521	0.860962	0.345099	2.49483	0.0126018	0.134941	f3b	Increase
ENSDARG00000006409	149.904	1.04236	0.447179	2.33096	0.0197554	0.172152	mapk12b	Increase
ENSDARG00000006526	20645.1	0.665496	0.175054	3.80167	0.000143723	0.00874296	fn1b	Increase
ENSDARG00000006588	1904.24	0.929208	0.175899	5.28262	1.27e-07	4.69e-05	zgc:111983	Increase
ENSDARG00000006598	685.634	0.649311	0.218417	2.9728	0.00295096	0.0580747	sgk2b	Increase
ENSDARG00000006818	929.756	0.67888	0.213586	3.17848	0.0014805	0.0389068	urod	Increase
ENSDARG00000006863	66.5002	1.07147	0.534157	2.00591	0.0448655	0.264149	si:ch1073-349o24.2	Increase
ENSDARG00000006978	127.327	0.830722	0.390174	2.12911	0.0332453	0.225804	zak	Increase
ENSDARG00000007077	1012.02	0.680458	0.195655	3.47784	0.000505467	0.0197983	ankrd50l	Increase
ENSDARG00000007130	263.088	0.727394	0.321774	2.26057	0.0237858	0.189701	mrto4	Increase
ENSDARG00000007344	282.581	3.50276	0.329867	10.6187	2.44e-26	7.65e-23	tcap	Increase
ENSDARG00000007624	402.543	0.675829	0.268745	2.51476	0.0119113	0.131359	gins1	Increase
ENSDARG00000007823	782.757	1.22285	0.201549	6.06724	1.3e-09	6.9e-07	atf3	Increase
ENSDARG00000007836	37403.1	0.592768	0.131124	4.52069	6.16e-06	0.00110447	ctsla	Increase
ENSDARG00000007955	3020.81	0.596681	0.152461	3.91367	9.09e-05	0.00642965	iars1	Increase
ENSDARG00000008333	422.939	1.08146	0.294643	3.6704	0.000242174	0.0123142	znfl2a	Increase
ENSDARG00000008480	398.017	0.598039	0.260664	2.29429	0.0217737	0.181021	trmt61a	Increase
ENSDARG00000008840	761.22	0.677792	0.209792	3.23078	0.00123452	0.0345692	hmbsa	Increase
ENSDARG00000009001	4834.85	0.597811	0.143041	4.17929	2.92e-05	0.00317619	pdia6	Increase
ENSDARG00000009673	44.0107	1.6455	0.672908	2.44536	0.0144708	0.146303	si:ch211-197g15.6	Increase
ENSDARG00000009779	2449.18	0.655102	0.154044	4.25271	2.11e-05	0.00254717	mcl1a	Increase
ENSDARG00000009822	1045.21	0.86067	0.24108	3.57006	0.000356897	0.0155793	her4.4	Increase
ENSDARG00000010255	354.793	0.773139	0.249282	3.10146	0.00192567	0.045287	bin2b	Increase
ENSDARG00000010276	203.603	1.30974	0.343165	3.81663	0.000135285	0.00845596	ptgs2b	Increase
ENSDARG00000010434	995.702	1.0341	0.261875	3.94885	7.85e-05	0.00590964	clu	Increase
ENSDARG00000010732	272.58	0.723686	0.282784	2.55915	0.0104928	0.121847	xrcc4	Increase
ENSDARG00000010940	187.394	0.799987	0.361299	2.2142	0.0268153	0.20298	BX957278.1	Increase
ENSDARG00000011152	455.073	0.630133	0.232807	2.70668	0.00679607	0.0947121	rpp14	Increase
ENSDARG00000011262	387.152	0.62598	0.271671	2.30418	0.0212123	0.179206	traip	Increase
ENSDARG00000011373	410.149	0.605392	0.298489	2.02819	0.0425412	0.256201	mknk2a	Increase
ENSDARG00000012044	101.006	1.17173	0.509294	2.30069	0.0214091	0.1803	polr3gla	Increase
ENSDARG00000012113	216.276	0.899105	0.355828	2.5268	0.0115109	0.128424	c19h1orf109	Increase
ENSDARG00000012137	131.609	0.842556	0.411763	2.04622	0.0407351	0.249093	cyp46a1.1	Increase
ENSDARG00000012215	1058.09	0.612551	0.198968	3.07864	0.00207951	0.0473416	umps	Increase
ENSDARG00000012369	363.479	0.732629	0.269528	2.7182	0.00656388	0.0930867	rdh10b	Increase
ENSDARG00000012395	248.815	1.91092	0.301576	6.33645	2.35e-10	1.49e-07	mmp13a	Increase
ENSDARG00000012495	1002.48	0.610216	0.201815	3.02365	0.00249748	0.052389	mphosph10	Increase
ENSDARG00000012789	81.8808	2.00771	0.503213	3.98978	6.61e-05	0.00534014	plek2	Increase
ENSDARG00000013477	158.728	1.25334	0.397934	3.14961	0.0016349	0.0407995	gata1a	Increase
ENSDARG00000013522	2258.66	0.646348	0.188121	3.43582	0.000590771	0.0219766	pck1	Increase
ENSDARG00000013576	129.262	1.22572	0.38895	3.15135	0.00162516	0.0407012	gadd45bb	Increase
ENSDARG00000013802	666.741	0.657353	0.213341	3.08122	0.00206151	0.0471268	pcid2	Increase
ENSDARG00000013860	267.416	0.657877	0.301685	2.18067	0.0292078	0.212496	ptpmt1	Increase
ENSDARG00000013926	335.94	1.17565	0.304184	3.86491	0.000111129	0.00736194	slc16a9a	Increase
ENSDARG00000013968	29597.5	0.617741	0.139381	4.43202	9.34e-06	0.00146365	psap	Increase
ENSDARG00000014329	6062.78	0.621916	0.169933	3.65978	0.000252433	0.0125154	npm1a	Increase
ENSDARG00000014358	186.829	1.27404	0.348189	3.65904	0.000253162	0.0125154	optc	Increase
ENSDARG00000014907	345.167	0.907261	0.305579	2.96899	0.00298778	0.0585543	htra1b	Increase
ENSDARG00000014963	342.577	0.653225	0.254451	2.5672	0.0102525	0.120537	triap1	Increase
ENSDARG00000015164	3064.95	0.714521	0.145717	4.9035	9.41e-07	0.00026048	mknk2b	Increase
ENSDARG00000015355	451.934	2.77896	0.258179	10.7637	5.11e-27	1.92e-23	fosl1a	Increase
ENSDARG00000015476	72.3815	1.32377	0.514243	2.57422	0.0100466	0.119247	iqch	Increase
ENSDARG00000015676	1003.26	0.706148	0.210804	3.34978	0.000808752	0.0267885	nmd3	Increase
ENSDARG00000015822	2475.56	0.68542	0.140845	4.86647	1.14e-06	0.000301051	sesn3	Increase
ENSDARG00000016188	1150.89	0.915264	0.203911	4.48855	7.17e-06	0.00122649	SBNO2	Increase
ENSDARG00000016375	1474.01	0.662055	0.175152	3.77988	0.000156902	0.00922756	asns	Increase
ENSDARG00000016457	242.357	0.946392	0.333542	2.8374	0.00454833	0.075394	irf9	Increase
ENSDARG00000016484	3755.41	0.709718	0.167303	4.2421	2.21e-05	0.00262019	dkc1	Increase
ENSDARG00000016691	2773.52	0.62244	0.148384	4.1948	2.73e-05	0.00309544	cd9b	Increase
ENSDARG00000016733	3976.26	0.711765	0.163937	4.34169	1.41e-05	0.00193663	psat1	Increase
ENSDARG00000016837	208.742	1.62577	0.347633	4.67668	2.92e-06	0.000621713	glipr2l	Increase
ENSDARG00000016999	1163.28	1.328	0.260797	5.09207	3.54e-07	0.000112937	lin28a	Increase
ENSDARG00000017354	2072.06	0.819557	0.155234	5.27949	1.3e-07	4.69e-05	epha2a	Increase
ENSDARG00000017400	292.167	0.673038	0.292448	2.3014	0.0213693	0.180207	klf1	Increase
ENSDARG00000017675	837.911	0.726278	0.235022	3.09026	0.00199982	0.046331	utp4	Increase
ENSDARG00000017799	364.584	0.925049	0.250759	3.689	0.000225136	0.0117986	tgm1	Increase
ENSDARG00000017835	214.409	0.782974	0.337055	2.32298	0.0201801	0.17424	brf1a	Increase
ENSDARG00000017928	327.537	0.725224	0.286297	2.53312	0.0113053	0.127182	xrcc3	Increase
ENSDARG00000018404	12434.7	0.669232	0.155466	4.3047	1.67e-05	0.0022	krt18a.1	Increase
ENSDARG00000018566	1060.71	0.851363	0.248901	3.42049	0.000625076	0.0229243	flnca	Increase
ENSDARG00000018569	733.314	0.740594	0.26379	2.80751	0.00499259	0.0798188	tnfrsf1a	Increase
ENSDARG00000018980	241.638	0.674329	0.320108	2.10657	0.0351552	0.231829	zgc:91890	Increase
ENSDARG00000019122	4787.67	0.6936	0.184799	3.75327	0.000174546	0.00986159	he1.2	Increase
ENSDARG00000019274	1013.15	0.790382	0.190554	4.14782	3.36e-05	0.00343213	rasd1	Increase
ENSDARG00000019307	216.701	0.714461	0.315513	2.26444	0.0235472	0.189052	dusp5	Increase
ENSDARG00000019713	805.443	0.619173	0.217728	2.8438	0.00445794	0.0744865	oatx	Increase
ENSDARG00000019763	2397.08	1.25941	0.544749	2.31191	0.0207826	0.177487	acp5a	Increase
ENSDARG00000019772	114.266	1.40902	0.430377	3.27392	0.00106067	0.0314259	si:ch1073-280e3.1	Increase
ENSDARG00000019791	460.388	0.613128	0.260494	2.35371	0.018587	0.166679	prmt3	Increase
ENSDARG00000019874	220.669	1.54834	0.382954	4.04314	5.27e-05	0.00461516	hsph1	Increase
ENSDARG00000019949	2546.59	0.588135	0.173912	3.3818	0.000720132	0.0250436	serpinh1b	Increase
ENSDARG00000020086	736.033	0.794763	0.252646	3.14575	0.0016566	0.041172	nuak1a	Increase
ENSDARG00000020114	592.978	0.754802	0.231118	3.26587	0.00109128	0.0319305	slc20a1a	Increase
ENSDARG00000020133	118.877	1.42561	0.433772	3.28654	0.00101426	0.0307284	jdp2b	Increase
ENSDARG00000020448	755.342	0.601755	0.203886	2.95143	0.00316306	0.0607242	adi1	Increase
ENSDARG00000020956	4241.38	0.624948	0.137822	4.53446	5.78e-06	0.00105488	pck2	Increase
ENSDARG00000021242	4043.81	0.843804	0.152635	5.52823	3.23e-08	1.42e-05	mvp	Increase
ENSDARG00000021924	2521.39	3.92307	0.163327	24.0197	1.73e-127	3.26e-123	hsp70.3	Increase
ENSDARG00000022232	1008.83	0.853101	0.199941	4.26677	1.98e-05	0.00244431	ppan	Increase
ENSDARG00000022295	135.832	1.14227	0.395207	2.8903	0.0038487	0.06799	hnf1bb	Increase
ENSDARG00000022303	1206.37	1.0083	0.196429	5.13313	2.85e-07	9.75e-05	higd1a	Increase
ENSDARG00000022372	1115.41	0.802335	0.181659	4.41671	1e-05	0.00150933	kng1	Increase
ENSDARG00000022712	1019.29	0.593353	0.184574	3.21471	0.00130575	0.0357589	stat3	Increase
ENSDARG00000023217	465.695	0.661225	0.22433	2.94756	0.00320292	0.0611717	crema	Increase
ENSDARG00000023299	1939.91	0.661855	0.173367	3.81764	0.000134732	0.00845186	snu13b	Increase
ENSDARG00000023656	20880	0.91309	0.397191	2.29887	0.0215125	0.180389	he1.1	Increase
ENSDARG00000024471	197.676	0.831146	0.341177	2.43611	0.0148461	0.148335	nsl1	Increase
ENSDARG00000024746	3517.36	1.44868	0.166024	8.72574	2.64e-18	4.98e-15	hsp90aa1.2	Increase
ENSDARG00000024789	132.108	0.793063	0.390938	2.02862	0.0424971	0.256099	mxc	Increase
ENSDARG00000025428	352.262	1.70022	0.332756	5.10951	3.23e-07	0.00010661	socs3a	Increase
ENSDARG00000026090	90.7708	1.12077	0.49273	2.27462	0.0229287	0.186384	adprm	Increase
ENSDARG00000026183	1381.89	0.636773	0.184142	3.45805	0.000544096	0.0206398	polr2eb	Increase
ENSDARG00000026403	44.1181	1.30485	0.652276	2.00046	0.045451	0.265729	hephl1b	Increase
ENSDARG00000026454	534.727	0.609171	0.235806	2.58336	0.00978432	0.117539	mis12	Increase
ENSDARG00000026611	883.899	1.0336	0.233537	4.42584	9.61e-06	0.00149374	socs3b	Increase
ENSDARG00000027357	1231.67	0.588838	0.17187	3.42606	0.000612407	0.0225918	cd2bp2	Increase
ENSDARG00000027529	1826.82	0.675644	0.173229	3.90029	9.61e-05	0.00667019	hmox1a	Increase
ENSDARG00000027744	475.84	0.899348	0.227967	3.94509	7.98e-05	0.00592905	gadd45ba	Increase
ENSDARG00000027803	496.03	0.617359	0.254911	2.42186	0.0154411	0.151369	sbds	Increase
ENSDARG00000028976	190.62	0.846458	0.345498	2.44996	0.014287	0.145178	pus3	Increase
ENSDARG00000029071	520.95	0.776143	0.266038	2.91741	0.00352948	0.0644896	creld2	Increase
ENSDARG00000029252	3153.67	0.668161	0.191939	3.48111	0.000499333	0.0196537	ssb	Increase
ENSDARG00000029688	831.536	5.21321	0.807915	6.45267	1.1e-10	7.65e-08	hsp70.1	Increase
ENSDARG00000030262	94.2969	0.922569	0.452421	2.03918	0.0414316	0.252019	si:ch211-220i18.4	Increase
ENSDARG00000030463	272.652	0.721655	0.279323	2.58359	0.0097778	0.117539	tppp3	Increase
ENSDARG00000030591	223.288	0.74776	0.305717	2.44592	0.0144481	0.146301	lrrc42	Increase
ENSDARG00000030616	144.061	0.909682	0.439556	2.06955	0.0384946	0.24261	nfe2l1a	Increase
ENSDARG00000030700	2836.19	0.644886	0.157307	4.09953	4.14e-05	0.0039943	ctps1a	Increase
ENSDARG00000030722	873.249	0.620607	0.189494	3.27508	0.00105631	0.0314188	xirp1	Increase
ENSDARG00000030789	1964.65	0.645286	0.180597	3.57307	0.000352816	0.0154369	ddx18	Increase
ENSDARG00000030938	70.8118	1.38705	0.520999	2.66229	0.00776105	0.102419	fermt3b	Increase
ENSDARG00000031616	353.82	0.687919	0.252073	2.72905	0.0063518	0.0911955	g6pca.1	Increase
ENSDARG00000031664	538.198	0.62111	0.231513	2.68283	0.0073003	0.0986694	sox21a	Increase
ENSDARG00000031683	333.554	2.69017	0.345875	7.77788	7.38e-15	9.91e-12	fosab	Increase
ENSDARG00000031976	266.125	0.805068	0.33989	2.36861	0.0178549	0.163069	nos2b	Increase
ENSDARG00000032242	1871.25	0.856196	0.174416	4.90892	9.16e-07	0.000257162	tnnt2c	Increase
ENSDARG00000032553	137.871	1.89929	0.455714	4.16772	3.08e-05	0.00327018	egln3	Increase
ENSDARG00000032571	316.361	0.843156	0.279068	3.02132	0.00251673	0.052436	il20ra	Increase
ENSDARG00000032631	200.665	1.89069	0.392561	4.81628	1.46e-06	0.000357359	ltb4r	Increase
ENSDARG00000033134	362.055	1.21611	0.251589	4.83371	1.34e-06	0.000345376	ndufaf7	Increase
ENSDARG00000033443	2791.31	0.987204	0.180754	5.46159	4.72e-08	1.89e-05	mdm2	Increase
ENSDARG00000033706	158.657	0.787655	0.359827	2.18898	0.0285981	0.210173	adora2aa	Increase
ENSDARG00000034063	228.968	1.28925	0.344583	3.74149	0.000182933	0.0101525	unm_sa911	Increase
ENSDARG00000034403	125.015	0.851168	0.402283	2.11584	0.0343583	0.229633	zgc:173443	Increase
ENSDARG00000034559	62.6793	1.10514	0.560544	1.97155	0.0486615	0.276078	srpx2	Increase
ENSDARG00000034825	2050.45	0.734931	0.179448	4.0955	4.21e-05	0.00403238	uspl1	Increase
ENSDARG00000034852	2611.79	0.593841	0.156523	3.79394	0.000148274	0.00885598	nt5c2l1	Increase
ENSDARG00000035147	402.587	0.590504	0.247731	2.38364	0.0171421	0.159548	lrwd1	Increase
ENSDARG00000035253	1347.09	0.586811	0.213551	2.74788	0.00599821	0.0880782	npr3	Increase
ENSDARG00000035559	4144.78	1.06387	0.174082	6.1113	9.88e-10	5.47e-07	tp53	Increase
ENSDARG00000035663	108.394	1.13713	0.421248	2.69944	0.00694567	0.0958736	zgc:103438	Increase
ENSDARG00000035852	145.345	1.85533	0.446693	4.15347	3.27e-05	0.00337885	cart3	Increase
ENSDARG00000035958	1807.38	0.800835	0.185718	4.31211	1.62e-05	0.00214247	tnni2b.1	Increase
ENSDARG00000036057	298.281	0.585663	0.277157	2.11311	0.0345917	0.230131	tradd	Increase
ENSDARG00000036060	371.122	0.595684	0.244319	2.43814	0.0147631	0.147873	exosc6	Increase
ENSDARG00000036076	793.205	0.628459	0.219591	2.86195	0.00421041	0.071674	heatr3	Increase
ENSDARG00000036107	12872	0.624354	0.14333	4.35606	1.32e-05	0.00187326	txnipa	Increase
ENSDARG00000037000	305.311	0.754261	0.322013	2.34233	0.0191635	0.169907	fkbp11	Increase
ENSDARG00000037121	530.801	0.670451	0.278485	2.40749	0.0160626	0.15455	mat2ab	Increase
ENSDARG00000037142	54.8222	1.30104	0.615643	2.11331	0.0345746	0.230098	C14H4orf47	Increase
ENSDARG00000037178	732.533	0.7468	0.202763	3.68313	0.000230391	0.011974	zic2b	Increase
ENSDARG00000037199	339.354	0.839009	0.293304	2.86054	0.00422921	0.0718775	C9H2orf76	Increase
ENSDARG00000037244	349.995	0.800119	0.264653	3.02327	0.00250055	0.052389	gpr137	Increase
ENSDARG00000037307	729.104	0.692552	0.216758	3.19504	0.00139811	0.0375236	gnpda1	Increase
ENSDARG00000037378	200.831	0.815612	0.322428	2.52959	0.0114194	0.127884	qdprb1	Increase
ENSDARG00000037403	209.79	1.16283	0.378801	3.06978	0.0021422	0.0475275	hspa8b	Increase
ENSDARG00000037804	657.592	1.23747	0.265978	4.65252	3.28e-06	0.000670575	phlda3	Increase
ENSDARG00000037861	145.276	1.14684	0.443546	2.58562	0.00972052	0.117355	slc2a3b	Increase
ENSDARG00000037874	47.3232	1.52812	0.656631	2.32721	0.0199542	0.173324	cyp3c3	Increase
ENSDARG00000038025	302.424	2.35542	0.308856	7.62628	2.42e-14	2.84e-11	cbx7a	Increase
ENSDARG00000038147	13513.5	1.53766	0.639861	2.40311	0.0162562	0.155375	hbbe3	Increase
ENSDARG00000038205	286.925	0.868162	0.293523	2.95773	0.00309911	0.0600447	her2	Increase
ENSDARG00000038424	3510.32	0.620929	0.150641	4.12192	3.76e-05	0.00374018	c4b	Increase
ENSDARG00000038668	300.209	0.836674	0.291877	2.86653	0.00414999	0.0710446	gbp1	Increase
ENSDARG00000038792	291.792	0.599486	0.275913	2.17274	0.0298002	0.213801	klf17	Increase
ENSDARG00000038898	48.3016	1.6282	0.777102	2.09522	0.0361519	0.235676	zgc:113691	Increase
ENSDARG00000038957	69.1568	1.1281	0.544749	2.07087	0.038371	0.24261	flvcr2a	Increase
ENSDARG00000039069	193.489	0.657939	0.326362	2.01598	0.043802	0.26057	slx4ip	Increase
ENSDARG00000039173	279.496	0.919807	0.328255	2.80211	0.00507689	0.0805368	ctslb	Increase
ENSDARG00000039269	362.932	0.802759	0.254657	3.15232	0.0016198	0.0406479	arg2	Increase
ENSDARG00000039486	698.503	0.738701	0.204516	3.61195	0.000303903	0.0141877	bag3	Increase
ENSDARG00000039832	686.44	0.692852	0.23488	2.94981	0.00317969	0.0609814	gsta.2	Increase
ENSDARG00000039943	2202.52	0.616485	0.148387	4.15458	3.26e-05	0.00337885	tent5ba	Increase
ENSDARG00000040070	407.689	0.714638	0.259022	2.75899	0.00579809	0.0867133	coil	Increase
ENSDARG00000040186	394.73	0.655206	0.241052	2.71811	0.00656565	0.0930867	fam210ab	Increase
ENSDARG00000040192	634.597	0.599971	0.215866	2.77937	0.00544649	0.0839233	nenf	Increase
ENSDARG00000040252	334.002	0.789157	0.294441	2.68019	0.00735804	0.0990231	atp1a1a.5	Increase
ENSDARG00000040284	304.98	1.38437	0.310985	4.45157	8.52e-06	0.00135915	si:dkey-79d12.5	Increase
ENSDARG00000040442	484.897	1.89998	0.299927	6.33481	2.38e-10	1.49e-07	prtgb	Increase
ENSDARG00000040623	586.965	1.1363	0.279825	4.06076	4.89e-05	0.00438212	fosl2	Increase
ENSDARG00000040666	1191.76	0.720609	0.218763	3.29402	0.00098767	0.0302642	nifk	Increase
ENSDARG00000040747	104.386	0.936899	0.461588	2.02973	0.0423839	0.25558	tm4sf4	Increase
ENSDARG00000040944	1143.07	0.587561	0.19536	3.00759	0.00263332	0.0538218	ntd5	Increase
ENSDARG00000041108	598.166	0.735666	0.209541	3.51085	0.000446677	0.0182295	ctsh	Increase
ENSDARG00000041257	242.718	1.02602	0.295141	3.47636	0.000508269	0.0197983	smtnl1	Increase
ENSDARG00000041294	343.342	1.61529	0.307234	5.25754	1.46e-07	5.09e-05	noxo1a	Increase
ENSDARG00000041394	719.91	1.89829	0.204091	9.3012	1.39e-20	3.27e-17	dnajb1b	Increase
ENSDARG00000041428	361.429	0.700038	0.25469	2.74859	0.0059852	0.0880782	yrdc	Increase
ENSDARG00000041607	2000.29	0.731016	0.157557	4.63971	3.49e-06	0.000705841	eif4ebp3l	Increase
ENSDARG00000041944	200.017	0.670145	0.317339	2.11176	0.034707	0.230571	adat2	Increase
ENSDARG00000041991	642.673	0.803383	0.219057	3.66747	0.000244961	0.0124224	rrp9	Increase
ENSDARG00000042172	957.953	0.697225	0.208049	3.35125	0.000804485	0.0267413	c7a	Increase
ENSDARG00000042509	258.605	0.654838	0.30529	2.14497	0.0319553	0.221439	glod4	Increase
ENSDARG00000042641	611.293	0.644578	0.209955	3.07008	0.00213999	0.0475275	cyp51	Increase
ENSDARG00000042725	1973.47	1.11017	0.169279	6.55824	5.44e-11	3.94e-08	cebpb	Increase
ENSDARG00000042727	241.974	1.13847	0.33457	3.40278	0.00066705	0.0239259	exo5	Increase
ENSDARG00000042816	2063.27	2.40182	0.193238	12.4293	1.81e-35	1.14e-31	mmp9	Increase
ENSDARG00000042874	789.886	0.912039	0.223338	4.08367	4.43e-05	0.00409087	phlda2	Increase
ENSDARG00000043093	283.396	0.865191	0.302808	2.85723	0.00427359	0.0721753	mpeg1.2	Increase
ENSDARG00000043126	282.67	0.864072	0.355868	2.42807	0.0151795	0.150388	blf	Increase
ENSDARG00000043249	114.449	2.21517	0.490796	4.51343	6.38e-06	0.00112161	irf1b	Increase
ENSDARG00000043279	1510.83	0.688559	0.176303	3.90555	9.4e-05	0.00657515	aqp12	Increase
ENSDARG00000043304	1530.45	0.637158	0.173187	3.67901	0.000234142	0.0121304	nop2	Increase
ENSDARG00000043542	588.403	0.714478	0.229259	3.11647	0.00183029	0.0439224	zpr1	Increase
ENSDARG00000043581	278.063	1.34695	0.347478	3.87635	0.000106035	0.00707428	gadd45aa	Increase
ENSDARG00000043665	1126.2	0.696161	0.183389	3.7961	0.000146993	0.00883555	glrx5	Increase
ENSDARG00000043719	3025.69	0.820299	0.152702	5.37189	7.79e-08	3.05e-05	c3a.6	Increase
ENSDARG00000043960	881.56	0.637807	0.19385	3.29022	0.00100111	0.0305265	rpf2	Increase
ENSDARG00000044125	1893.71	0.619904	0.161995	3.82668	0.000129881	0.00826608	txn	Increase
ENSDARG00000044251	755.733	0.619842	0.190088	3.26082	0.0011109	0.0321546	rasgef1bb	Increase
ENSDARG00000044295	95.9345	1.03408	0.48314	2.14032	0.0323286	0.222469	pip5k1ba	Increase
ENSDARG00000044405	459.575	0.727374	0.253904	2.86476	0.00417327	0.0713781	ttc4	Increase
ENSDARG00000044488	970.87	0.602538	0.213595	2.82093	0.00478843	0.0776633	pak1ip1	Increase
ENSDARG00000044550	371.098	0.978098	0.248559	3.93507	8.32e-05	0.00608868	hif1al2	Increase
ENSDARG00000044691	825.739	0.664401	0.186329	3.56573	0.000362841	0.0156931	ppp1r3b	Increase
ENSDARG00000044692	397.74	0.687742	0.291096	2.36259	0.0181476	0.164585	eri1	Increase
ENSDARG00000044774	78.3496	1.7794	0.546385	3.25667	0.00112729	0.0324293	pou5f3	Increase
ENSDARG00000045051	696.536	0.647292	0.198657	3.25833	0.00112069	0.0323385	slc16a3	Increase
ENSDARG00000045142	210.624	1.05584	0.391549	2.69656	0.0070059	0.0964911	hbae5	Increase
ENSDARG00000045144	336.058	0.729661	0.341299	2.1379	0.0325252	0.223332	zgc:163057	Increase
ENSDARG00000045254	192.296	1.11091	0.39999	2.77734	0.00548057	0.0841736	zmp:0000000624	Increase
ENSDARG00000045372	529.233	0.625449	0.229204	2.72879	0.00635678	0.0911955	ngdn	Increase
ENSDARG00000045565	777.362	0.598542	0.21771	2.74927	0.00597287	0.0880782	noc4l	Increase
ENSDARG00000046012	446.284	0.947055	0.258394	3.66517	0.000247178	0.0124342	slc47a1	Increase
ENSDARG00000051912	345.856	0.594907	0.264262	2.2512	0.0243728	0.191781	hpxb	Increase
ENSDARG00000052118	348.646	0.626354	0.275417	2.2742	0.0229538	0.186384	adamtsl5	Increase
ENSDARG00000052148	511.234	0.628899	0.226785	2.77311	0.00555233	0.0846527	ptgs1	Increase
ENSDARG00000052288	83.8133	1.47183	0.631221	2.33172	0.0197153	0.172015	zmp:0000000634	Increase
ENSDARG00000052413	232.426	0.765369	0.302655	2.52885	0.0114437	0.128071	crfb12	Increase
ENSDARG00000052471	241.44	0.742534	0.352437	2.10686	0.0351299	0.231744	taf1a	Increase
ENSDARG00000052638	559.705	0.6644	0.209189	3.17607	0.00149285	0.0389548	fam210b	Increase
ENSDARG00000052816	3239.28	0.595285	0.164979	3.60826	0.000308261	0.0143201	shmt1	Increase
ENSDARG00000052917	2937.23	0.755209	0.161546	4.6749	2.94e-06	0.000621713	si:ch211-202f3.3	Increase
ENSDARG00000053010	544.235	0.641908	0.229135	2.80144	0.00508745	0.0805684	lpcat2	Increase
ENSDARG00000053136	204.83	1.1055	0.377186	2.93091	0.00337973	0.0635969	b2m	Increase
ENSDARG00000053260	82.7718	1.02177	0.482894	2.11593	0.0343508	0.229633	zgc:113090	Increase
ENSDARG00000053293	135.343	0.940504	0.380429	2.47222	0.0134278	0.138784	ftr14	Increase
ENSDARG00000053315	167.63	0.768075	0.35293	2.17628	0.0295343	0.213267	tmprss3a	Increase
ENSDARG00000053448	695.042	0.988705	0.216821	4.56001	5.12e-06	0.000952847	si:ch211-251f6.6	Increase
ENSDARG00000053455	107.717	1.05771	0.489783	2.15954	0.0308083	0.217741	ccdc103	Increase
ENSDARG00000053542	512.64	0.645948	0.228954	2.8213	0.00478301	0.0776633	kctd12.2	Increase
ENSDARG00000053619	586.831	0.619762	0.211671	2.92795	0.00341201	0.0636784	sra1	Increase
ENSDARG00000053774	42.196	1.42689	0.672175	2.12279	0.0337714	0.228255	alpi.2	Increase
ENSDARG00000053912	4073.46	0.593348	0.151564	3.91483	9.05e-05	0.00642965	fbl	Increase
ENSDARG00000054304	993.835	0.630908	0.17638	3.57697	0.000347597	0.015244	homeza	Increase
ENSDARG00000054562	1287.62	0.600604	0.211134	2.84465	0.00444597	0.0744186	her15.1	Increase
ENSDARG00000055159	137.663	0.850296	0.384088	2.21381	0.0268421	0.203044	cyp27a1.4	Increase
ENSDARG00000055163	65.9527	1.28865	0.556769	2.31451	0.0206397	0.176748	epoa	Increase
ENSDARG00000055252	127.355	1.02896	0.412164	2.49648	0.0125432	0.134698	snap23.2	Increase
ENSDARG00000055253	136.437	1.18492	0.410941	2.88344	0.00393363	0.06878	slc12a10.3	Increase
ENSDARG00000055294	239.641	0.668289	0.309882	2.15659	0.0310374	0.218867	atoh1a	Increase
ENSDARG00000055360	919.628	0.661269	0.195804	3.3772	0.000732287	0.0253725	llph	Increase
ENSDARG00000055365	159.615	0.709905	0.359449	1.97498	0.0482702	0.274866	si:dkey-25e12.3	Increase
ENSDARG00000055723	2614.58	6.03626	0.792662	7.61517	2.63e-14	2.91e-11	hsp70l	Increase
ENSDARG00000055838	309.469	0.960438	0.288836	3.32521	0.000883528	0.0284635	mettl16	Increase
ENSDARG00000055868	1439.42	0.683985	0.173333	3.94607	7.94e-05	0.00592905	rsl1d1	Increase
ENSDARG00000055876	164.012	0.786749	0.389013	2.02243	0.0431324	0.258684	msmo1	Increase
ENSDARG00000055991	1462.07	0.702501	0.222353	3.15939	0.00158099	0.0402349	hmbsb	Increase
ENSDARG00000056210	156.625	2.67869	0.39494	6.78253	1.18e-11	1.01e-08	hspa1b	Increase
ENSDARG00000056324	180.662	0.816994	0.338113	2.41633	0.0156778	0.152435	zgc:123295	Increase
ENSDARG00000056381	209.227	0.739624	0.330378	2.23872	0.0251743	0.195231	cfap97	Increase
ENSDARG00000056464	1019.93	0.698407	0.197281	3.54016	0.000399882	0.0169379	fitm1l	Increase
ENSDARG00000056729	783.619	0.673793	0.198724	3.39059	0.000697414	0.0245255	her4.2	Increase
ENSDARG00000056750	76.2076	1.44385	0.595909	2.42294	0.0153956	0.151312	si:ch211-254p10.2	Increase
ENSDARG00000056795	487.192	0.917293	0.239217	3.83457	0.000125784	0.00810446	serpine1	Increase
ENSDARG00000057113	1403.32	1.35437	0.198732	6.81507	9.42e-12	8.55e-09	c6	Increase
ENSDARG00000057138	351.436	0.725346	0.266023	2.72662	0.00639858	0.091546	zgc:174164	Increase
ENSDARG00000057206	749.692	0.757029	0.207366	3.65069	0.000261541	0.0127809	nmt1b	Increase
ENSDARG00000057562	223.829	0.647588	0.314682	2.05791	0.0395987	0.246127	polr3c	Increase
ENSDARG00000057644	409.658	0.812825	0.27491	2.95669	0.00310961	0.0600447	adam8b	Increase
ENSDARG00000057648	1349.89	0.762327	0.212142	3.59347	0.000326299	0.0147928	dnttip2	Increase
ENSDARG00000058053	368.596	1.13718	0.288852	3.93691	8.25e-05	0.00606589	serping1	Increase
ENSDARG00000058140	127.479	0.844518	0.38873	2.17251	0.0298175	0.213801	ttc25	Increase
ENSDARG00000058158	327.605	0.800858	0.311743	2.56897	0.0102001	0.120166	trim55b	Increase
ENSDARG00000058160	391.894	1.70542	0.311207	5.48001	4.25e-08	1.78e-05	tnfaip2b	Increase
ENSDARG00000058206	1720.93	0.885114	0.151458	5.84397	5.1e-09	2.52e-06	si:ch211-153b23.5	Increase
ENSDARG00000058219	247.53	0.769271	0.305156	2.52091	0.0117051	0.129923	tubd1	Increase
ENSDARG00000058325	370.578	0.88919	0.282321	3.14957	0.0016351	0.0407995	casp8	Increase
ENSDARG00000058656	10458.7	0.605814	0.164122	3.69124	0.000223162	0.0117452	desma	Increase
ENSDARG00000058679	147.728	1.49271	0.407982	3.65875	0.000253447	0.0125154	zgc:114104	Increase
ENSDARG00000058857	514.549	0.695259	0.235891	2.94738	0.00320481	0.0611717	C7H19orf12	Increase
ENSDARG00000059001	919.907	1.43882	0.239588	6.0054	1.91e-09	9.7e-07	pim2	Increase
ENSDARG00000059053	1242.51	0.634822	0.20933	3.03264	0.00242425	0.0513624	slc13a4	Increase
ENSDARG00000059075	435.675	0.727031	0.277534	2.61961	0.00880298	0.110339	nip7	Increase
ENSDARG00000059256	141.455	0.874046	0.370823	2.35704	0.0184211	0.165825	hoxd13a	Increase
ENSDARG00000059294	155.084	0.909687	0.392608	2.31704	0.0205018	0.17622	marco	Increase
ENSDARG00000059805	114.433	1.08765	0.428748	2.5368	0.0111872	0.126336	slc25a38a	Increase
ENSDARG00000059836	670.261	0.732723	0.233379	3.13963	0.0016916	0.041766	ddit3	Increase
ENSDARG00000059857	220.868	0.736669	0.307421	2.39629	0.016562	0.156105	blvra	Increase
ENSDARG00000059887	396.077	0.641653	0.245889	2.60953	0.00906673	0.112299	eral1	Increase
ENSDARG00000060439	201.321	0.802393	0.353171	2.27197	0.0230884	0.186993	clcn2c	Increase
ENSDARG00000060498	82.5645	1.03676	0.487968	2.12464	0.0336164	0.227585	tnfrsf9a	Increase
ENSDARG00000060622	112.055	1.64082	0.43176	3.8003	0.000144523	0.00874296	si:ch73-14h1.2	Increase
ENSDARG00000060927	828.205	0.860907	0.192875	4.46354	8.06e-06	0.00130751	si:ch211-136a13.1	Increase
ENSDARG00000061081	452.356	0.957631	0.303263	3.15776	0.00158986	0.0402349	arpp21	Increase
ENSDARG00000061357	265.161	0.602291	0.289095	2.08337	0.0372174	0.238983	chst6	Increase
ENSDARG00000061948	656.67	0.615278	0.215817	2.85093	0.00435921	0.0731616	amotl2b	Increase
ENSDARG00000062025	685.811	0.647255	0.209695	3.08666	0.00202421	0.0466138	cpox	Increase
ENSDARG00000062262	51.4437	1.31724	0.637733	2.06551	0.0388751	0.243799	ednrab	Increase
ENSDARG00000062478	143.319	0.948261	0.371856	2.55008	0.0107698	0.123551	ackr3a	Increase
ENSDARG00000062707	234.865	0.908152	0.311001	2.92009	0.00349925	0.0641665	plat	Increase
ENSDARG00000062788	840.932	1.47173	0.192559	7.64301	2.12e-14	2.66e-11	irg1l	Increase
ENSDARG00000063249	506.646	0.607764	0.281874	2.15615	0.0310717	0.219003	mrpl9	Increase
ENSDARG00000063341	879.91	0.627132	0.190911	3.28495	0.00102001	0.0308033	czib	Increase
ENSDARG00000063665	482.487	0.958373	0.254444	3.76654	0.000165528	0.00961185	mat2al	Increase
ENSDARG00000067596	104.408	0.948662	0.428804	2.21234	0.026943	0.203331	fancb	Increase
ENSDARG00000067673	854.838	0.757075	0.234162	3.23312	0.00122445	0.0344347	snapc4	Increase
ENSDARG00000067831	82.3458	1.01834	0.48487	2.10024	0.0357079	0.234488	tbata	Increase
ENSDARG00000068288	109.553	0.881434	0.430631	2.04685	0.0406733	0.249093	lamc2	Increase
ENSDARG00000068621	302.829	0.60923	0.290722	2.09557	0.0361199	0.23555	si:ch211-181d7.3	Increase
ENSDARG00000069065	867.506	0.667949	0.19759	3.38047	0.000723614	0.0251182	btg3	Increase
ENSDARG00000069135	1562.26	0.636158	0.163288	3.89594	9.78e-05	0.00676615	ppp1r15a	Increase
ENSDARG00000069282	276.836	0.856627	0.305574	2.80334	0.00505765	0.080435	bbc3	Increase
ENSDARG00000069295	798.983	1.01001	0.250323	4.03481	5.46e-05	0.00471612	bcl6ab	Increase
ENSDARG00000069375	552.226	0.782405	0.289894	2.69893	0.00695618	0.0959484	zgc:162608	Increase
ENSDARG00000069453	223.881	0.805986	0.304375	2.64801	0.0080968	0.10513	zgc:113314	Increase
ENSDARG00000069481	68.7312	2.5602	0.669294	3.82522	0.000130657	0.00827669	ghrh	Increase
ENSDARG00000069672	321.875	0.662042	0.292987	2.25963	0.0238443	0.18974	tyw5	Increase
ENSDARG00000069869	224.911	0.619855	0.301222	2.0578	0.039609	0.246127	zgc:113030	Increase
ENSDARG00000069878	688.855	0.734209	0.217672	3.37301	0.000743505	0.0256196	snu13a	Increase
ENSDARG00000069961	48.3191	1.64187	0.725775	2.26223	0.0236835	0.18942	il21r.1	Increase
ENSDARG00000070029	270.894	0.89343	0.29982	2.97989	0.00288351	0.0571659	ehhadh	Increase
ENSDARG00000070131	202.309	0.739035	0.333463	2.21624	0.026675	0.202276	rpp25l	Increase
ENSDARG00000070526	50.0487	1.2903	0.612128	2.1079	0.0350398	0.231531	zc2hc1c	Increase
ENSDARG00000070858	70.2649	1.37198	0.526475	2.60598	0.00916129	0.113169	si:busm1-105l16.2	Increase
ENSDARG00000071241	126.836	0.824676	0.397673	2.07375	0.0381022	0.242206	trim35-39	Increase
ENSDARG00000071345	1111.9	0.779769	0.206495	3.77621	0.000159231	0.00930362	mgst2	Increase
ENSDARG00000071414	272.082	0.918672	0.292286	3.14306	0.00167193	0.0414679	cybc1	Increase
ENSDARG00000071426	690.071	0.634294	0.21261	2.98336	0.00285098	0.0568202	lrrc59	Increase
ENSDARG00000071567	641.335	0.705185	0.208119	3.38837	0.000703087	0.0246789	TSTD1	Increase
ENSDARG00000071581	57.1226	1.25973	0.600105	2.09919	0.0358005	0.234768	zgc:174564	Increase
ENSDARG00000071670	2200.64	0.624711	0.152697	4.09117	4.29e-05	0.00403772	tma7	Increase
ENSDARG00000071871	371.574	0.653067	0.274484	2.37926	0.0173475	0.160224	glod5	Increase
ENSDARG00000071876	339.93	0.66685	0.268433	2.48423	0.0129832	0.136462	rell2	Increase
ENSDARG00000073820	114.103	3.69081	0.593212	6.22174	4.92e-10	2.98e-07	zgc:174917	Increase
ENSDARG00000074253	615.329	0.796951	0.246118	3.23809	0.00120333	0.0341371	olig3	Increase
ENSDARG00000074266	237.136	0.663062	0.305882	2.16771	0.030181	0.214841	si:ch1073-314i13.4	Increase
ENSDARG00000074378	505.466	2.32555	0.293108	7.9341	2.12e-15	3.07e-12	junba	Increase
ENSDARG00000074390	2047.78	0.987731	0.18681	5.28737	1.24e-07	4.69e-05	tmem176l.4	Increase
ENSDARG00000074656	626.139	1.56005	0.235928	6.61241	3.78e-11	2.96e-08	ctss2.1	Increase
ENSDARG00000074771	217.89	0.694271	0.315813	2.19836	0.0279235	0.207158	ifngr1	Increase
ENSDARG00000075014	564.42	0.587922	0.228358	2.57456	0.0100368	0.119247	sqstm1	Increase
ENSDARG00000075027	249.052	1.72712	0.327636	5.27146	1.35e-07	4.8e-05	fgfr1bl	Increase
ENSDARG00000075045	195.275	2.48364	0.35579	6.98063	2.94e-12	3.07e-09	cxcl18b	Increase
ENSDARG00000075121	922.622	1.02961	0.207275	4.96736	6.79e-07	0.000196446	hbegfa	Increase
ENSDARG00000075261	1432.76	1.63201	0.195984	8.32725	8.27e-17	1.3e-13	timp2b	Increase
ENSDARG00000075263	114.557	1.71577	0.551541	3.11087	0.00186536	0.0443731	ankrd1a	Increase
ENSDARG00000075527	1225.16	1.05642	0.219231	4.81874	1.44e-06	0.000357359	zgc:174154	Increase
ENSDARG00000075643	83.4696	0.985236	0.475734	2.07098	0.0383604	0.24261	ifi35	Increase
ENSDARG00000075682	460.035	0.72986	0.251845	2.89805	0.00375489	0.0668982	orc6	Increase
ENSDARG00000075718	1458.22	0.802112	0.174388	4.59958	4.23e-06	0.000829653	rpz5	Increase
ENSDARG00000075725	552.079	0.625917	0.221282	2.82859	0.00467531	0.0767551	cep152	Increase
ENSDARG00000075881	192.071	0.951889	0.325227	2.92685	0.00342418	0.0636784	SERF2	Increase
ENSDARG00000076225	210.47	0.892919	0.349826	2.55247	0.0106963	0.123008	tha1	Increase
ENSDARG00000076251	64.8981	1.12723	0.539687	2.08867	0.0367374	0.237436	irf3	Increase
ENSDARG00000076294	132.897	0.859068	0.414742	2.07133	0.038328	0.24261	klb	Increase
ENSDARG00000076379	194.162	0.699432	0.330694	2.11504	0.0344264	0.229739	nsmce2	Increase
ENSDARG00000076402	63.1869	1.22989	0.55945	2.19839	0.0279214	0.207158	nat16l	Increase
ENSDARG00000076518	313.241	0.633564	0.262975	2.40922	0.0159866	0.154206	mettl1	Increase
ENSDARG00000076554	365.168	2.02014	0.303184	6.66308	2.68e-11	2.19e-08	cdkn1a	Increase
ENSDARG00000076557	244.199	0.666542	0.321164	2.07539	0.03795	0.241885	bicc2	Increase
ENSDARG00000076574	81.7347	1.30433	0.524234	2.48806	0.012844	0.135991	si:ch73-160i9.3	Increase
ENSDARG00000076667	37393.8	1.06224	0.184055	5.77133	7.86e-09	3.7e-06	ccng1	Increase
ENSDARG00000076773	61.3819	1.31819	0.560409	2.3522	0.0186627	0.166961	lrrc58a	Increase
ENSDARG00000076913	485.802	0.84204	0.229061	3.67606	0.000236865	0.0122092	eme1	Increase
ENSDARG00000076950	197.71	0.874934	0.368721	2.37289	0.0176497	0.161666	kel	Increase
ENSDARG00000077069	618.219	0.655181	0.235124	2.78654	0.00532742	0.0828348	srgn	Increase
ENSDARG00000077176	258.493	0.714682	0.311993	2.2907	0.021981	0.181842	zgc:174888	Increase
ENSDARG00000077407	440.73	1.15927	0.277475	4.17792	2.94e-05	0.00317619	si:dkey-184p18.2	Increase
ENSDARG00000077544	324.608	0.681801	0.265972	2.56343	0.0103643	0.120964	toe1	Increase
ENSDARG00000077559	431.391	1.46582	0.304598	4.81232	1.49e-06	0.000359846	LO017815.1	Increase
ENSDARG00000077641	245.36	0.776055	0.333877	2.32437	0.0201055	0.173755	thbs3a	Increase
ENSDARG00000077836	254.778	0.66615	0.289105	2.30418	0.0212124	0.179206	ttc22	Increase
ENSDARG00000078004	45.9521	2.14559	0.754391	2.84413	0.00445323	0.0744739	drl	Increase
ENSDARG00000078069	5430.46	0.616834	0.200484	3.07672	0.00209289	0.0473604	rrm2	Increase
ENSDARG00000078077	250.232	0.796405	0.330977	2.40623	0.0161182	0.154639	dph2	Increase
ENSDARG00000078138	181.256	0.905175	0.337379	2.68296	0.0072974	0.0986694	si:ch211-202h22.8	Increase
ENSDARG00000078249	50.9484	1.38398	0.70103	1.97421	0.0483575	0.275113	unc13d	Increase
ENSDARG00000078433	612.439	0.60315	0.217374	2.77471	0.00552508	0.0845134	spc25	Increase
ENSDARG00000078442	381.506	0.722865	0.267436	2.70294	0.00687292	0.0953592	AL954696.1	Increase
ENSDARG00000078557	729.377	2.02032	0.722168	2.79757	0.00514887	0.0811314	si:ch211-57n23.4	Increase
ENSDARG00000078606	156.51	0.858733	0.406016	2.11502	0.034428	0.229739	zgc:194224	Increase
ENSDARG00000078683	848.664	1.72137	0.252653	6.81318	9.55e-12	8.55e-09	RNF14	Increase
ENSDARG00000078801	185.543	0.765248	0.331384	2.30925	0.0209297	0.177959	msantd1	Increase
ENSDARG00000079376	217.825	1.27537	0.353632	3.60648	0.000310373	0.0143827	zgc:174153	Increase
ENSDARG00000079403	126.132	3.3476	0.57689	5.80285	6.52e-09	3.15e-06	si:dkey-204l11.1	Increase
ENSDARG00000079420	236.689	0.691025	0.347213	1.9902	0.0465684	0.269039	dpp4	Increase
ENSDARG00000079537	48.0748	1.28178	0.62311	2.05707	0.0396796	0.24638	ftr13	Increase
ENSDARG00000079553	41.7116	2.41496	0.736078	3.28085	0.00103494	0.0310054	cd83	Increase
ENSDARG00000079608	93.219	1.12074	0.460441	2.43406	0.0149307	0.149022	SGPP2	Increase
ENSDARG00000079623	184.92	0.941072	0.371557	2.53278	0.0113162	0.127182	ubtd1b	Increase
ENSDARG00000079783	1371.78	1.01978	0.213553	4.77531	1.79e-06	0.000421974	isg20	Increase
ENSDARG00000086265	41.3981	1.42564	0.68227	2.08955	0.0366579	0.237331	bsnd	Increase
ENSDARG00000086337	118.381	0.884108	0.441594	2.00208	0.0452757	0.265564	si:dkey-102g19.3	Increase
ENSDARG00000086481	309.792	0.619791	0.295578	2.09688	0.0360046	0.235205	mogat3a	Increase
ENSDARG00000086647	458.681	1.6934	0.308616	5.48708	4.09e-08	1.75e-05	chrng	Increase
ENSDARG00000086654	64.2961	1.37074	0.604361	2.26808	0.0233244	0.187933	cbln11	Increase
ENSDARG00000086881	299.449	0.928312	0.32837	2.82703	0.00469817	0.0769309	ier2b	Increase
ENSDARG00000086957	318.472	0.65418	0.311684	2.09885	0.0358298	0.234797	si:dkeyp-118a3.2	Increase
ENSDARG00000087407	165.83	1.64118	0.371208	4.4212	9.82e-06	0.00150933	si:ch73-304f21.1	Increase
ENSDARG00000087525	188.301	0.881727	0.328742	2.68213	0.00731559	0.0987402	CABZ01045212.1	Increase
ENSDARG00000087779	1411.2	0.635225	0.197028	3.22403	0.00126399	0.0350746	pum3	Increase
ENSDARG00000087832	83.1698	1.93072	0.50751	3.8043	0.000142204	0.00871614	bcl3	Increase
ENSDARG00000088040	188.053	1.1061	0.433726	2.55023	0.0107651	0.123551	si:dkeyp-27c8.2	Increase
ENSDARG00000088589	318.14	0.638787	0.302971	2.10841	0.0349957	0.231426	ponzr3	Increase
ENSDARG00000089060	227.306	0.62638	0.307421	2.03753	0.0415971	0.252617	kcnj1a.5	Increase
ENSDARG00000089086	368.726	1.36237	0.342906	3.97302	7.1e-05	0.00556467	mustn1b	Increase
ENSDARG00000089235	216.355	0.700406	0.326048	2.14817	0.0317002	0.220823	tspearb	Increase
ENSDARG00000089291	303.966	0.589339	0.269349	2.18802	0.0286684	0.210531	cenpx	Increase
ENSDARG00000089750	391.773	1.58579	0.374157	4.2383	2.25e-05	0.00264828	si:dkey-26g8.5	Increase
ENSDARG00000090297	368.09	1.16889	0.298602	3.91455	9.06e-05	0.00642965	ldlrad2	Increase
ENSDARG00000090337	955.697	0.699553	0.195535	3.57763	0.000346717	0.015241	pprc1	Increase
ENSDARG00000090352	1331.68	1.73664	0.172476	10.0689	7.58e-24	2.04e-20	CR855311.1	Increase
ENSDARG00000090401	174.201	1.36644	0.376813	3.62631	0.000287495	0.0137208	CABZ01020840.1	Increase
ENSDARG00000090581	239.465	0.988561	0.301904	3.27443	0.00105876	0.0314188	wdr4	Increase
ENSDARG00000090854	108.24	0.841989	0.421272	1.99868	0.0456428	0.266436	lsm11	Increase
ENSDARG00000090873	279.907	1.03601	0.319942	3.23813	0.00120318	0.0341371	ccl34a.4	Increase
ENSDARG00000090912	4180.11	0.591676	0.141289	4.18771	2.82e-05	0.00316837	npc2	Increase
ENSDARG00000091001	153.962	0.817811	0.360102	2.27106	0.0231436	0.187037	mycbp	Increase
ENSDARG00000091003	142.282	0.907343	0.41492	2.18679	0.0287578	0.210623	il34	Increase
ENSDARG00000091092	632.576	0.587455	0.216969	2.70755	0.00677819	0.0945329	zcchc10	Increase
ENSDARG00000091111	1115.36	0.708917	0.174835	4.05477	5.02e-05	0.00447465	si:ch211-15b10.6	Increase
ENSDARG00000091234	169.474	2.46097	0.372692	6.60322	4.02e-11	3.03e-08	si:ch73-335l21.4	Increase
ENSDARG00000091280	340.145	0.938584	0.338131	2.7758	0.00550656	0.0844339	si:ch211-66k16.27	Increase
ENSDARG00000091633	115.682	0.963695	0.441379	2.18337	0.0290085	0.211783	si:dkey-177p2.18	Increase
ENSDARG00000091656	813.558	0.66593	0.213504	3.11905	0.00181434	0.0437156	lsm8	Increase
ENSDARG00000091660	613.329	0.646138	0.212191	3.04507	0.00232626	0.0498477	fgfbp1b	Increase
ENSDARG00000091931	533.719	0.688597	0.224552	3.06653	0.00216557	0.0477188	gpatch4	Increase
ENSDARG00000091967	218.738	0.828162	0.31782	2.60576	0.00916711	0.113169	ttf1	Increase
ENSDARG00000092033	260.097	0.766491	0.307722	2.49086	0.0127435	0.135638	si:dkey-239h2.3	Increase
ENSDARG00000092045	53.3876	1.51345	0.6944	2.17951	0.0292938	0.21271	si:dkey-225k4.1	Increase
ENSDARG00000092166	462.342	0.64149	0.258998	2.47682	0.0132559	0.137877	si:dkey-147f3.8	Increase
ENSDARG00000092204	73.6965	1.34171	0.55293	2.42654	0.0152435	0.150705	ms4a17a.5	Increase
ENSDARG00000092324	54.8382	1.4898	0.703233	2.11851	0.0341323	0.229382	CR383669.1	Increase
ENSDARG00000092362	1480.13	4.43255	0.188378	23.5301	2e-122	1.89e-118	hsp70.2	Increase
ENSDARG00000092726	425.829	0.777804	0.264415	2.94161	0.00326515	0.061926	si:dkey-184p9.7	Increase
ENSDARG00000092829	67.7804	1.16727	0.525984	2.21921	0.0264727	0.201481	CR589943.1	Increase
ENSDARG00000093019	246.143	0.911118	0.311508	2.92486	0.00344613	0.0637517	si:dkey-83k24.5	Increase
ENSDARG00000093052	158.535	0.997895	0.415512	2.4016	0.0163235	0.155375	c6	Increase
ENSDARG00000093193	87.0507	1.52024	0.549733	2.76541	0.00568519	0.0856375	chia.6	Increase
ENSDARG00000093546	103.496	1.11715	0.476334	2.34531	0.0190113	0.168955	si:ch73-56d11.5	Increase
ENSDARG00000093569	936.625	0.671908	0.217046	3.09569	0.00196353	0.0458906	bckdhbl	Increase
ENSDARG00000093639	50.9632	2.32049	0.838008	2.76905	0.00562193	0.0852992	BX537282.1	Increase
ENSDARG00000093677	58.2832	1.27146	0.565351	2.24897	0.0245145	0.192494	si:ch211-56a11.2	Increase
ENSDARG00000093997	360.333	0.8287	0.264362	3.13471	0.00172022	0.0421959	si:dkey-9i23.15	Increase
ENSDARG00000094097	443.893	0.663373	0.270315	2.45408	0.0141246	0.14411	CR936321.5	Increase
ENSDARG00000094185	82.4101	1.15852	0.491775	2.3558	0.0184828	0.166197	AL954149.2	Increase
ENSDARG00000094265	81.7594	1.03317	0.499089	2.0701	0.0384428	0.24261	si:dkey-183n20.15	Increase
ENSDARG00000094426	1547.36	0.597897	0.21614	2.76625	0.00567052	0.0854849	her4.2	Increase
ENSDARG00000094508	44.8254	3.14353	0.752009	4.18018	2.91e-05	0.00317619	CR925709.2	Increase
ENSDARG00000094537	98.8127	0.921403	0.444891	2.07107	0.0383519	0.24261	si:ch211-137i24.12	Increase
ENSDARG00000094559	2123.4	1.19058	0.531091	2.24176	0.0249766	0.194579	zgc:174855	Increase
ENSDARG00000094584	49.9992	9.06142	1.58013	5.73461	9.77e-09	4.38e-06	BX470240.1	Increase
ENSDARG00000094719	707.539	1.05629	0.237791	4.4421	8.91e-06	0.00140843	CR318588.3	Increase
ENSDARG00000094809	1064.84	0.75085	0.262606	2.85922	0.0042468	0.0719814	ms4a17a.11	Increase
ENSDARG00000094881	72.5034	1.24808	0.53468	2.33425	0.0195828	0.171363	si:ch211-197h24.8	Increase
ENSDARG00000095041	96.5196	0.884694	0.446926	1.97951	0.0477589	0.273277	BX322661.2	Increase
ENSDARG00000095090	187.956	0.779526	0.349149	2.23265	0.0255722	0.197504	tspan37	Increase
ENSDARG00000095157	274.147	0.633223	0.277645	2.2807	0.0225665	0.184863	zgc:163080	Increase
ENSDARG00000095252	153.974	4.87094	0.540862	9.00588	2.14e-19	4.47e-16	si:dkey-40h20.1	Increase
ENSDARG00000095283	148.626	0.79909	0.365361	2.18713	0.0287332	0.210623	si:dkeyp-2e4.3	Increase
ENSDARG00000095533	51.4603	2.01679	0.623369	3.23531	0.00121511	0.0343259	si:ch211-198c19.3	Increase
ENSDARG00000095698	129.271	1.61244	0.42385	3.80426	0.000142227	0.00871614	si:dkey-228a15.1	Increase
ENSDARG00000095893	98.524	4.04987	0.659442	6.14135	8.18e-10	4.66e-07	si:dkey-85n7.7	Increase
ENSDARG00000095993	68.4725	1.29794	0.549149	2.36354	0.018101	0.16428	znf1073	Increase
ENSDARG00000096037	489.855	0.651021	0.222805	2.92194	0.00347863	0.0639827	si:ch211-214j24.14	Increase
ENSDARG00000096310	416.265	1.19513	0.288811	4.13809	3.5e-05	0.00352346	wu:fj64h06	Increase
ENSDARG00000096331	129.619	1.25444	0.437536	2.86705	0.00414321	0.0710329	si:ch73-248e21.7	Increase
ENSDARG00000096415	241.253	0.601762	0.30148	1.99602	0.0459312	0.26696	raf1a	Increase
ENSDARG00000096433	132.596	0.797443	0.390839	2.04034	0.0413166	0.251581	rock2b	Increase
ENSDARG00000096454	289.749	0.616125	0.286508	2.15047	0.0315182	0.220078	ap1m2	Increase
ENSDARG00000096603	338.955	2.01525	0.312572	6.44732	1.14e-10	7.65e-08	bmb	Increase
ENSDARG00000096786	58.1033	1.35315	0.589205	2.29658	0.0216429	0.180534	si:ch211-28p3.3	Increase
ENSDARG00000096905	1519.4	0.586404	0.216446	2.70924	0.0067437	0.0941984	si:ch73-23l24.1	Increase
ENSDARG00000096908	133.159	0.991042	0.389963	2.54137	0.0110419	0.125524	si:ch73-185c24.2	Increase
ENSDARG00000096933	73.1776	1.15281	0.509115	2.26433	0.0235536	0.189052	si:ch211-135n15.2	Increase
ENSDARG00000097193	236.152	0.664808	0.300845	2.2098	0.0271189	0.20376	si:dkey-28n18.9	Increase
ENSDARG00000097247	112.446	0.900081	0.413044	2.17914	0.0293213	0.212746	BX322555.3	Increase
ENSDARG00000097523	121.923	1.19172	0.408421	2.91787	0.00352426	0.0644896	si:ch73-364h19.1	Increase
ENSDARG00000097714	167.55	0.774856	0.361942	2.14083	0.0322876	0.222428	FP017215.1	Increase
ENSDARG00000097929	453.392	4.24442	0.359743	11.7985	3.97e-32	1.87e-28	BX005392.3	Increase
ENSDARG00000098011	727.693	0.700724	0.244295	2.86836	0.00412608	0.0709448	BX000438.2	Increase
ENSDARG00000098045	140.496	1.026	0.388879	2.63835	0.00833106	0.106917	CR751602.2	Increase
ENSDARG00000098206	212.837	0.708779	0.338876	2.09156	0.0364777	0.236845	ptrh1	Increase
ENSDARG00000098294	436.474	0.623021	0.233034	2.67352	0.00750609	0.0999639	col5a3a	Increase
ENSDARG00000098662	171.657	0.832249	0.360023	2.31165	0.0207969	0.177529	si:ch73-359m17.9	Increase
ENSDARG00000098691	568.643	0.601173	0.249416	2.41032	0.0159385	0.153936	CT583672.1	Increase
ENSDARG00000098700	183.521	3.09276	1.20664	2.56311	0.0103739	0.121001	il1b	Increase
ENSDARG00000098746	719.255	0.629849	0.234834	2.68211	0.00731603	0.0987402	dhrs13l1	Increase
ENSDARG00000098911	358.739	0.619563	0.258765	2.39431	0.0166516	0.156564	zgc:153293	Increase
ENSDARG00000098972	673.173	0.607901	0.215224	2.8245	0.00473543	0.0772701	mrps16	Increase
ENSDARG00000099195	667.412	1.02795	0.269982	3.80748	0.000140388	0.00867163	ier2a	Increase
ENSDARG00000099247	141.933	1.61044	0.420871	3.82643	0.000130014	0.00826608	si:dkey-68o6.5	Increase
ENSDARG00000099351	1041.43	1.41047	0.232566	6.06482	1.32e-09	6.9e-07	igfbp1a	Increase
ENSDARG00000099385	1394.52	0.590769	0.164597	3.58918	0.000331719	0.0149145	lsp1b	Increase
ENSDARG00000099424	349.918	0.852949	0.256506	3.32527	0.000883344	0.0284635	lcat	Increase
ENSDARG00000099564	153.826	1.0373	0.398932	2.6002	0.00931694	0.114418	atoh1b	Increase
ENSDARG00000099678	72.824	1.08455	0.539108	2.01176	0.0442455	0.261772	BX569789.1	Increase
ENSDARG00000099715	94.4295	1.29426	0.518368	2.4968	0.0125321	0.134698	si:dkey-152b24.7	Increase
ENSDARG00000099984	96.9901	0.949412	0.443345	2.14148	0.0322356	0.222317	CABZ01023255.1	Increase
ENSDARG00000100150	79.158	1.32092	0.500788	2.63769	0.00834726	0.106925	FQ377903.1	Increase
ENSDARG00000100366	239.794	0.648347	0.310113	2.09068	0.0365567	0.23692	si:dkey-102m7.3	Increase
ENSDARG00000100482	280.357	0.8599	0.341887	2.51516	0.011898	0.131359	pmt	Increase
ENSDARG00000100513	1618.03	1.53031	0.484729	3.15703	0.00159384	0.0402503	rps27l	Increase
ENSDARG00000100660	146.149	0.790868	0.37356	2.11711	0.0342506	0.229382	si:ch73-252i11.1	Increase
ENSDARG00000100833	1034.06	1.02157	0.241132	4.23653	2.27e-05	0.00265264	si:dkey-269i1.4	Increase
ENSDARG00000100968	485.129	0.645092	0.252167	2.5582	0.0105216	0.121994	si:ch211-1a19.3	Increase
ENSDARG00000101135	763.307	1.22222	0.258157	4.73441	2.2e-06	0.000486265	si:dkey-85k7.7	Increase
ENSDARG00000101163	74.3196	1.10072	0.515644	2.13465	0.0327899	0.224249	BX001023.2	Increase
ENSDARG00000101364	79.8597	1.91336	0.563926	3.39293	0.000691502	0.0244349	wfikkn1	Increase
ENSDARG00000101407	794.652	0.656909	0.22187	2.96078	0.0030686	0.0597028	tgm1l4	Increase
ENSDARG00000101576	409.651	0.641279	0.260054	2.46595	0.0136652	0.140337	tbxta	Increase
ENSDARG00000101688	98.1152	0.946296	0.467108	2.02586	0.0427788	0.25722	si:dkey-207l24.2	Increase
ENSDARG00000101715	151.038	0.792655	0.37565	2.11009	0.0348506	0.230993	arsg	Increase
ENSDARG00000101848	66.432	1.11927	0.546525	2.04797	0.0405627	0.248843	dydc2	Increase
ENSDARG00000101906	145.74	0.862075	0.366438	2.35258	0.0186437	0.16695	zgc:113442	Increase
ENSDARG00000101919	361.835	0.899677	0.250731	3.58822	0.000332947	0.0149145	foxj1a	Increase
ENSDARG00000102144	147.923	0.872646	0.413154	2.11216	0.0346728	0.230571	eef1akmt2	Increase
ENSDARG00000102167	343.713	0.73827	0.319052	2.31395	0.0206707	0.176902	ppox	Increase
ENSDARG00000102175	151.212	1.57731	0.406553	3.87971	0.000104582	0.00707428	hamp	Increase
ENSDARG00000102937	416.87	1.12055	0.239068	4.68714	2.77e-06	0.000606087	hspbp1	Increase
ENSDARG00000103092	207.773	0.666796	0.331697	2.01026	0.044404	0.262236	grem2b	Increase
ENSDARG00000103277	114.783	1.14571	0.49924	2.2949	0.021739	0.180813	cyp24a1	Increase
ENSDARG00000103316	2535.85	0.725347	0.150253	4.8275	1.38e-06	0.000351504	si:ch211-212k18.5	Increase
ENSDARG00000103346	101.807	1.06513	0.447027	2.38269	0.0171867	0.159628	si:dkeyp-85d8.5	Increase
ENSDARG00000103634	95.1066	1.51753	0.61161	2.4812	0.0130942	0.137015	CU914622.2	Increase
ENSDARG00000103727	215.686	0.880553	0.308159	2.85746	0.00427043	0.0721753	tfr2	Increase
ENSDARG00000103775	1521.66	0.60621	0.198134	3.0596	0.00221633	0.0482058	thbs1a	Increase
ENSDARG00000104024	549.44	0.64367	0.215441	2.98769	0.00281099	0.0562338	ccdc137	Increase
ENSDARG00000104077	159.09	0.911602	0.362698	2.51339	0.0119576	0.131562	fcer1gl	Increase
ENSDARG00000104172	531.408	0.724514	0.233925	3.09721	0.00195354	0.0457706	diabloa	Increase
ENSDARG00000104227	819.003	0.824781	0.220106	3.7472	0.000178819	0.0100128	nop10	Increase
ENSDARG00000104340	102.634	1.05812	0.485399	2.1799	0.0292646	0.212663	rspo1	Increase
ENSDARG00000104353	4172.04	0.660097	0.158875	4.15483	3.26e-05	0.00337885	nop58	Increase
ENSDARG00000104472	596.462	1.51835	0.218794	6.93965	3.93e-12	3.89e-09	si:ch211-39i2.2	Increase
ENSDARG00000104516	235.83	0.625746	0.302281	2.07008	0.0384449	0.24261	polr3d	Increase
ENSDARG00000104640	82.3986	1.58791	0.504468	3.14769	0.00164563	0.0409941	BX511034.7	Increase
ENSDARG00000104752	181.082	0.843034	0.351457	2.39869	0.016454	0.156031	COLEC10	Increase
ENSDARG00000104773	1593.48	1.99308	0.487168	4.09116	4.29e-05	0.00403772	junbb	Increase
ENSDARG00000104919	434.468	2.0379	0.24449	8.3353	7.73e-17	1.3e-13	si:ch211-153b23.3	Increase
ENSDARG00000105074	50.7566	1.53697	0.61244	2.50958	0.0120874	0.131914	BX000701.2	Increase
ENSDARG00000105187	178.264	0.774405	0.359748	2.15263	0.0313477	0.219655	gcshb	Increase
ENSDARG00000105208	659.74	1.02095	0.199524	5.1169	3.11e-07	0.000104351	zgc:85843	Increase
ENSDARG00000105470	45.2451	1.61376	0.696327	2.31753	0.020475	0.17622	si:dkey-23a13.2	Increase
ENSDARG00000105551	196.195	0.645588	0.322243	2.00342	0.0451325	0.265245	si:cabz01101003.1	Increase
ENSDARG00000105629	334.595	0.602946	0.267255	2.25607	0.0240664	0.190635	BX470211.1	Increase
ENSDARG00000105643	47.4818	1.57041	0.652388	2.40717	0.0160769	0.15455	adgrg1	Increase
ENSDARG00000105748	42.6917	2.08429	0.681169	3.05987	0.0022143	0.0482058	nmnat1	Increase
ENSDARG00000111261	186.737	0.713713	0.340367	2.09689	0.0360029	0.235205	FO834850.1	Increase
ENSDARG00000112575	115.932	1.23604	0.438149	2.82105	0.00478671	0.0776633	CU467905.1	Increase
ENSDARG00000112579	284.374	0.877372	0.278016	3.15583	0.00160042	0.0403623	cmss1	Increase
ENSDARG00000114063	153.467	0.795079	0.385126	2.06446	0.0389737	0.243962	parm1	Increase
ENSDARG00000114451	772.452	2.75162	0.709559	3.87793	0.000105348	0.00707428	mmp13a	Increase
ENSDARG00000114552	327.273	0.688478	0.266275	2.58559	0.00972124	0.117355	siva1	Increase
ENSDARG00000115450	41.1867	1.51937	0.698603	2.17487	0.0296395	0.213515	CABZ01012382.2	Increase
ENSDARG00000117321	356.823	0.633055	0.259993	2.43489	0.0148963	0.148757	CZQB01066256.1	Increase
ENSDARG00000117661	53.3401	1.4875	0.594693	2.50129	0.0123742	0.133952	CABZ01062797.1	Increase
ENSDARG00000117734	170.61	0.864933	0.359432	2.40639	0.0161111	0.154639	CABZ01044023.1	Increase
ENSDARG00000000001	152.52	0.16841	0.382844	0.439893	0.660015	0.877315	slc35a5	Nochange
ENSDARG00000000002	360.107	0.285465	0.267819	1.06589	0.286474	0.628329	ccdc80	Nochange
ENSDARG00000000018	2788.52	-0.287456	0.141121	-2.03694	0.0416559	0.252849	nrf1	Nochange
ENSDARG00000000019	3984.39	-0.0664269	0.133588	-0.497251	0.619012	0.855991	ube2h	Nochange
ENSDARG00000000068	437.348	0.0389416	0.233614	0.166692	0.867612	0.957271	slc9a3r1a	Nochange
ENSDARG00000000069	2726.35	0.087733	0.138779	0.632178	0.527271	0.804562	dap	Nochange
ENSDARG00000000086	1996.38	-0.370596	0.16599	-2.23264	0.0255725	0.197504	itsn1	Nochange
ENSDARG00000000103	9592.21	-0.0905857	0.12857	-0.704565	0.481081	0.778343	myh10	Nochange
ENSDARG00000000142	440.812	-0.279722	0.244863	-1.14236	0.253305	0.599099	tmem267	Nochange
ENSDARG00000000151	194.101	-0.345183	0.332356	-1.03859	0.298994	0.640181	thraa	Nochange
ENSDARG00000000161	336.357	-0.419685	0.287275	-1.46092	0.144038	0.469206	itsn2a	Nochange
ENSDARG00000000175	479.754	-0.0331469	0.222401	-0.149042	0.881521	0.961557	hoxb2a	Nochange
ENSDARG00000000183	956.442	-0.298933	0.185672	-1.61001	0.107396	0.408108	ptpn4b	Nochange
ENSDARG00000000189	1746.39	-0.387117	0.20586	-1.88049	0.0600416	0.306882	sema6e	Nochange
ENSDARG00000000212	8034.6	0.539232	0.132087	4.08239	4.46e-05	0.00409087	krt97	Nochange
ENSDARG00000000229	1313.03	0.181023	0.184865	0.97922	0.327471	0.665699	usp49	Nochange
ENSDARG00000000241	4706.61	0.0561219	0.133653	0.419909	0.674552	0.882236	slc40a1	Nochange
ENSDARG00000000324	750.264	-0.292772	0.208673	-1.40302	0.160612	0.491662	dcaf8	Nochange
ENSDARG00000000369	201.968	-0.183048	0.3194	-0.573101	0.566576	0.827616	prkag3b	Nochange
ENSDARG00000000370	1876.71	-0.352046	0.183469	-1.91883	0.055006	0.295512	triob	Nochange
ENSDARG00000000380	82.1776	-0.272361	0.492245	-0.553304	0.580055	0.834981	pde6a	Nochange
ENSDARG00000000394	4669.03	0.162655	0.126494	1.28586	0.19849	0.539497	matr3l1.1	Nochange
ENSDARG00000000423	124.074	0.117318	0.397566	0.29509	0.767925	0.919829	si:ch73-314g15.3	Nochange
ENSDARG00000000442	986.95	0.189668	0.179774	1.05503	0.29141	0.633459	slc39a13	Nochange
ENSDARG00000000472	1423.43	-0.420072	0.193643	-2.16931	0.0300589	0.214501	cntn2	Nochange
ENSDARG00000000476	206.541	0.438909	0.313848	1.39848	0.16197	0.493332	pms1	Nochange
ENSDARG00000000489	1554	0.296639	0.173173	1.71296	0.0867198	0.368927	upf3b	Nochange
ENSDARG00000000516	58.3197	-0.491977	0.578421	-0.850551	0.395019	0.716812	ankar	Nochange
ENSDARG00000000529	444.742	0.440664	0.235814	1.86869	0.0616658	0.310424	ofd1	Nochange
ENSDARG00000000540	898.854	0.196457	0.194602	1.00953	0.31272	0.652274	asdurf	Nochange
ENSDARG00000000542	1044.52	0.243919	0.179624	1.35794	0.174481	0.510321	gtf2e1	Nochange
ENSDARG00000000551	2431.63	0.293008	0.166327	1.76164	0.0781307	0.3507	slc1a4	Nochange
ENSDARG00000000563	21905.5	-0.602897	0.498761	-1.20879	0.226744	0.570541	ttn.1	Nochange
ENSDARG00000000567	3508.19	-0.158062	0.130936	-1.20717	0.227367	0.570698	znf281a	Nochange
ENSDARG00000000568	1212.27	0.201081	0.173206	1.16094	0.245668	0.591048	ell	Nochange
ENSDARG00000000588	172.958	-0.350818	0.350909	-0.999743	0.317435	0.65726	grasp	Nochange
ENSDARG00000000606	213.66	0.248762	0.338164	0.735623	0.46196	0.765148	dnah6	Nochange
ENSDARG00000000631	1586.35	-0.38049	0.169405	-2.24603	0.0247019	0.193355	ptpn4a	Nochange
ENSDARG00000000651	56.7236	0.425354	0.610759	0.696434	0.486157	0.78108	osgepl1	Nochange
ENSDARG00000000666	630.319	0.408533	0.245559	1.66369	0.0961748	0.389198	creg2	Nochange
ENSDARG00000000690	810.16	0.185244	0.202877	0.913084	0.361198	0.692776	sypl2b	Nochange
ENSDARG00000000729	1334.05	0.0118619	0.160386	0.0739585	0.941043	0.982052	daxx	Nochange
ENSDARG00000000730	348.675	-0.345287	0.268206	-1.28739	0.197958	0.538772	slc6a22.1	Nochange
ENSDARG00000000747	110.253	-0.0578454	0.426686	-0.135569	0.892162	0.96494	lcmt2	Nochange
ENSDARG00000000760	139.606	0.329398	0.386408	0.852463	0.393957	0.716287	znf511	Nochange
ENSDARG00000000767	92.1152	0.433857	0.497113	0.872753	0.382798	0.708238	spi1b	Nochange
ENSDARG00000000779	1719.62	-0.0257322	0.157957	-0.162906	0.870593	0.957781	scfd1	Nochange
ENSDARG00000000796	894.451	-0.156468	0.181874	-0.860309	0.389619	0.712638	nr4a1	Nochange
ENSDARG00000000804	426.288	0.307135	0.242384	1.26715	0.205103	0.54737	rassf6	Nochange
ENSDARG00000000830	551.582	-0.199683	0.214772	-0.929742	0.352504	0.686483	telo2	Nochange
ENSDARG00000000837	620.35	0.163599	0.208956	0.782936	0.433665	0.745316	snx9a	Nochange
ENSDARG00000000853	2247.2	0.210032	0.150726	1.39347	0.163478	0.495756	dstyk	Nochange
ENSDARG00000000857	1749.81	0.450305	0.171099	2.63184	0.00849237	0.108102	mapk14a	Nochange
ENSDARG00000000861	5797.59	-0.221799	0.124602	-1.78006	0.0750661	0.342687	scrib	Nochange
ENSDARG00000000906	109.463	0.270632	0.419859	0.644578	0.519201	0.7993	skap2	Nochange
ENSDARG00000000935	542.765	-0.127985	0.224854	-0.569192	0.569226	0.828517	unk	Nochange
ENSDARG00000000943	1075.65	-0.12011	0.170573	-0.704154	0.481337	0.778464	dzip1	Nochange
ENSDARG00000000966	5603.2	-0.273805	0.142078	-1.92715	0.0539614	0.293539	ncor2	Nochange
ENSDARG00000001014	11254.2	-0.000558789	0.131669	-0.00424389	0.996614	0.998949	myh9b	Nochange
ENSDARG00000001015	1808.09	-0.383384	0.17279	-2.21878	0.0265014	0.201535	znf384l	Nochange
ENSDARG00000001057	1789.7	0.249278	0.163062	1.52873	0.126332	0.441823	bysl	Nochange
ENSDARG00000001129	3585.2	-0.156251	0.134221	-1.16413	0.24437	0.589518	dicer1	Nochange
ENSDARG00000001154	188.335	-0.604316	0.38467	-1.571	0.116183	0.423781	rimbp2	Nochange
ENSDARG00000001162	2768.48	0.15389	0.136443	1.12787	0.259375	0.604244	matr3l1.1	Nochange
ENSDARG00000001169	113.197	0.35106	0.448244	0.783189	0.433516	0.745316	hsd17b8	Nochange
ENSDARG00000001210	1078.15	0.263528	0.170304	1.5474	0.121766	0.432639	arl14ep	Nochange
ENSDARG00000001220	5855.13	-0.387323	0.150996	-2.56511	0.0103142	0.120913	mycbp2	Nochange
ENSDARG00000001234	308.767	-0.0977379	0.265474	-0.368164	0.712751	0.897555	map4k2	Nochange
ENSDARG00000001241	5296.51	0.180259	0.125401	1.43745	0.150589	0.476646	puf60b	Nochange
ENSDARG00000001244	5384.14	-0.202452	0.129767	-1.56012	0.118731	0.427442	srrm1	Nochange
ENSDARG00000001249	252.969	0.0227906	0.310862	0.0733141	0.941556	0.98228	pcgf1	Nochange
ENSDARG00000001259	74.708	0.69929	0.523655	1.3354	0.181745	0.519255	gas2a	Nochange
ENSDARG00000001313	1819.64	0.32282	0.178819	1.8053	0.0710285	0.332338	g2e3	Nochange
ENSDARG00000001354	220.429	0.288092	0.341426	0.843792	0.398786	0.719008	slc6a22.2	Nochange
ENSDARG00000001414	326.263	0.200809	0.266028	0.754842	0.450344	0.75714	mctp2a	Nochange
ENSDARG00000001431	12387.3	-0.487995	0.154062	-3.16752	0.00153747	0.0395291	actn3b	Nochange
ENSDARG00000001437	171.897	0.103063	0.364082	0.283077	0.777118	0.922818	slc2a1a	Nochange
ENSDARG00000001442	194.956	-0.17949	0.332229	-0.540261	0.589017	0.840736	inppl1b	Nochange
ENSDARG00000001447	872.834	0.0669291	0.187058	0.357799	0.720494	0.900749	mier1b	Nochange
ENSDARG00000001463	531.777	0.179457	0.245206	0.731862	0.464253	0.766301	tdh2	Nochange
ENSDARG00000001470	419.497	0.161522	0.264954	0.609624	0.542111	0.813339	mhc1zea	Nochange
ENSDARG00000001498	62.6751	0.74523	0.545566	1.36598	0.171946	0.506564	skap1	Nochange
ENSDARG00000001549	580.138	-0.0166561	0.209848	-0.0793723	0.936736	0.980732	sp3a	Nochange
ENSDARG00000001557	813.34	-0.00738094	0.225685	-0.0327046	0.97391	0.992811	tomm34	Nochange
ENSDARG00000001558	3631.84	0.342732	0.150895	2.27132	0.0231276	0.187037	kifc1	Nochange
ENSDARG00000001578	2244.16	0.0985447	0.144819	0.680466	0.496209	0.786757	echs1	Nochange
ENSDARG00000001621	482.654	0.0770333	0.220541	0.349293	0.72687	0.903139	nfyal	Nochange
ENSDARG00000001634	2476.55	-0.152296	0.144526	-1.05376	0.291993	0.633913	kirrel1a	Nochange
ENSDARG00000001676	2253.47	-0.220064	0.142252	-1.547	0.121864	0.432757	gpm6bb	Nochange
ENSDARG00000001686	89.6656	0.07359	0.471642	0.156029	0.87601	0.959439	uckl1a	Nochange
ENSDARG00000001710	4912.38	-0.115166	0.133202	-0.864599	0.387259	0.711064	flot1a	Nochange
ENSDARG00000001712	79.4126	0.879351	0.492924	1.78395	0.0744319	0.341293	si:ch211-247n2.1	Nochange
ENSDARG00000001729	3921.73	0.00069933	0.132263	0.00528743	0.995781	0.998783	strn3	Nochange
ENSDARG00000001733	720.902	0.0972286	0.205312	0.473566	0.63581	0.863816	gulp1a	Nochange
ENSDARG00000001734	647.258	0.340388	0.19968	1.70467	0.0882564	0.372392	fkbp8	Nochange
ENSDARG00000001754	1046.19	0.307099	0.195578	1.57021	0.116365	0.423954	noc2l	Nochange
ENSDARG00000001767	1282.81	0.0154137	0.207464	0.0742958	0.940775	0.982018	slc29a2	Nochange
ENSDARG00000001769	2096.06	-0.306849	0.153676	-1.99672	0.0458557	0.266851	ptpra	Nochange
ENSDARG00000001776	204.663	-0.600503	0.326527	-1.83906	0.0659065	0.320392	stim2b	Nochange
ENSDARG00000001777	2303.17	0.143734	0.140999	1.0194	0.308013	0.648545	nup155	Nochange
ENSDARG00000001781	92.5088	0.380689	0.4562	0.834479	0.404011	0.72226	tspan11	Nochange
ENSDARG00000001782	367.85	0.137042	0.249478	0.549314	0.58279	0.836763	prkacba	Nochange
ENSDARG00000001785	927.434	-0.266202	0.18471	-1.44119	0.149531	0.475048	irx2a	Nochange
ENSDARG00000001788	8403.57	0.158523	0.125199	1.26617	0.205452	0.54746	atp5po	Nochange
ENSDARG00000001803	146.75	-0.00676557	0.375935	-0.0179966	0.985642	0.996055	kcnh6a	Nochange
ENSDARG00000001804	120.568	0.628929	0.399709	1.57347	0.115611	0.422693	zgc:112148	Nochange
ENSDARG00000001807	683.767	0.0441452	0.196282	0.224906	0.822052	0.940499	tnfrsf21	Nochange
ENSDARG00000001817	55.9522	0.309641	0.574	0.539444	0.589581	0.840834	zmp:0000000521	Nochange
ENSDARG00000001818	964.263	-0.0852499	0.232996	-0.365886	0.71445	0.897907	c3b.2	Nochange
ENSDARG00000001825	77.3394	0.79148	0.573483	1.38013	0.167548	0.500833	cfap43	Nochange
ENSDARG00000001829	2908.69	0.00723661	0.141269	0.0512259	0.959146	0.989205	zgc:112982	Nochange
ENSDARG00000001857	1755.29	-0.138792	0.183709	-0.755502	0.449948	0.75671	aff4	Nochange
ENSDARG00000001859	491.619	0.179361	0.219102	0.818618	0.413005	0.728985	dbx1b	Nochange
ENSDARG00000001870	3472.8	0.201	0.196785	1.02142	0.307056	0.64793	atp1a1a.4	Nochange
ENSDARG00000001873	4339.33	0.538062	0.161606	3.32947	0.00087012	0.0281279	phgdh	Nochange
ENSDARG00000001879	1781.41	0.0401983	0.155817	0.257983	0.79642	0.930479	nav2b	Nochange
ENSDARG00000001880	382.692	-0.285341	0.240814	-1.1849	0.236056	0.580817	stx3a	Nochange
ENSDARG00000001882	738.274	-0.039481	0.212629	-0.185681	0.852695	0.952022	kbtbd12	Nochange
ENSDARG00000001888	985.727	-0.0477548	0.176377	-0.270754	0.78658	0.926657	ppm1ba	Nochange
ENSDARG00000001889	16142.3	-0.325428	0.138245	-2.35399	0.018573	0.166679	tuba1a	Nochange
ENSDARG00000001890	4559.75	-0.0216204	0.12785	-0.169107	0.865713	0.95702	stt3b	Nochange
ENSDARG00000001891	117.194	-0.237499	0.454187	-0.52291	0.601037	0.847035	syt14b	Nochange
ENSDARG00000001897	1773.25	0.118111	0.152124	0.776417	0.437503	0.748326	man2b1	Nochange
ENSDARG00000001898	385.336	-0.128097	0.247646	-0.517257	0.604977	0.849405	manea	Nochange
ENSDARG00000001909	222.684	0.389904	0.312399	1.2481	0.211995	0.555267	vill	Nochange
ENSDARG00000001912	192.078	-0.0345286	0.339519	-0.101698	0.918996	0.973736	drd4-rs	Nochange
ENSDARG00000001913	628.019	-0.0374428	0.222811	-0.168047	0.866546	0.957271	palmda	Nochange
ENSDARG00000001929	367.945	-0.15736	0.252925	-0.622159	0.533837	0.80814	pink1	Nochange
ENSDARG00000001930	974.182	-0.38643	0.185262	-2.08585	0.036992	0.238345	klhl15	Nochange
ENSDARG00000001933	226.058	-0.295187	0.32314	-0.913496	0.360982	0.692776	prkag2b	Nochange
ENSDARG00000001937	305.499	0.0371358	0.279437	0.132895	0.894277	0.96621	LO018422.1	Nochange
ENSDARG00000001939	977.423	0.0841922	0.178598	0.471407	0.63735	0.864473	b3gat3	Nochange
ENSDARG00000001940	1645.45	0.0761489	0.152885	0.498081	0.618427	0.85581	dnajc1	Nochange
ENSDARG00000001950	24231.9	0.178593	0.125771	1.41998	0.155615	0.484003	ak1	Nochange
ENSDARG00000001953	527.747	0.573534	0.274001	2.09318	0.0363332	0.236461	pfkfb3	Nochange
ENSDARG00000001968	334.079	0.324986	0.296718	1.09527	0.273399	0.61658	dock5	Nochange
ENSDARG00000001969	1340.9	0.162846	0.180588	0.901755	0.367187	0.697653	txlng	Nochange
ENSDARG00000001975	990.31	-0.257452	0.173619	-1.48286	0.138112	0.459962	hsd11b2	Nochange
ENSDARG00000001976	183.475	0.122254	0.346875	0.352444	0.724506	0.902388	fkbp16	Nochange
ENSDARG00000001999	923.795	-0.305269	0.185592	-1.64484	0.100003	0.396348	adamts18	Nochange
ENSDARG00000002002	182.776	0.0178499	0.334106	0.053426	0.957393	0.988985	lmcd1	Nochange
ENSDARG00000002006	1142.55	-0.00861894	0.16887	-0.0510388	0.959295	0.989205	rxrbb	Nochange
ENSDARG00000002013	416.02	-0.0927362	0.23949	-0.387224	0.69859	0.892124	grb10a	Nochange
ENSDARG00000002016	1181.49	-0.0806262	0.170818	-0.472001	0.636926	0.864101	ppil2	Nochange
ENSDARG00000002020	690.267	-0.557824	0.194358	-2.87008	0.00410372	0.070767	rictorb	Nochange
ENSDARG00000002021	1317.65	-0.225885	0.171255	-1.319	0.187169	0.52519	pygb	Nochange
ENSDARG00000002031	1114.8	-0.0205071	0.172445	-0.11892	0.905339	0.970425	tox4a	Nochange
ENSDARG00000002037	198.668	-0.0355906	0.325607	-0.109306	0.91296	0.972188	pfkfb2b	Nochange
ENSDARG00000002071	1385.33	-0.538854	0.175124	-3.07699	0.00209103	0.0473604	adss2	Nochange
ENSDARG00000002077	294.353	0.161238	0.278403	0.579153	0.562486	0.825476	mnat1	Nochange
ENSDARG00000002082	6344.1	0.046459	0.136767	0.339695	0.734086	0.9063	csnk2a1	Nochange
ENSDARG00000002084	3170.45	-0.169644	0.170181	-0.996845	0.31884	0.65917	lamb2	Nochange
ENSDARG00000002127	2756.6	0.0102349	0.138067	0.0741295	0.940907	0.98203	stam	Nochange
ENSDARG00000002128	853.206	0.210293	0.186172	1.12956	0.25866	0.603776	cwf19l1	Nochange
ENSDARG00000002131	3496.65	-0.498603	0.145735	-3.4213	0.000623216	0.0229008	celf2	Nochange
ENSDARG00000002165	91.9216	0.280922	0.50305	0.558438	0.576545	0.832866	psme1	Nochange
ENSDARG00000002167	702.075	-0.342774	0.202416	-1.69341	0.0903774	0.376972	cacnb1	Nochange
ENSDARG00000002168	1642.8	0.241295	0.152952	1.57759	0.11466	0.42133	tra2b	Nochange
ENSDARG00000002172	737.881	-0.256086	0.210037	-1.21924	0.222753	0.566488	aplnra	Nochange
ENSDARG00000002174	324.801	0.375183	0.269501	1.39214	0.16388	0.496072	itfg2	Nochange
[truncated: 16,899 more rows]

## Sheet: Fig 4C GSEA up
Figure 4C GSEA Increase: Scram vs tsc1a KD (infected)
[truncated: 101 more rows]

[truncated: 1 more sheets: Fig 4C GSEA down]
